# Supplementary material for: AI cancer driver mutation predictions are valid in real-world data
Source: Nat Commun. 2025 Sep 26;16:8509. doi: 10.1038/s41467-025-63461-8 (PMC12474978; doi:10.1038/s41467-025-63461-8)
Supplement: Supplementary file 4 — Supplementary Data 1 [file 41467_2025_63461_MOESM4_ESM.csv]

Table S5. Number of patients in GENIE v14-public with each gene sequenced
Gene	Number of patients sequenced
TP53	158650
KRAS	159609
PIK3CA	156532
APC	151887
KMT2D	131655
TERT	126545
ARID1A	134341
PTEN	158547
BRAF	159609
ATM	149919
FAT1	111920
EGFR	156429
NF1	136839
NOTCH1	155421
BRCA2	135776
KMT2C	94177
CREBBP	131121
CDKN2A	157403
RB1	152777
ATRX	132132
TET2	134086
SMARCA4	131042
SMAD4	154223
ROS1	138644
SETD2	133052
ARID1B	126500
KMT2A	132557
NOTCH3	117709
ERBB4	154739
EP300	132794
FBXW7	156814
ASXL1	136017
PRKDC	59633
ALK	155425
PTPRD	115772
TSC2	133309
MGA	102080
BCOR	132046
CTNNB1	153264
POLE	112127
MTOR	135515
ARID2	129398
LRP1B	50274
NOTCH2	129165
ERBB2	155684
ZFHX3	73530
SPEN	96266
MET	152478
NRAS	159350
CIC	118355
STK11	153478
KDR	149919
DNMT3A	133827
ATR	122373
PTPRT	102677
CARD11	128985
IDH1	156827
PIK3R1	135475
CDH1	149821
MAP3K1	133036
FLT4	126844
KIT	156341
PBRM1	128011
MED12	120765
RET	153264
PDGFRA	151869
KDM6A	132919
BRCA1	135887
KEAP1	127827
ERBB3	137234
SF3B1	138858
KMT2B	75412
FANCA	133852
FLT1	131217
PTCH1	131073
NSD1	113393
NTRK3	130481
FGFR3	153005
JAK2	153654
GRIN2A	114569
FLT3	155962
PREX2	71639
EPHA5	104977
RNF43	120241
RBM10	105951
AR	132880
GATA3	132448
MSH6	132618
EPHA3	108476
PDGFRB	131921
JAK3	151762
NOTCH4	84974
POLD1	104784
STAG2	129928
NTRK1	133132
DICER1	116227
TET1	100287
BAP1	133493
DOT1L	97265
TSC1	133309
FGFR2	153161
KDM5A	116890
SLX4	78003
BRD4	126289
IGF1R	130613
ABL1	150248
ESR1	134111
SETBP1	67877
GLI1	111107
RPTOR	117001
RUNX1	132566
CDK12	119953
CUX1	63865
IRS2	98010
NFE2L2	132820
NRAS	159350
IDH1	156827
FLT3	155962
KIT	156341
FBXW7	156814
ERBB2	155684
CDKN2A	157403
FGFR2	153161
ALK	155425
BRAF	159609
JAK2	153654
FGFR3	153005
ERBB4	154739
RET	153264
STK11	153478
PTEN	158547
JAK3	151762
CTNNB1	153264
SMAD4	154223
MET	152478
PDGFRA	151869
EGFR	156429
ABL1	150248
NOTCH1	155421
RB1	152777
CDH1	149821
KDR	149919
ATM	149919
PIK3CA	156532
APC	151887
SF3B1	138858
KRAS	159609
ERBB3	137234
ROS1	138644
BRCA1	135887
ESR1	134111
PIK3R1	135475
NFE2L2	132820
MTOR	135515
ASXL1	136017
BAP1	133493
TSC1	133309
NTRK1	133132
FANCA	133852
RUNX1	132566
AR	132880
DNMT3A	133827
MSH6	132618
GATA3	132448
KDM6A	132919
MAP3K1	133036
PDGFRB	131921
BRCA2	135776
TSC2	133309
NF1	136839
IGF1R	130613
TET2	134086
FLT1	131217
PTCH1	131073
EP300	132794
BCOR	132046
SETD2	133052
STAG2	129928
NTRK3	130481
KMT2A	132557
ATRX	132132
SMARCA4	131042
CARD11	128985
ARID2	129398
NOTCH2	129165
CREBBP	131121
KEAP1	127827
PBRM1	128011
BRD4	126289
FLT4	126844
ARID1A	134341
ARID1B	126500
ATR	122373
CDK12	119953
RNF43	120241
KMT2D	131655
MED12	120765
RPTOR	117001
KDM5A	116890
CIC	118355
DICER1	116227
TERT	126545
NOTCH3	117709
GRIN2A	114569
PTPRD	115772
NSD1	113393
GLI1	111107
POLE	112127
EPHA3	108476
FAT1	111920
RBM10	105951
POLD1	104784
EPHA5	104977
PTPRT	102677
TET1	100287
MGA	102080
IRS2	98010
TP53	158650
DOT1L	97265
SPEN	96266
KMT2C	94177
NOTCH4	84974
SLX4	78003
KMT2B	75412
ZFHX3	73530
PREX2	71639
SETBP1	67877
CUX1	63865
PRKDC	59633
LRP1B	50274
