# Supplementary material for: AI cancer driver mutation predictions are valid in real-world data
Source: Nat Commun. 2025 Sep 26;16:8509. doi: 10.1038/s41467-025-63461-8 (PMC12474978; doi:10.1038/s41467-025-63461-8)
Supplement: Supplementary file 5 — Supplementary Data 2 [file 41467_2025_63461_MOESM5_ESM.csv]

Table S4. RTK/RAS mutational pattern and TMB-H status of patients with ERBB4 or IRS2 VUSs
TMB-H status	IRS2 mutation	IRS2-AlphaMissense prediction	RTK/RAS genes with oncogenic mutations	ERBB4 mutation	ERBB4-AlphaMissense prediction	RTK/RAS genes with oncogenic mutations
0	p.A1058T	Reclassified Benign
1	p.A1089P	Reclassified Benign
1	p.A1133S	Unknown	NF1
1	p.A1166S	Reclassified Benign	KRAS
0	p.A13S	Reclassified Benign	RASA1
0	p.A177V	Reclassified Benign	EGFR
1	p.A349P	Reclassified Benign	BRAF
0	p.A697S	Reclassified Benign
1	p.A699T	Reclassified Benign	FGFR2
1	p.A729S	Reclassified Benign
1	p.A786P	Reclassified Benign
1	p.A851S	Reclassified Benign	KRAS
1	p.A935S	Reclassified Benign	KRAS
1	p.C409S	Reclassified Benign	KRAS
1	p.D106N	Reclassified Pathogenic	ERRFI1
1	p.D1128A	Reclassified Benign	FGFR2
1	p.D1139Y	Reclassified Pathogenic
1	p.D509H	Reclassified Pathogenic
0	p.D532G	Reclassified Benign	KRAS
1	p.D566E	Reclassified Benign
1	p.E1112K	Unknown
1	p.E630K	Reclassified Pathogenic	KRAS
1	p.E734K	Reclassified Benign	NF1, RASA1
1	p.E79D	Reclassified Pathogenic
1	p.E836D	Reclassified Benign	KRAS
1	p.F298L	Reclassified Pathogenic	KRAS
0	p.G1000S	Reclassified Benign	MAP2K1
1	p.G1055C	Reclassified Benign	NRAS
0	p.G1143S	Reclassified Benign	EGFR
1	p.G1188C	Reclassified Benign	KRAS
0	p.G1195E	Reclassified Benign	BRAF
1	p.G1217C	Reclassified Benign	KRAS
0	p.G1223C	Reclassified Benign	KRAS
1	p.G1279V	Reclassified Benign
0	p.G1285C	Reclassified Benign
1	p.G1300S	Reclassified Benign	EGFR
1	p.G1307W	Reclassified Benign
0	p.G173C	Reclassified Benign
0	p.G268C	Reclassified Pathogenic	EGFR
1	p.G35C	Reclassified Pathogenic
0	p.G35S	Reclassified Pathogenic	ERBB2
1	p.G387W	Reclassified Pathogenic	ERBB3, ERRFI1
1	p.G410S	Reclassified Benign
1	p.G455V	Reclassified Pathogenic
0	p.G633R	Reclassified Pathogenic	EGFR
1	p.G638S	Unknown	EGFR
1	p.G659V	Reclassified Pathogenic	KRAS
1	p.G717C	Reclassified Benign	KRAS
1	p.G724W	Reclassified Benign
0	p.G748C	Reclassified Benign	KRAS
1	p.G792W	Reclassified Benign
1	p.G879R	Unknown	KRAS
0	p.G964A	Reclassified Benign	MET
1	p.G996C	Reclassified Benign
0	p.H516R	Reclassified Benign	ERBB2
1	p.K1106N	Reclassified Pathogenic
1	p.K415M	Unknown	NRAS
1	p.K622M	Unknown	KRAS, ERRFI1
1	p.L1006P	Reclassified Benign
1	p.L1228F	Reclassified Benign	KRAS
1	p.L767F	Reclassified Benign
0	p.M431L	Reclassified Benign	KRAS
1	p.M678V	Reclassified Pathogenic
1	p.N28H	Reclassified Benign
1	p.P1091L	Reclassified Benign	KRAS
1	p.P1219Q	Reclassified Benign
0	p.P1316S	Reclassified Benign	KRAS
1	p.P189S	Reclassified Benign
1	p.P629S	Reclassified Pathogenic	NF1
1	p.P70S	Reclassified Benign	NRAS, BRAF
1	p.P829S	Reclassified Benign	KRAS
1	p.P877T	Reclassified Benign
1	p.P902S	Unknown	EGFR, KRAS
1	p.P954T	Reclassified Benign
1	p.P994L	Reclassified Benign	KRAS
1	p.Q1085H	Reclassified Benign	KIT
1	p.Q1125H	Reclassified Benign
0	p.Q1208H	Reclassified Benign	KRAS
1	p.R1131G	Reclassified Benign
1	p.R1144L	Reclassified Pathogenic
0	p.R1145H	Reclassified Pathogenic
0	p.R1145L	Reclassified Pathogenic	KRAS
0	p.R301W	Reclassified Pathogenic
1	p.R303C	Reclassified Pathogenic	BRAF
0	p.R429L	Unknown	EGFR
1	p.R569Q	Reclassified Benign	RAF1
0	p.R569Q	Reclassified Benign	KRAS
0	p.R602Q	Reclassified Benign	KRAS
1	p.R718T	Reclassified Benign	CBL
1	p.R796M	Reclassified Benign	KRAS
1	p.R796S	Reclassified Benign	KRAS
1	p.R884L	Reclassified Benign
1	p.R930H	Reclassified Benign
1	p.R930H	Reclassified Benign	RASA1
0	p.S1061L	Reclassified Benign	EGFR
0	p.S1061L	Reclassified Benign	RASA1
0	p.S1162Y	Reclassified Benign	EGFR
1	p.S1234I	Reclassified Benign
1	p.S342L	Reclassified Pathogenic	RIT1
1	p.S3C	Reclassified Benign	NF1
1	p.S456L	Unknown	KRAS
1	p.S489L	Reclassified Pathogenic
1	p.S643C	Reclassified Benign	KRAS
1	p.S682R	Reclassified Pathogenic
1	p.S684F	Reclassified Pathogenic
1	p.S805C	Reclassified Benign
0	p.S828F	Unknown	KRAS
0	p.S903R	Reclassified Benign	EGFR
1	p.S915T	Reclassified Pathogenic	PDGFRA, JAK2
0	p.S973F	Reclassified Benign
0	p.S988C	Reclassified Benign
1	p.S995C	Reclassified Benign
1	p.T1243S	Reclassified Benign	KRAS
1	p.T225N	Reclassified Benign	KRAS
1	p.T777R	Reclassified Benign	KRAS
0	p.V259L	Reclassified Pathogenic	NF1
1	p.V264F	Reclassified Pathogenic
1	p.Y1253C	Reclassified Pathogenic
1	p.Y76S	Reclassified Pathogenic	BRAF
0				p.A1019P	Unknown
1				p.A1073S	Reclassified Benign
0				p.A1091S	Reclassified Benign	BRAF
1				p.A116S	Reclassified Benign	KRAS
1				p.A1198G	Reclassified Benign
1				p.A281S	Reclassified Benign	BRAF
1				p.A30S	Reclassified Benign	BRAF
1				p.A333S	Reclassified Benign	RAF1, NF1
1				p.A345S	Reclassified Benign	KRAS
0				p.A345S	Reclassified Benign	KRAS
0				p.A455E	Reclassified Pathogenic
0				p.A493V	Reclassified Benign
0				p.A654S	Unknown	KRAS
0				p.A685D	Reclassified Pathogenic	KRAS
1				p.A877S	Reclassified Benign	KRAS
1				p.A90S	Reclassified Pathogenic	KRAS
0				p.A978S	Reclassified Pathogenic	KRAS
1				p.C1106F	Reclassified Benign
0				p.C1106F	Reclassified Benign
1				p.C326F	Reclassified Pathogenic	RAF1
1				p.C507F	Reclassified Pathogenic
1				p.C512F	Reclassified Pathogenic	NF1
0				p.C520Y	Reclassified Pathogenic	NF1
1				p.C593S	Reclassified Pathogenic
1	p.V1161L	Unknown	NF1	p.C593Y	Reclassified Pathogenic	NF1
1				p.C803S	Reclassified Benign
1				p.D1018Y	Reclassified Pathogenic
0				p.D1018Y	Reclassified Pathogenic
1				p.D1068N	Reclassified Benign
1				p.D1179Y	Reclassified Benign	KRAS
0				p.D1241Y	Reclassified Benign	ERBB3, KRAS
1	p.P461R	Reclassified Benign	BRAF, RASA1, SPRED1	p.D1257V	Reclassified Benign	BRAF, RASA1, SPRED1
1	p.S262W	Reclassified Pathogenic	JAK2	p.D254E	Reclassified Pathogenic	JAK2
1				p.D254Y	Reclassified Pathogenic
1				p.D349Y	Reclassified Pathogenic
1				p.D540N	Reclassified Benign	NF1, CBL
0				p.D609E	Unknown	KRAS
1				p.D960A	Reclassified Pathogenic
1				p.E1020K	Reclassified Pathogenic	NF1
0				p.E1047D	Reclassified Benign	KRAS
0				p.E1074K	Reclassified Benign	ERBB2
1				p.E112Q	Unknown	NF1
1				p.E1138K	Reclassified Benign
1				p.E1144K	Reclassified Benign
1				p.E1161Q	Reclassified Benign	ARAF
1				p.E1167D	Unknown
1				p.E1167D	Unknown
1				p.E1167D	Unknown
1				p.E1201K	Reclassified Benign	MET, BRAF, RASA1
0				p.E1201K	Reclassified Benign	EGFR
1	p.S620F	Unknown	NF1	p.E1201K	Reclassified Benign	NF1
1				p.E1220D	Reclassified Benign
1				p.E1231Q	Reclassified Benign	KRAS
0				p.E1280K	Reclassified Pathogenic	KRAS
0				p.E133K	Reclassified Benign	KRAS
1				p.E276D	Reclassified Pathogenic
0				p.E382D	Reclassified Benign	KRAS
1				p.E534D	Reclassified Benign
1				p.E693Q	Reclassified Pathogenic
1				p.E742Q	Reclassified Pathogenic
1	p.G1263R	Reclassified Benign		p.E810Q	Reclassified Benign
1				p.E835D	Reclassified Pathogenic	BRAF
1	p.W82C	Reclassified Pathogenic		p.E973D	Reclassified Pathogenic
1				p.F356L	Reclassified Pathogenic
0				p.F414L	Reclassified Pathogenic	EGFR
0				p.F447L	Reclassified Pathogenic
1				p.F583Y	Reclassified Benign
1				p.G107W	Reclassified Pathogenic	BRAF, NF1
1				p.G1096C	Reclassified Benign	NF1
1				p.G1149C	Unknown
1				p.G1293R	Unknown	KRAS
0				p.G146V	Reclassified Pathogenic	KRAS
0				p.G146V	Reclassified Pathogenic	KRAS
1				p.G187V	Reclassified Benign	EGFR
1				p.G223V	Reclassified Pathogenic
1				p.G256V	Reclassified Pathogenic
1				p.G31V	Reclassified Pathogenic
1				p.G338R	Reclassified Pathogenic	SPRED1
1				p.G424C	Reclassified Pathogenic	KRAS
1				p.G456A	Reclassified Pathogenic
1				p.G565D	Reclassified Benign	NF1
0				p.G586A	Reclassified Pathogenic
0				p.G656V	Reclassified Benign	EGFR
1				p.G656V	Reclassified Benign	KRAS
1				p.G668C	Reclassified Benign	KRAS, NF1
1				p.G727V	Reclassified Pathogenic	BRAF
0				p.G735C	Reclassified Pathogenic	KRAS
0				p.G735C	Reclassified Pathogenic	KRAS
0				p.G735V	Reclassified Pathogenic	EGFR
1				p.G758A	Unknown	CBL
1				p.G758C	Reclassified Pathogenic	MAP2K1
1				p.G785V	Reclassified Pathogenic	FGFR2
0				p.G816A	Reclassified Pathogenic	BRAF
0				p.G870R	Unknown	PTPN11
0				p.G879R	Reclassified Pathogenic	KRAS
1				p.G907E	Reclassified Pathogenic
1				p.G918E	Unknown	NF1, RASA1
1				p.G923R	Reclassified Pathogenic	KRAS
0				p.G989V	Reclassified Pathogenic
1				p.H1118Y	Reclassified Benign
1	p.P845Q	Reclassified Benign	EGFR	p.H1189N	Reclassified Benign	EGFR
1				p.H162Q	Reclassified Benign
0				p.H162Y	Reclassified Benign	KRAS
1				p.H204D	Reclassified Benign	ERBB3
1				p.H470Y	Reclassified Benign
1				p.H70L	Reclassified Benign	BRAF
1				p.H811Q	Unknown
1				p.H841Y	Reclassified Pathogenic
1				p.I1034T	Reclassified Benign	NRAS
0				p.I551V	Reclassified Benign
0				p.I712V	Unknown	KRAS
1				p.K1234R	Reclassified Benign
1				p.K682E	Reclassified Pathogenic	NRAS, NF1
1				p.K719Q	Reclassified Benign	KRAS
1				p.K812M	Reclassified Pathogenic	KRAS
1				p.K919N	Reclassified Pathogenic	KRAS
0				p.L1008F	Unknown	EGFR
1				p.L1013F	Reclassified Benign	KRAS
1	p.S342W	Reclassified Pathogenic	ERBB3	p.L1163V	Reclassified Benign	ERBB3
1				p.L117F	Reclassified Pathogenic	ERBB2
1				p.L1227V	Reclassified Benign	ARAF
1				p.L1247M	Reclassified Benign	KRAS
1	p.F1325L	Reclassified Pathogenic		p.L1247M	Reclassified Benign
0				p.L1259V	Reclassified Benign
1	p.A175S	Reclassified Benign	KRAS	p.L155F	Reclassified Pathogenic	KRAS
1				p.L435F	Reclassified Pathogenic
1	p.Q1206H	Reclassified Benign		p.L450M	Reclassified Pathogenic
1				p.L63R	Reclassified Pathogenic	KRAS
1				p.L724H	Reclassified Pathogenic
1				p.L753V	Reclassified Pathogenic
1	p.T1052S	Reclassified Benign	KRAS, CBL	p.L77Q	Reclassified Pathogenic	KRAS, CBL
1				p.L780Q	Reclassified Pathogenic	PDGFRA
1				p.L7I	Reclassified Benign
0				p.L88I	Reclassified Pathogenic
1				p.M1017I	Reclassified Pathogenic	KRAS
1				p.M322I	Reclassified Benign
0				p.M343I	Reclassified Benign	EGFR
0				p.M501I	Unknown	ERBB2
1				p.M772I	Reclassified Pathogenic
1				p.M799I	Reclassified Pathogenic
1				p.M887I	Reclassified Pathogenic	KRAS
1				p.M914I	Reclassified Pathogenic
0				p.M951I	Reclassified Pathogenic	KRAS
1				p.M953I	Reclassified Pathogenic	RIT1
0				p.N1177K	Reclassified Benign
0				p.N1271K	Reclassified Pathogenic	EGFR, NF1
0				p.N278K	Reclassified Pathogenic	KRAS
0				p.N280S	Reclassified Benign
1				p.N482K	Reclassified Benign	KRAS
1				p.P1158H	Reclassified Benign	NRAS
0				p.P1170A	Unknown	NF1
1				p.P1196S	Reclassified Benign
1				p.P1230T	Reclassified Benign
1	p.E145K	Unknown		p.P1292T	Reclassified Benign
1				p.P224L	Reclassified Benign
1				p.P22L	Reclassified Benign
0				p.P309T	Reclassified Pathogenic	KRAS
0				p.P325T	Reclassified Benign	BRAF
0				p.P408R	Reclassified Pathogenic
0				p.P610T	Reclassified Benign
1				p.P619S	Reclassified Benign
1				p.P619S	Reclassified Benign
1				p.P637T	Reclassified Benign
1				p.P700H	Reclassified Pathogenic
1				p.P705S	Reclassified Pathogenic
0				p.P747S	Unknown	EGFR
1				p.P800H	Reclassified Pathogenic	KRAS
0				p.Q1126H	Reclassified Benign	MET
0				p.Q164K	Reclassified Benign	RASA1
0				p.Q44L	Reclassified Benign	KRAS
1				p.Q623K	Reclassified Benign
0				p.Q793H	Reclassified Pathogenic	KRAS
0				p.Q93E	Reclassified Benign
1				p.Q941E	Reclassified Pathogenic	RIT1, SPRED1
1				p.Q941L	Reclassified Pathogenic
1	p.Q849H	Reclassified Benign		p.R1038I	Unknown
1				p.R1040T	Reclassified Benign
0				p.R1045T	Reclassified Pathogenic	MET, SPRED1
0				p.R1067P	Reclassified Benign
0				p.R114G	Reclassified Benign
1				p.R1175I	Reclassified Benign
1	p.E1112D	Reclassified Benign		p.R1302K	Unknown
0				p.R196H	Reclassified Benign	EGFR
0				p.R210S	Reclassified Pathogenic
1				p.R396T	Reclassified Benign
1				p.R488L	Unknown
0				p.R525L	Reclassified Benign	EGFR
1				p.R649I	Unknown	BRAF
1				p.R676I	Reclassified Pathogenic
1				p.R676K	Reclassified Pathogenic
1				p.R688I	Reclassified Pathogenic	KRAS
1				p.R688T	Reclassified Pathogenic
1				p.R711C	Reclassified Pathogenic	KRAS
1	p.L1213F	Reclassified Benign	KRAS	p.R711C	Reclassified Pathogenic	KRAS
0				p.R711L	Reclassified Pathogenic	KRAS
0				p.R720S	Reclassified Pathogenic	KRAS
1				p.R720S	Reclassified Pathogenic
1	p.A62E	Reclassified Benign		p.R838L	Reclassified Pathogenic
1				p.R842W	Reclassified Pathogenic	NRAS
0				p.R847C	Reclassified Pathogenic
1				p.R847G	Reclassified Pathogenic	NF1
0				p.R847L	Reclassified Pathogenic	EGFR
0				p.R964I	Reclassified Pathogenic
1				p.R976K	Unknown	NF1
0				p.R992H	Reclassified Benign	EGFR, BRAF
0				p.S1043T	Reclassified Benign
0				p.S1046I	Unknown	KRAS, CBL
0				p.S1046R	Reclassified Pathogenic	EGFR
1				p.S1086R	Reclassified Benign
1				p.S1173C	Reclassified Benign
1				p.S1246I	Unknown	NF1
1				p.S1246I	Unknown	KRAS
1				p.S192T	Reclassified Benign
1	p.G1230S	Reclassified Benign		p.S227I	Reclassified Pathogenic
1				p.S239L	Reclassified Benign	EGFR, NF1
0				p.S302N	Reclassified Benign
0				p.S40C	Reclassified Pathogenic
1				p.S40F	Reclassified Pathogenic
0				p.S454R	Reclassified Pathogenic	KRAS
1				p.S479I	Reclassified Benign	KRAS
0	p.G879D	Reclassified Benign		p.S581C	Unknown
1				p.S79Y	Unknown
1				p.S853F	Reclassified Pathogenic	KRAS, NF1
0				p.T1057S	Reclassified Benign	KRAS
0				p.T1110S	Reclassified Benign	EGFR
0				p.T1306S	Reclassified Pathogenic
1				p.T19I	Reclassified Benign	NF1
1				p.T32K	Reclassified Pathogenic
1				p.T371N	Reclassified Pathogenic	KRAS
1				p.T394I	Reclassified Pathogenic	KIT
1				p.T412A	Reclassified Benign
1				p.T578I	Reclassified Benign
0				p.T731M	Reclassified Benign	KRAS
0				p.T743S	Reclassified Benign	KRAS
0				p.T909S	Reclassified Pathogenic
1				p.T946A	Reclassified Pathogenic	KRAS
1				p.V1079M	Reclassified Benign
1				p.V1119L	Reclassified Benign
0				p.V1278G	Unknown
1				p.V299L	Reclassified Pathogenic
1				p.V391F	Unknown
0				p.V391F	Unknown	EGFR
1				p.V427L	Reclassified Benign	KRAS
0				p.V502L	Reclassified Benign	KRAS
0				p.V667L	Reclassified Benign
1				p.V667L	Reclassified Benign
1				p.V748L	Reclassified Pathogenic	NF1
1				p.V763M	Reclassified Benign	BRAF, NF1
0				p.V825A	Reclassified Pathogenic	EGFR
1				p.V840L	Reclassified Pathogenic
1	p.P614L	Reclassified Benign	KRAS	p.V87L	Unknown	KRAS
1				p.V949I	Unknown	EGFR, ERBB2, MAPK1
0				p.W638S	Reclassified Benign	KRAS
0				p.W823L	Reclassified Pathogenic	BRAF
1				p.W904L	Reclassified Pathogenic
1	p.G1305V	Reclassified Benign		p.Y1266H	Unknown
1				p.Y468C	Reclassified Pathogenic	KRAS
0				p.Y86F	Reclassified Pathogenic
1				p.Y950F	Reclassified Pathogenic	NF1
1	p.G666V	Reclassified Benign	HRAS, NF1
