# Supplementary material for: AI cancer driver mutation predictions are valid in real-world data
Source: Nat Commun. 2025 Sep 26;16:8509. doi: 10.1038/s41467-025-63461-8 (PMC12474978; doi:10.1038/s41467-025-63461-8)
Supplement: Supplementary file 7 — Source data [file 41467_2025_63461_MOESM7_ESM.xlsx]

## Sheet: Fig 1A
Figure 1A. Frequency of known oncogenic mutations and VUSs in commonly altered oncogenes and tumor suppressor genes in GENIE as annotated by OncoKB.
gene	type	percent_alteration	OncoKB_annotation
ABL1	OG	1.35135	Known_Oncogenic
ABL1	OG	98.6486	VUSs
ALK	OG	6.82163	Known_Oncogenic
ALK	OG	93.1784	VUSs
APC	TSG	72.6241	Known_Oncogenic
APC	TSG	27.3759	VUSs
AR	OG	16.4855	Known_Oncogenic
AR	OG	83.5145	VUSs
ARID1A	TSG	68.7983	Known_Oncogenic
ARID1A	TSG	31.2017	VUSs
ARID1B	TSG	23.9422	Known_Oncogenic
ARID1B	TSG	76.0578	VUSs
ARID2	TSG	41.6788	Known_Oncogenic
ARID2	TSG	58.3212	VUSs
ASXL1	TSG	36.9942	Known_Oncogenic
ASXL1	TSG	63.0058	VUSs
ATM	TSG	43.0822	Known_Oncogenic
ATM	TSG	56.9178	VUSs
ATR	TSG	22.4364	Known_Oncogenic
ATR	TSG	77.5636	VUSs
ATRX	TSG	39.5488	Known_Oncogenic
ATRX	TSG	60.4512	VUSs
BAP1	TSG	49.5968	Known_Oncogenic
BAP1	TSG	50.4032	VUSs
BCOR	TSG	39.4732	Known_Oncogenic
BCOR	TSG	60.5268	VUSs
BRAF	OG	80.3457	Known_Oncogenic
BRAF	OG	19.6543	VUSs
BRCA1	TSG	33.0992	Known_Oncogenic
BRCA1	TSG	66.9008	VUSs
BRCA2	TSG	31.5481	Known_Oncogenic
BRCA2	TSG	68.4519	VUSs
BRD4	OG	10.5307	Known_Oncogenic
BRD4	OG	89.4693	VUSs
CARD11	OG	11.1498	Known_Oncogenic
CARD11	OG	88.8502	VUSs
CDH1	TSG	52.5434	Known_Oncogenic
CDH1	TSG	47.4566	VUSs
CDK12	TSG	19.0653	Known_Oncogenic
CDK12	TSG	80.9347	VUSs
CDKN2A	TSG	90.8831	Known_Oncogenic
CDKN2A	TSG	9.1169	VUSs
CIC	TSG	29.2467	Known_Oncogenic
CIC	TSG	70.7533	VUSs
CREBBP	TSG	35.0026	Known_Oncogenic
CREBBP	TSG	64.9974	VUSs
CTNNB1	OG	64.7473	Known_Oncogenic
CTNNB1	OG	35.2527	VUSs
CUX1	TSG	19.8392	Known_Oncogenic
CUX1	TSG	80.1608	VUSs
DICER1	TSG	26.1279	Known_Oncogenic
DICER1	TSG	73.8721	VUSs
DNMT3A	TSG	63.6709	Known_Oncogenic
DNMT3A	TSG	36.3291	VUSs
DOT1L	OG	0.361915	Known_Oncogenic
DOT1L	OG	99.6381	VUSs
EGFR	OG	68.1205	Known_Oncogenic
EGFR	OG	31.8795	VUSs
EP300	TSG	28.9546	Known_Oncogenic
EP300	TSG	71.0454	VUSs
EPHA3	TSG	18.2752	Known_Oncogenic
EPHA3	TSG	81.7248	VUSs
EPHA5	NA	0	Known_Oncogenic
EPHA5	NA	100	VUSs
ERBB2	OG	66.0012	Known_Oncogenic
ERBB2	OG	33.9988	VUSs
ERBB3	OG	32.8286	Known_Oncogenic
ERBB3	OG	67.1714	VUSs
ERBB4	OG	5.13693	Known_Oncogenic
ERBB4	OG	94.8631	VUSs
ESR1	OG	28.864	Known_Oncogenic
ESR1	OG	71.136	VUSs
FANCA	TSG	21.8123	Known_Oncogenic
FANCA	TSG	78.1877	VUSs
FAT1	TSG	23.7936	Known_Oncogenic
FAT1	TSG	76.2064	VUSs
FBXW7	TSG	68.3467	Known_Oncogenic
FBXW7	TSG	31.6533	VUSs
FGFR2	OG	34.589	Known_Oncogenic
FGFR2	OG	65.411	VUSs
FGFR3	OG	26.1446	Known_Oncogenic
FGFR3	OG	73.8554	VUSs
FLT1	OG	0	Known_Oncogenic
FLT1	OG	100	VUSs
FLT3	OG	11.489	Known_Oncogenic
FLT3	OG	88.511	VUSs
FLT4	OG	0	Known_Oncogenic
FLT4	OG	100	VUSs
GATA3	OG/TSG	59.1979	Known_Oncogenic
GATA3	OG/TSG	40.8021	VUSs
GLI1	OG	18.7579	Known_Oncogenic
GLI1	OG	81.2421	VUSs
GRIN2A	TSG	12.3953	Known_Oncogenic
GRIN2A	TSG	87.6047	VUSs
IDH1	OG	70.5968	Known_Oncogenic
IDH1	OG	29.4032	VUSs
IGF1R	OG	0.241416	Known_Oncogenic
IGF1R	OG	99.7586	VUSs
IRS2	OG	12.202	Known_Oncogenic
IRS2	OG	87.798	VUSs
JAK2	OG	35.3509	Known_Oncogenic
JAK2	OG	64.6491	VUSs
JAK3	OG	2.00952	Known_Oncogenic
JAK3	OG	97.9905	VUSs
KDM5A	OG	19.6553	Known_Oncogenic
KDM5A	OG	80.3447	VUSs
KDM6A	TSG	53.2009	Known_Oncogenic
KDM6A	TSG	46.7991	VUSs
KDR	OG	11.3624	Known_Oncogenic
KDR	OG	88.6376	VUSs
KEAP1	TSG	35.0774	Known_Oncogenic
KEAP1	TSG	64.9226	VUSs
KIT	OG	40.2104	Known_Oncogenic
KIT	OG	59.7896	VUSs
KMT2A	TSG	23.214	Known_Oncogenic
KMT2A	TSG	76.786	VUSs
KMT2B	TSG	28.2404	Known_Oncogenic
KMT2B	TSG	71.7596	VUSs
KMT2C	TSG	35.4673	Known_Oncogenic
KMT2C	TSG	64.5327	VUSs
KMT2D	TSG	37.1723	Known_Oncogenic
KMT2D	TSG	62.8277	VUSs
KRAS	OG	97.2292	Known_Oncogenic
KRAS	OG	2.77076	VUSs
LRP1B	TSG	17.2487	Known_Oncogenic
LRP1B	TSG	82.7513	VUSs
LRRC14	NA	0	Known_Oncogenic
LRRC14	NA	NA	VUSs
MAP3K1	TSG	33.3801	Known_Oncogenic
MAP3K1	TSG	66.6199	VUSs
MED12	OG/TSG	29.3629	Known_Oncogenic
MED12	OG/TSG	70.6371	VUSs
MET	OG	24.1667	Known_Oncogenic
MET	OG	75.8333	VUSs
MGA	TSG	33.8402	Known_Oncogenic
MGA	TSG	66.1598	VUSs
MSH6	TSG	32.5263	Known_Oncogenic
MSH6	TSG	67.4737	VUSs
MTOR	OG	11.8755	Known_Oncogenic
MTOR	OG	88.1245	VUSs
NF1	TSG	59.0928	Known_Oncogenic
NF1	TSG	40.9072	VUSs
NFE2L2	OG	45.7119	Known_Oncogenic
NFE2L2	OG	54.2881	VUSs
NOTCH1	OG/TSG	27.9323	Known_Oncogenic
NOTCH1	OG/TSG	72.0677	VUSs
NOTCH2	OG/TSG	15.8324	Known_Oncogenic
NOTCH2	OG/TSG	84.1676	VUSs
NOTCH3	OG/TSG	16.2923	Known_Oncogenic
NOTCH3	OG/TSG	83.7077	VUSs
NOTCH4	OG/TSG	12.4726	Known_Oncogenic
NOTCH4	OG/TSG	87.5274	VUSs
NRAS	OG	79.4994	Known_Oncogenic
NRAS	OG	20.5006	VUSs
NSD1	OG/TSG	19.6515	Known_Oncogenic
NSD1	OG/TSG	80.3485	VUSs
NTRK1	OG	12.8655	Known_Oncogenic
NTRK1	OG	87.1345	VUSs
NTRK3	OG	0.526436	Known_Oncogenic
NTRK3	OG	99.4736	VUSs
PBRM1	TSG	45.8137	Known_Oncogenic
PBRM1	TSG	54.1863	VUSs
PDGFRA	OG	24.6388	Known_Oncogenic
PDGFRA	OG	75.3612	VUSs
PDGFRB	OG	1.33648	Known_Oncogenic
PDGFRB	OG	98.6635	VUSs
PIK3CA	OG	87.2184	Known_Oncogenic
PIK3CA	OG	12.7816	VUSs
PIK3R1	TSG	68.5541	Known_Oncogenic
PIK3R1	TSG	31.4459	VUSs
POLD1	TSG	0.408274	Known_Oncogenic
POLD1	TSG	99.5917	VUSs
POLE	TSG	6.58166	Known_Oncogenic
POLE	TSG	93.4183	VUSs
PREX2	NA	0.980829	Known_Oncogenic
PREX2	NA	99.0192	VUSs
PRKDC	NA	0.0170242	Known_Oncogenic
PRKDC	NA	99.983	VUSs
PTCH1	TSG	23.9538	Known_Oncogenic
PTCH1	TSG	76.0462	VUSs
PTEN	TSG	86.859	Known_Oncogenic
PTEN	TSG	13.141	VUSs
PTPRD	TSG	18.6954	Known_Oncogenic
PTPRD	TSG	81.3046	VUSs
PTPRT	TSG	18.6228	Known_Oncogenic
PTPRT	TSG	81.3772	VUSs
RB1	TSG	76.156	Known_Oncogenic
RB1	TSG	23.844	VUSs
RBM10	TSG	53.5962	Known_Oncogenic
RBM10	TSG	46.4038	VUSs
RET	OG	9.73154	Known_Oncogenic
RET	OG	90.2685	VUSs
RNF43	TSG	47.9831	Known_Oncogenic
RNF43	TSG	52.0169	VUSs
ROS1	OG	3.04099	Known_Oncogenic
ROS1	OG	96.959	VUSs
RPTOR	OG	0.614215	Known_Oncogenic
RPTOR	OG	99.3858	VUSs
RUNX1	TSG	39.2086	Known_Oncogenic
RUNX1	TSG	60.7914	VUSs
SETBP1	OG	5.15401	Known_Oncogenic
SETBP1	OG	94.846	VUSs
SETD2	TSG	38.867	Known_Oncogenic
SETD2	TSG	61.133	VUSs
SF3B1	OG	34.5929	Known_Oncogenic
SF3B1	OG	65.4071	VUSs
SLX4	TSG	12.3585	Known_Oncogenic
SLX4	TSG	87.6415	VUSs
SMAD4	TSG	77.2975	Known_Oncogenic
SMAD4	TSG	22.7025	VUSs
SMARCA4	TSG	34.7765	Known_Oncogenic
SMARCA4	TSG	65.2235	VUSs
SPEN	TSG	19.7571	Known_Oncogenic
SPEN	TSG	80.2429	VUSs
SPTA1	NA	0	Known_Oncogenic
SPTA1	NA	100	VUSs
STAG2	TSG	41.6852	Known_Oncogenic
STAG2	TSG	58.3148	VUSs
STK11	TSG	65.8314	Known_Oncogenic
STK11	TSG	34.1686	VUSs
TERT	OG	82.9894	Known_Oncogenic
TERT	OG	17.0106	VUSs
TET1	TSG	16.3399	Known_Oncogenic
TET1	TSG	83.6601	VUSs
TET2	TSG	40.1954	Known_Oncogenic
TET2	TSG	59.8046	VUSs
TP53	TSG	97.5238	Known_Oncogenic
TP53	TSG	2.4762	VUSs
TSC1	TSG	34.547	Known_Oncogenic
TSC1	TSG	65.453	VUSs
TSC2	TSG	22.9603	Known_Oncogenic
TSC2	TSG	77.0397	VUSs
ZFHX3	TSG	27.5856	Known_Oncogenic
ZFHX3	TSG	72.4144	VUSs

## Sheet: Fig 1B
Figure 1B. Effect size, coefficient, confidence intervals from Tukey's range tests for significant difference between predicted scores of non-oncogenic vs. oncogenic mutations at the population level
group1	group2	Method	term	null.value	estimate	conf.low	conf.high	p.adj	p.adj.signif	.y.	effsize	n1	n2	magnitude
Benign (dbSNPs)	Neutral	1-ESM1b	cat	0	0.0230138	0.0174504	0.0285771	0	****	Score_Scaled	-0.21254	7474	6896	small
Benign (dbSNPs)	Neutral	1-FATHMM	cat	0	0.039997	0.0354269	0.0445672	0	****	Score_Scaled	-0.425182	7474	8000	small
Benign (dbSNPs)	Neutral	1-SIFT	cat	0	0.151403	0.14218	0.160625	0	****	Score_Scaled	-0.602415	7474	7994	moderate
Benign (dbSNPs)	Neutral	AlphaMissense	cat	0	0.238895	0.220798	0.256991	0	****	Score_Scaled	-0.860853	7474	4072	large
Benign (dbSNPs)	Neutral	CADD	cat	0	0.0928551	0.0861363	0.0995739	0	****	Score_Scaled	-0.584349	7474	4072	moderate
Benign (dbSNPs)	Neutral	EVE	cat	0	0.146973	0.131078	0.162869	0	****	Score_Scaled	-0.607083	7474	2555	moderate
Benign (dbSNPs)	Neutral	MutationAssessor	cat	0	0.0383979	0.0323584	0.0444374	0	****	Score_Scaled	-0.314034	7474	4025	small
Benign (dbSNPs)	Neutral	PolyPhen2-HDIV	cat	0	0.251234	0.22839	0.274077	0	****	Score_Scaled	-0.581041	7474	3447	moderate
Benign (dbSNPs)	Neutral	PolyPhen2-HVAR	cat	0	0.249136	0.225985	0.272288	0	****	Score_Scaled	-0.620159	7474	3447	moderate
Benign (dbSNPs)	Neutral	PrimateAI	cat	0	0.156974	0.144323	0.169625	0	****	Score_Scaled	-0.660359	7474	4060	moderate
Benign (dbSNPs)	Neutral	REVEL	cat	0	0.309517	0.288201	0.330833	0	****	Score_Scaled	-1.36715	7474	1343	large
Benign (dbSNPs)	Neutral	VARITY_R_LOO	cat	0	0.236527	0.219582	0.253473	0	****	Score_Scaled	-0.829461	7474	3448	large
Benign (dbSNPs)	Oncogenic - OG	1-ESM1b	cat	0	0.150504	0.146595	0.154414	0	****	Score_Scaled	-1.34393	7474	257716	large
Benign (dbSNPs)	Oncogenic - OG	1-FATHMM	cat	0	0.040991	0.0376575	0.0443244	0	****	Score_Scaled	-0.746612	7474	257338	moderate
Benign (dbSNPs)	Oncogenic - OG	1-SIFT	cat	0	0.231319	0.224594	0.238045	0	****	Score_Scaled	-2.1155	7474	257660	large
Benign (dbSNPs)	Oncogenic - OG	AlphaMissense	cat	0	0.744528	0.733504	0.755553	0	****	Score_Scaled	-4.03965	7474	142738	large
Benign (dbSNPs)	Oncogenic - OG	CADD	cat	0	0.178393	0.1743	0.182486	0	****	Score_Scaled	-2.63857	7474	143438	large
Benign (dbSNPs)	Oncogenic - OG	EVE	cat	0	0.29304	0.284759	0.301321	0	****	Score_Scaled	-1.60249	7474	114414	large
Benign (dbSNPs)	Oncogenic - OG	MutationAssessor	cat	0	0.088858	0.085192	0.092524	0	****	Score_Scaled	-0.782586	7474	141981	moderate
Benign (dbSNPs)	Oncogenic - OG	PolyPhen2-HDIV	cat	0	0.371879	0.358678	0.38508	0	****	Score_Scaled	-1.23612	7474	128729	large
Benign (dbSNPs)	Oncogenic - OG	PolyPhen2-HVAR	cat	0	0.385788	0.37241	0.399167	0	****	Score_Scaled	-1.12689	7474	128729	large
Benign (dbSNPs)	Oncogenic - OG	PrimateAI	cat	0	0.485824	0.478125	0.493523	0	****	Score_Scaled	-4.22173	7474	143434	large
Benign (dbSNPs)	Oncogenic - OG	REVEL	cat	0	0.502227	0.493433	0.511021	0	****	Score_Scaled	-2.52634	7474	63698	large
Benign (dbSNPs)	Oncogenic - OG	VARITY_R_LOO	cat	0	0.634062	0.624265	0.643859	0	****	Score_Scaled	-3.70982	7474	127167	large
Benign (dbSNPs)	Oncogenic - OG/TSG	1-ESM1b	cat	0	0.0833266	0.0768605	0.0897927	0	****	Score_Scaled	-0.733071	7474	4118	moderate
Benign (dbSNPs)	Oncogenic - OG/TSG	1-FATHMM	cat	0	0.0804708	0.0750292	0.0859123	0	****	Score_Scaled	-0.867803	7474	4290	large
Benign (dbSNPs)	Oncogenic - OG/TSG	1-SIFT	cat	0	0.238437	0.227458	0.249416	0	****	Score_Scaled	-0.96305	7474	4290	large
Benign (dbSNPs)	Oncogenic - OG/TSG	AlphaMissense	cat	0	0.709272	0.685887	0.732657	0	****	Score_Scaled	-3.24473	7474	2001	large
Benign (dbSNPs)	Oncogenic - OG/TSG	CADD	cat	0	0.2016	0.19315	0.210049	0	****	Score_Scaled	-1.37003	7474	2145	large
Benign (dbSNPs)	Oncogenic - OG/TSG	EVE	cat	0	0.413715	0.39038	0.43705	0	****	Score_Scaled	-1.81038	7474	1002	large
Benign (dbSNPs)	Oncogenic - OG/TSG	MutationAssessor	cat	0	0.0942149	0.0864395	0.10199	0	****	Score_Scaled	-0.792598	7474	2001	moderate
Benign (dbSNPs)	Oncogenic - OG/TSG	PolyPhen2-HDIV	cat	0	0.515112	0.48744	0.542785	0	****	Score_Scaled	-1.29713	7474	2048	large
Benign (dbSNPs)	Oncogenic - OG/TSG	PolyPhen2-HVAR	cat	0	0.577329	0.549283	0.605374	0	****	Score_Scaled	-1.59249	7474	2048	large
Benign (dbSNPs)	Oncogenic - OG/TSG	PrimateAI	cat	0	0.480227	0.464333	0.496122	0	****	Score_Scaled	-2.4628	7474	2145	large
Benign (dbSNPs)	Oncogenic - OG/TSG	REVEL	cat	0	0.407091	0.386121	0.428061	0	****	Score_Scaled	-1.83244	7474	1396	large
Benign (dbSNPs)	Oncogenic - OG/TSG	VARITY_R_LOO	cat	0	0.551186	0.530467	0.571904	0	****	Score_Scaled	-2.21032	7474	2001	large
Benign (dbSNPs)	Oncogenic - TSG	1-ESM1b	cat	0	0.146451	0.142521	0.150381	0	****	Score_Scaled	-1.99164	7474	188364	large
Benign (dbSNPs)	Oncogenic - TSG	1-FATHMM	cat	0	0.232384	0.229034	0.235735	0	****	Score_Scaled	-1.837	7474	188816	large
Benign (dbSNPs)	Oncogenic - TSG	1-SIFT	cat	0	0.2485	0.241739	0.25526	0	****	Score_Scaled	-3.24081	7474	188076	large
Benign (dbSNPs)	Oncogenic - TSG	AlphaMissense	cat	0	0.75552	0.744357	0.766682	0	****	Score_Scaled	-4.49821	7474	94808	large
Benign (dbSNPs)	Oncogenic - TSG	CADD	cat	0	0.174629	0.170485	0.178774	0	****	Score_Scaled	-2.31068	7474	94808	large
Benign (dbSNPs)	Oncogenic - TSG	EVE	cat	0	0.468358	0.45999	0.476726	0	****	Score_Scaled	-2.30957	7474	85111	large
Benign (dbSNPs)	Oncogenic - TSG	MutationAssessor	cat	0	0.151131	0.147417	0.154846	0	****	Score_Scaled	-2.05865	7474	92477	large
Benign (dbSNPs)	Oncogenic - TSG	PolyPhen2-HDIV	cat	0	0.541989	0.528656	0.555322	0	****	Score_Scaled	-3.15727	7474	94225	large
Benign (dbSNPs)	Oncogenic - TSG	PolyPhen2-HVAR	cat	0	0.624957	0.611444	0.638469	0	****	Score_Scaled	-3.15211	7474	94225	large
Benign (dbSNPs)	Oncogenic - TSG	PrimateAI	cat	0	0.299081	0.291285	0.306878	0	****	Score_Scaled	-1.77153	7474	94687	large
Benign (dbSNPs)	Oncogenic - TSG	REVEL	cat	0	0.582091	0.573093	0.59109	0	****	Score_Scaled	-3.14233	7474	43975	large
Benign (dbSNPs)	Oncogenic - TSG	VARITY_R_LOO	cat	0	0.661551	0.65166	0.671443	0	****	Score_Scaled	-4.17462	7474	94181	large
Benign (dbSNPs)	VUSs	1-ESM1b	cat	0	0.00997185	0.00610747	0.0138362	2.94e-12	****	Score_Scaled	-0.0815855	7474	1379490	negligible
Benign (dbSNPs)	VUSs	1-FATHMM	cat	0	0.00840286	0.00510817	0.0116975	5.52e-12	****	Score_Scaled	-0.0824327	7474	1418572	negligible
Benign (dbSNPs)	VUSs	1-SIFT	cat	0	0.124547	0.117899	0.131194	0	****	Score_Scaled	-0.550418	7474	1416928	moderate
Benign (dbSNPs)	VUSs	AlphaMissense	cat	0	0.223092	0.21229	0.233895	0	****	Score_Scaled	-0.6166	7474	719287	moderate
Benign (dbSNPs)	VUSs	CADD	cat	0	0.0927036	0.0886931	0.0967141	0	****	Score_Scaled	-0.687181	7474	727962	moderate
Benign (dbSNPs)	VUSs	EVE	cat	0	0.123956	0.115836	0.132076	0	****	Score_Scaled	-0.455534	7474	308868	small
Benign (dbSNPs)	VUSs	MutationAssessor	cat	0	0.0299989	0.026407	0.0335908	0	****	Score_Scaled	-0.268411	7474	710596	small
Benign (dbSNPs)	VUSs	PolyPhen2-HDIV	cat	0	0.205948	0.193045	0.218852	0	****	Score_Scaled	-0.481805	7474	684044	small
Benign (dbSNPs)	VUSs	PolyPhen2-HVAR	cat	0	0.200549	0.187471	0.213626	0	****	Score_Scaled	-0.472051	7474	684044	small
Benign (dbSNPs)	VUSs	PrimateAI	cat	0	0.200731	0.193186	0.208276	0	****	Score_Scaled	-0.79944	7474	714175	moderate
Benign (dbSNPs)	VUSs	REVEL	cat	0	0.139644	0.131226	0.148062	0	****	Score_Scaled	-0.51678	7474	313015	moderate
Benign (dbSNPs)	VUSs	VARITY_R_LOO	cat	0	0.15997	0.150397	0.169544	0	****	Score_Scaled	-0.500615	7474	681009	moderate
Neutral	Oncogenic - OG	1-ESM1b	cat	0	0.12749	0.123425	0.131556	0	****	Score_Scaled	-1.12689	6896	257716	large
Neutral	Oncogenic - OG	1-FATHMM	cat	0	0.00099393	-0.0022312	0.0042191	0.952	ns	Score_Scaled	-0.0180846	8000	257338	negligible
Neutral	Oncogenic - OG	1-SIFT	cat	0	0.0799168	0.0734073	0.0864263	0	****	Score_Scaled	-0.785361	7994	257660	moderate
Neutral	Oncogenic - OG	AlphaMissense	cat	0	0.505634	0.490868	0.520399	0	****	Score_Scaled	-2.65363	4072	142738	large
Neutral	Oncogenic - OG	CADD	cat	0	0.085538	0.0800561	0.0910199	0	****	Score_Scaled	-1.36262	4072	143438	large
Neutral	Oncogenic - OG	EVE	cat	0	0.146066	0.132192	0.159941	0	****	Score_Scaled	-0.801851	2555	114414	large
Neutral	Oncogenic - OG	MutationAssessor	cat	0	0.0504601	0.0455225	0.0553977	0	****	Score_Scaled	-0.447064	4025	141981	small
Neutral	Oncogenic - OG	PolyPhen2-HDIV	cat	0	0.120645	0.101496	0.139794	0	****	Score_Scaled	-0.40927	3447	128729	small
Neutral	Oncogenic - OG	PolyPhen2-HVAR	cat	0	0.136652	0.117245	0.156059	0	****	Score_Scaled	-0.39972	3447	128729	small
Neutral	Oncogenic - OG	PrimateAI	cat	0	0.32885	0.318523	0.339177	0	****	Score_Scaled	-2.83736	4060	143434	large
Neutral	Oncogenic - OG	REVEL	cat	0	0.192709	0.172878	0.212541	0	****	Score_Scaled	-0.972563	1343	63698	large
Neutral	Oncogenic - OG	VARITY_R_LOO	cat	0	0.397535	0.383328	0.411742	0	****	Score_Scaled	-2.30926	3448	127167	large
Neutral	Oncogenic - OG/TSG	1-ESM1b	cat	0	0.0603128	0.0537512	0.0668745	0	****	Score_Scaled	-0.435936	6896	4118	small
Neutral	Oncogenic - OG/TSG	1-FATHMM	cat	0	0.0404738	0.0350978	0.0458497	0	****	Score_Scaled	-0.439111	8000	4290	small
Neutral	Oncogenic - OG/TSG	1-SIFT	cat	0	0.0870346	0.0761865	0.0978828	0	****	Score_Scaled	-0.555285	7994	4290	moderate
Neutral	Oncogenic - OG/TSG	AlphaMissense	cat	0	0.470377	0.445013	0.495742	0	****	Score_Scaled	-1.40506	4072	2001	large
Neutral	Oncogenic - OG/TSG	CADD	cat	0	0.108745	0.0995417	0.117948	0	****	Score_Scaled	-0.858591	4072	2145	large
Neutral	Oncogenic - OG/TSG	EVE	cat	0	0.266741	0.240887	0.292596	0	****	Score_Scaled	-1.00991	2555	1002	large
Neutral	Oncogenic - OG/TSG	MutationAssessor	cat	0	0.055817	0.0473673	0.0642666	0	****	Score_Scaled	-0.528877	4025	2001	moderate
Neutral	Oncogenic - OG/TSG	PolyPhen2-HDIV	cat	0	0.263879	0.232924	0.294833	0	****	Score_Scaled	-0.761461	3447	2048	moderate
Neutral	Oncogenic - OG/TSG	PolyPhen2-HVAR	cat	0	0.328192	0.296821	0.359564	0	****	Score_Scaled	-0.89666	3447	2048	large
Neutral	Oncogenic - OG/TSG	PrimateAI	cat	0	0.323253	0.305932	0.340574	0	****	Score_Scaled	-1.36381	4060	2145	large
Neutral	Oncogenic - OG/TSG	REVEL	cat	0	0.0975737	0.0700835	0.125064	6.13e-14	****	Score_Scaled	-0.38199	1343	1396	small
Neutral	Oncogenic - OG/TSG	VARITY_R_LOO	cat	0	0.314658	0.291526	0.337791	0	****	Score_Scaled	-1.01185	3448	2001	large
Neutral	Oncogenic - TSG	1-ESM1b	cat	0	0.123437	0.119352	0.127522	0	****	Score_Scaled	-1.62987	6896	188364	large
Neutral	Oncogenic - TSG	1-FATHMM	cat	0	0.192387	0.189144	0.19563	0	****	Score_Scaled	-1.52207	8000	188816	large
Neutral	Oncogenic - TSG	1-SIFT	cat	0	0.097097	0.0905514	0.103643	0	****	Score_Scaled	-1.59077	7994	188076	large
Neutral	Oncogenic - TSG	AlphaMissense	cat	0	0.516625	0.501756	0.531494	0	****	Score_Scaled	-2.91156	4072	94808	large
Neutral	Oncogenic - TSG	CADD	cat	0	0.0817744	0.0762538	0.0872949	0	****	Score_Scaled	-1.17904	4072	94808	large
Neutral	Oncogenic - TSG	EVE	cat	0	0.321385	0.307458	0.335311	0	****	Score_Scaled	-1.58312	2555	85111	large
Neutral	Oncogenic - TSG	MutationAssessor	cat	0	0.112734	0.10776	0.117707	0	****	Score_Scaled	-1.61207	4025	92477	large
Neutral	Oncogenic - TSG	PolyPhen2-HDIV	cat	0	0.290755	0.271515	0.309995	0	****	Score_Scaled	-1.95733	3447	94225	large
Neutral	Oncogenic - TSG	PolyPhen2-HVAR	cat	0	0.37582	0.356321	0.39532	0	****	Score_Scaled	-1.99033	3447	94225	large
Neutral	Oncogenic - TSG	PrimateAI	cat	0	0.142107	0.131707	0.152507	0	****	Score_Scaled	-0.830001	4060	94687	large
Neutral	Oncogenic - TSG	REVEL	cat	0	0.272574	0.252651	0.292497	0	****	Score_Scaled	-1.49505	1343	43975	large
Neutral	Oncogenic - TSG	VARITY_R_LOO	cat	0	0.425024	0.410752	0.439296	0	****	Score_Scaled	-2.66109	3448	94181	large
Neutral	VUSs	1-ESM1b	cat	0	-0.0130419	-0.0170642	-0.0090197	6.63e-14	****	Score_Scaled	0.106525	6896	1379490	negligible
Neutral	VUSs	1-FATHMM	cat	0	-0.0315942	-0.0347793	-0.028409	0	****	Score_Scaled	0.309964	8000	1418572	small
Neutral	VUSs	1-SIFT	cat	0	-0.0268558	-0.0332847	-0.0204269	0	****	Score_Scaled	0.11905	7994	1416928	negligible
Neutral	VUSs	AlphaMissense	cat	0	-0.0158023	-0.030403	-0.0012015	0.025	*	Score_Scaled	0.0435211	4072	719287	negligible
Neutral	VUSs	CADD	cat	0	-0.0001514	-0.0055722	0.00526938	1	ns	Score_Scaled	0.00112451	4072	727962	negligible
Neutral	VUSs	EVE	cat	0	-0.0230172	-0.0367961	-0.0092383	2.85e-05	****	Score_Scaled	0.0842779	2555	308868	negligible
Neutral	VUSs	MutationAssessor	cat	0	-0.008399	-0.0132819	-0.0035161	1.41e-05	****	Score_Scaled	0.0752486	4025	710596	negligible
Neutral	VUSs	PolyPhen2-HDIV	cat	0	-0.0452855	-0.0642306	-0.0263405	1.45e-10	****	Score_Scaled	0.105988	3447	684044	negligible
Neutral	VUSs	PolyPhen2-HVAR	cat	0	-0.0485879	-0.0677882	-0.0293876	8.35e-12	****	Score_Scaled	0.114269	3447	684044	negligible
Neutral	VUSs	PrimateAI	cat	0	0.0437571	0.0335442	0.05397	0	****	Score_Scaled	-0.173889	4060	714175	negligible
Neutral	VUSs	REVEL	cat	0	-0.169873	-0.189541	-0.150206	0	****	Score_Scaled	0.626083	1343	313015	moderate
Neutral	VUSs	VARITY_R_LOO	cat	0	-0.0765569	-0.0906102	-0.0625035	0	****	Score_Scaled	0.238983	3448	681009	small
Oncogenic - OG	Oncogenic - OG/TSG	1-ESM1b	cat	0	-0.0671776	-0.072411	-0.0619443	0	****	Score_Scaled	0.592297	257716	4118	moderate
Oncogenic - OG	Oncogenic - OG/TSG	1-FATHMM	cat	0	0.0394798	0.0351065	0.0438531	0	****	Score_Scaled	-0.729772	257338	4290	moderate
Oncogenic - OG	Oncogenic - OG/TSG	1-SIFT	cat	0	0.00711787	-0.0017059	0.0159416	0.194	ns	Score_Scaled	-0.0729352	257660	4290	negligible
Oncogenic - OG	Oncogenic - OG/TSG	AlphaMissense	cat	0	-0.0352564	-0.0561712	-0.0143416	2.3e-05	****	Score_Scaled	0.191737	142738	2001	negligible
Oncogenic - OG	Oncogenic - OG/TSG	CADD	cat	0	0.0232067	0.0157032	0.0307103	4.59e-14	****	Score_Scaled	-0.39677	143438	2145	small
Oncogenic - OG	Oncogenic - OG/TSG	EVE	cat	0	0.120675	0.098667	0.142683	0	****	Score_Scaled	-0.67071	114414	1002	moderate
Oncogenic - OG	Oncogenic - OG/TSG	MutationAssessor	cat	0	0.00535687	-0.0015973	0.0123111	0.24	ns	Score_Scaled	-0.0476199	141981	2001	negligible
Oncogenic - OG	Oncogenic - OG/TSG	PolyPhen2-HDIV	cat	0	0.143233	0.118523	0.167944	0	****	Score_Scaled	-0.495099	128729	2048	small
Oncogenic - OG	Oncogenic - OG/TSG	PolyPhen2-HVAR	cat	0	0.19154	0.166496	0.216584	0	****	Score_Scaled	-0.566751	128729	2048	moderate
Oncogenic - OG	Oncogenic - OG/TSG	PrimateAI	cat	0	-0.0055965	-0.0197118	0.00851878	0.869	ns	Score_Scaled	0.0518615	143434	2145	negligible
Oncogenic - OG	Oncogenic - OG/TSG	REVEL	cat	0	-0.0951357	-0.114595	-0.0756764	0	****	Score_Scaled	0.481661	63698	1396	small
Oncogenic - OG	Oncogenic - OG/TSG	VARITY_R_LOO	cat	0	-0.0828767	-0.101422	-0.0643313	0	****	Score_Scaled	0.49838	127167	2001	small
Oncogenic - OG	Oncogenic - TSG	1-ESM1b	cat	0	-0.0040532	-0.0050632	-0.0030432	0	****	Score_Scaled	0.0413924	257716	188364	negligible
Oncogenic - OG	Oncogenic - TSG	1-FATHMM	cat	0	0.191393	0.190532	0.192254	0	****	Score_Scaled	-2.07228	257338	188816	large
Oncogenic - OG	Oncogenic - TSG	1-SIFT	cat	0	0.0171802	0.0154419	0.0189186	0	****	Score_Scaled	-0.212134	257660	188076	small
Oncogenic - OG	Oncogenic - TSG	AlphaMissense	cat	0	0.0109915	0.0070989	0.014884	9.08e-14	****	Score_Scaled	-0.0625863	142738	94808	negligible
Oncogenic - OG	Oncogenic - TSG	CADD	cat	0	-0.0037636	-0.0052075	-0.0023198	1.69e-12	****	Score_Scaled	0.0621396	143438	94808	negligible
Oncogenic - OG	Oncogenic - TSG	EVE	cat	0	0.175318	0.172178	0.178458	0	****	Score_Scaled	-0.929319	114414	85111	large
Oncogenic - OG	Oncogenic - TSG	MutationAssessor	cat	0	0.0622734	0.060968	0.0635788	0	****	Score_Scaled	-0.638985	141981	92477	moderate
Oncogenic - OG	Oncogenic - TSG	PolyPhen2-HDIV	cat	0	0.17011	0.165353	0.174867	0	****	Score_Scaled	-0.720129	128729	94225	moderate
Oncogenic - OG	Oncogenic - TSG	PolyPhen2-HVAR	cat	0	0.239168	0.234348	0.243989	0	****	Score_Scaled	-0.849235	128729	94225	large
Oncogenic - OG	Oncogenic - TSG	PrimateAI	cat	0	-0.186743	-0.18946	-0.184026	0	****	Score_Scaled	1.39922	143434	94687	large
Oncogenic - OG	Oncogenic - TSG	REVEL	cat	0	0.0798643	0.0754052	0.0843234	0	****	Score_Scaled	-0.421414	63698	43975	small
Oncogenic - OG	Oncogenic - TSG	VARITY_R_LOO	cat	0	0.0274892	0.0239505	0.0310278	0	****	Score_Scaled	-0.173827	127167	94181	negligible
Oncogenic - TSG	Oncogenic - OG/TSG	1-ESM1b	cat	0	-0.0631244	-0.0683729	-0.0578759	0	****	Score_Scaled	0.834546	188364	4118	large
Oncogenic - TSG	Oncogenic - OG/TSG	1-FATHMM	cat	0	-0.151913	-0.1563	-0.147527	0	****	Score_Scaled	1.19731	188816	4290	large
Oncogenic - TSG	Oncogenic - OG/TSG	1-SIFT	cat	0	-0.0100624	-0.0189128	-0.0012119	0.0152	*	Score_Scaled	0.202588	188076	4290	small
Oncogenic - TSG	Oncogenic - OG/TSG	AlphaMissense	cat	0	-0.0462478	-0.0672356	-0.0252601	5.09e-09	****	Score_Scaled	0.278125	94808	2001	small
Oncogenic - TSG	Oncogenic - OG/TSG	CADD	cat	0	0.0269703	0.0194385	0.0345022	5.26e-14	****	Score_Scaled	-0.42394	94808	2145	small
Oncogenic - TSG	Oncogenic - OG/TSG	EVE	cat	0	-0.0546431	-0.076684	-0.0326023	2.41e-11	****	Score_Scaled	0.272299	85111	1002	small
Oncogenic - TSG	Oncogenic - OG/TSG	MutationAssessor	cat	0	-0.0569165	-0.0638965	-0.0499365	0	****	Score_Scaled	0.839875	92477	2001	large
Oncogenic - TSG	Oncogenic - OG/TSG	PolyPhen2-HDIV	cat	0	-0.0268764	-0.051658	-0.0020948	0.0245	*	Score_Scaled	0.207499	94225	2048	small
Oncogenic - TSG	Oncogenic - OG/TSG	PolyPhen2-HVAR	cat	0	-0.0476284	-0.0727439	-0.0225129	9.72e-07	****	Score_Scaled	0.271104	94225	2048	small
Oncogenic - TSG	Oncogenic - OG/TSG	PrimateAI	cat	0	0.181146	0.166978	0.195315	0	****	Score_Scaled	-1.10364	94687	2145	large
Oncogenic - TSG	Oncogenic - OG/TSG	REVEL	cat	0	-0.175	-0.194553	-0.155447	0	****	Score_Scaled	0.964968	43975	1396	large
Oncogenic - TSG	Oncogenic - OG/TSG	VARITY_R_LOO	cat	0	-0.110366	-0.128961	-0.0917703	0	****	Score_Scaled	0.731138	94181	2001	moderate
VUSs	Oncogenic - OG	1-ESM1b	cat	0	0.140532	0.139817	0.141247	0	****	Score_Scaled	-1.1622	1379490	257716	large
VUSs	Oncogenic - OG	1-FATHMM	cat	0	0.0325881	0.0319794	0.0331968	0	****	Score_Scaled	-0.33905	1418572	257338	small
VUSs	Oncogenic - OG	1-SIFT	cat	0	0.106773	0.105545	0.108	0	****	Score_Scaled	-0.505521	1416928	257660	moderate
VUSs	Oncogenic - OG	AlphaMissense	cat	0	0.521436	0.518744	0.524128	0	****	Score_Scaled	-1.53418	719287	142738	large
VUSs	Oncogenic - OG	CADD	cat	0	0.0856894	0.0846929	0.0866859	0	****	Score_Scaled	-0.684048	727962	143438	moderate
VUSs	Oncogenic - OG	EVE	cat	0	0.169084	0.166683	0.171484	0	****	Score_Scaled	-0.673011	308868	114414	moderate
VUSs	Oncogenic - OG	MutationAssessor	cat	0	0.0588591	0.0579611	0.0597571	0	****	Score_Scaled	-0.526437	710596	141981	moderate
VUSs	Oncogenic - OG	PolyPhen2-HDIV	cat	0	0.165931	0.16256	0.169301	0	****	Score_Scaled	-0.405948	684044	128729	small
VUSs	Oncogenic - OG	PolyPhen2-HVAR	cat	0	0.18524	0.181824	0.188656	0	****	Score_Scaled	-0.448739	684044	128729	small
VUSs	Oncogenic - OG	PrimateAI	cat	0	0.285093	0.283215	0.28697	0	****	Score_Scaled	-1.22007	714175	143434	large
VUSs	Oncogenic - OG	REVEL	cat	0	0.362583	0.359457	0.365709	0	****	Score_Scaled	-1.39352	313015	63698	large
VUSs	Oncogenic - OG	VARITY_R_LOO	cat	0	0.474092	0.471577	0.476606	0	****	Score_Scaled	-1.57438	681009	127167	large
VUSs	Oncogenic - OG/TSG	1-ESM1b	cat	0	0.0733548	0.068155	0.0785546	0	****	Score_Scaled	-0.59882	1379490	4118	moderate
VUSs	Oncogenic - OG/TSG	1-FATHMM	cat	0	0.0720679	0.067724	0.0764118	0	****	Score_Scaled	-0.706978	1418572	4290	moderate
VUSs	Oncogenic - OG/TSG	1-SIFT	cat	0	0.11389	0.105126	0.122655	0	****	Score_Scaled	-0.505104	1416928	4290	moderate
VUSs	Oncogenic - OG/TSG	AlphaMissense	cat	0	0.486179	0.465381	0.506978	0	****	Score_Scaled	-1.34014	719287	2001	large
VUSs	Oncogenic - OG/TSG	CADD	cat	0	0.108896	0.101437	0.116355	0	****	Score_Scaled	-0.810106	727962	2145	large
VUSs	Oncogenic - OG/TSG	EVE	cat	0	0.289759	0.267811	0.311706	0	****	Score_Scaled	-1.06163	308868	1002	large
VUSs	Oncogenic - OG/TSG	MutationAssessor	cat	0	0.064216	0.0573005	0.0711314	0	****	Score_Scaled	-0.575743	710596	2001	moderate
VUSs	Oncogenic - OG/TSG	PolyPhen2-HDIV	cat	0	0.309164	0.284611	0.333717	0	****	Score_Scaled	-0.724402	684044	2048	moderate
VUSs	Oncogenic - OG/TSG	PolyPhen2-HVAR	cat	0	0.37678	0.351896	0.401664	0	****	Score_Scaled	-0.887032	684044	2048	large
VUSs	Oncogenic - OG/TSG	PrimateAI	cat	0	0.279496	0.265464	0.293528	0	****	Score_Scaled	-1.11273	714175	2145	large
VUSs	Oncogenic - OG/TSG	REVEL	cat	0	0.267447	0.248155	0.286739	0	****	Score_Scaled	-0.986084	313015	1396	large
VUSs	Oncogenic - OG/TSG	VARITY_R_LOO	cat	0	0.391215	0.372787	0.409643	0	****	Score_Scaled	-1.22255	681009	2001	large
VUSs	Oncogenic - TSG	1-ESM1b	cat	0	0.136479	0.135661	0.137298	0	****	Score_Scaled	-1.16085	1379490	188364	large
VUSs	Oncogenic - TSG	1-FATHMM	cat	0	0.223981	0.223285	0.224677	0	****	Score_Scaled	-2.12692	1418572	188816	large
VUSs	Oncogenic - TSG	1-SIFT	cat	0	0.123953	0.122546	0.125359	0	****	Score_Scaled	-0.58247	1416928	188076	moderate
VUSs	Oncogenic - TSG	AlphaMissense	cat	0	0.532427	0.529217	0.535637	0	****	Score_Scaled	-1.53958	719287	94808	large
VUSs	Oncogenic - TSG	CADD	cat	0	0.0819258	0.0807348	0.0831168	0	****	Score_Scaled	-0.637961	727962	94808	moderate
VUSs	Oncogenic - TSG	EVE	cat	0	0.344402	0.341717	0.347087	0	****	Score_Scaled	-1.32923	308868	85111	large
VUSs	Oncogenic - TSG	MutationAssessor	cat	0	0.121132	0.120053	0.122212	0	****	Score_Scaled	-1.12747	710596	92477	large
VUSs	Oncogenic - TSG	PolyPhen2-HDIV	cat	0	0.336041	0.332185	0.339896	0	****	Score_Scaled	-0.83363	684044	94225	large
VUSs	Oncogenic - TSG	PolyPhen2-HVAR	cat	0	0.424408	0.420501	0.428316	0	****	Score_Scaled	-1.05255	684044	94225	large
VUSs	Oncogenic - TSG	PrimateAI	cat	0	0.0983499	0.0961057	0.100594	0	****	Score_Scaled	-0.404827	714175	94687	small
VUSs	Oncogenic - TSG	REVEL	cat	0	0.442447	0.438784	0.44611	0	****	Score_Scaled	-1.69042	313015	43975	large
VUSs	Oncogenic - TSG	VARITY_R_LOO	cat	0	0.501581	0.498719	0.504443	0	****	Score_Scaled	-1.6469	681009	94181	large

## Sheet: Fig 1C
Figure 1C. AUROC of 12 variant annotation methods in classifying known oncogenic mutations and non-oncogenic SNPs at the population level and DeLong's test for within-class/best-in-class differences
Method	AUC	Lower_CI	Upper_CI	95% CI	model1	model2	pval.adj	signif_lab	Gene_Type	Approach	Trained_on_HumanCurated	Cancer_trained
AlphaMissense	0.979	0.978	0.979	0.978 - 0.979	AlphaMissense	CHASMplus	0	*	Oncogenes	Structure prediction/ protein language model	FALSE	FALSE
AlphaMissense	0.981	0.98	0.981	0.98 - 0.981	AlphaMissense	CHASMplus	0	*	Tumor suppressor genes	Structure prediction/ protein language model	FALSE	FALSE
CADD	0.877	0.875	0.878	0.875 - 0.878	CADD	VARITY	0	*	Oncogenes	Ensemble	FALSE	FALSE
CADD	0.873	0.872	0.875	0.872 - 0.875	CADD	VARITY	0	*	Tumor suppressor genes	Ensemble	FALSE	FALSE
ESM1b	0.892	0.891	0.894	0.891 - 0.894	AlphaMissense	ESM1b	0	*	Oncogenes	Structure prediction/ protein language model	FALSE	FALSE
ESM1b	0.938	0.937	0.939	0.937 - 0.939	AlphaMissense	ESM1b	0	*	Tumor suppressor genes	Structure prediction/ protein language model	FALSE	FALSE
EVE	0.832	0.83	0.834	0.83 - 0.834	CHASMplus	EVE	0	*	Oncogenes	Evolution	FALSE	FALSE
EVE	0.92	0.919	0.922	0.919 - 0.922	CHASMplus	EVE	0	*	Tumor suppressor genes	Evolution	FALSE	FALSE
FATHMM	0.655	0.653	0.657	0.653 - 0.657	EVE	FATHMM	0	*	Oncogenes	Evolution	TRUE	FALSE
FATHMM	0.907	0.906	0.909	0.906 - 0.909	EVE	FATHMM	2.73e-124	*	Tumor suppressor genes	Evolution	TRUE	FALSE
MutationAssessor	0.698	0.696	0.699	0.696 - 0.699	EVE	MutationAssessor	0	*	Oncogenes	Evolution	FALSE	FALSE
MutationAssessor	0.873	0.872	0.875	0.872 - 0.875	EVE	MutationAssessor	4.59e-263	*	Tumor suppressor genes	Evolution	FALSE	FALSE
PolyPhen2HDIV	0.759	0.758	0.761	0.758 - 0.761	PolyPhen2HDIV	PolyPhen2HVAR	1.08e-100	*	Oncogenes	Evolution/Structure	TRUE	FALSE
PolyPhen2HDIV	0.911	0.91	0.913	0.91 - 0.913	PolyPhen2HDIV	PolyPhen2HVAR	6.36e-203	*	Tumor suppressor genes	Evolution/Structure	TRUE	FALSE
PolyPhen2HVAR	0.781	0.78	0.783	0.78 - 0.783	CHASMplus	PolyPhen2HVAR	0	*	Oncogenes	Evolution/Structure	TRUE	FALSE
PolyPhen2HVAR	0.933	0.932	0.934	0.932 - 0.934	CHASMplus	PolyPhen2HVAR	0	*	Tumor suppressor genes	Evolution/Structure	TRUE	FALSE
PrimateAI	0.971	0.971	0.972	0.971 - 0.972	AlphaMissense	PrimateAI	1.47e-138	*	Oncogenes	Structure prediction/ protein language model	FALSE	FALSE
PrimateAI	0.853	0.852	0.855	0.852 - 0.855	AlphaMissense	PrimateAI	0	*	Tumor suppressor genes	Structure prediction/ protein language model	FALSE	FALSE
REVEL	0.935	0.934	0.936	0.934 - 0.936	REVEL	VARITY	0	*	Oncogenes	Ensemble	TRUE	FALSE
REVEL	0.962	0.961	0.963	0.961 - 0.963	REVEL	VARITY	2.24e-52	*	Tumor suppressor genes	Ensemble	TRUE	FALSE
SIFT	0.813	0.811	0.815	0.811 - 0.815	EVE	SIFT	3.44e-56	*	Oncogenes	Evolution	FALSE	FALSE
SIFT	0.904	0.903	0.906	0.903 - 0.906	EVE	SIFT	7.1e-57	*	Tumor suppressor genes	Evolution	FALSE	FALSE
VARITY	0.96	0.96	0.961	0.96 - 0.961	CHASMplus	VARITY	0	*	Oncogenes	Ensemble	TRUE	FALSE
VARITY	0.97	0.969	0.971	0.969 - 0.971	CHASMplus	VARITY	0	*	Tumor suppressor genes	Ensemble	TRUE	FALSE

## Sheet: Fig 1D
Figure 1D. True positive rate at gene level for all missense mutations in GENIE v14-public. True positive rate for each gene was calculated as the number of unique missense mutations annotated as oncogenic by OncoKB and pathogenic by a prediction method, divided by the number of total unique missense mutations annotated as oncogenic by OncoKB in each gene.
Mean TPR within gene type		Gene type	AlphaMissense	CADD	ClinVar	ESM1b	EVE	FATHMM	MutationAssessor	PolyPhen2-HDIV	PolyPhen2-HVAR	PrimateAI	REVEL	SIFT	VARITY_R_LOO
		TSG	83.83	85.67	23.54	84.39	75.25	70.7	80.96	89.14	85.84	79.88	62.5	86.14	85.16
		OG	80.57	83.38	27.8	76.06	60.78	63.72	64.87	84.62	80.25	85.39	57.68	80.74	84.98
		OG/TSG	78.37	92.54	17.96	78.47	86.86	80.33	66.81	91.36	85.66	94.45	55.56	87.37	88.49
		Other	67.11	70.72	10.56	66.81	39.94	43.65	67.54	70.49	68.48	85.38	45.8	70.41	72.73
Gene	Oncogenic mutation count	Gene type	AlphaMissense	CADD	ClinVar	ESM1b	EVE	FATHMM	MutationAssessor	PolyPhen2-HDIV	PolyPhen2-HVAR	PrimateAI	REVEL	SIFT	VARITY_R_LOO
TP53	807	TSG	73.11	64.06	41.02	73.48	73.85	100	84.39	86.49	82.4	30.36	76.95	85.87	90.46
DNMT3A	460	TSG	93.04	94.78	4.57	89.57	64.78	75	76.96	93.04	88.04	97.61	49.13	88.04	94.35
PTEN	387	TSG	95.35	91.73	28.42	95.09	74.94	99.74	90.96	88.89	83.98	99.74	71.32	92.51	95.87
EGFR	207	OG	66.18	71.01	14.01	65.22	49.28	34.3	50.24	84.06	75.36	69.08	38.16	71.5	89.37
PIK3CA	199	OG	82.41	72.36	33.67	38.69	17.59	10.55	47.24	82.41	68.34	99.5	49.25	61.81	84.92
SMAD4	153	TSG	99.35	96.08	15.03	99.35	97.39	89.54	98.69	94.77	92.81	100	77.78	98.69	100
CDKN2A	143	TSG	72.73	79.72	25.87	77.62	NA	34.27	27.27	93.01	85.31	35.66	51.75	79.72	69.93
ATM	141	TSG	57.45	82.98	20.57	53.19	68.79	31.21	86.52	90.78	85.11	49.65	43.97	83.69	68.79
VHL	130	TSG	87.69	88.46	50	29.23	53.08	100	77.69	95.38	90	88.46	66.15	32.31	100
PDGFRA	127	OG	85.83	90.55	7.09	86.61	NA	84.25	50.39	96.85	95.28	92.13	44.88	92.13	87.4
BRAF	122	OG	91.8	88.52	40.98	NA	NA	19.67	51.64	NA	NA	95.9	58.2	18.85	NA
KEAP1	112	TSG	94.64	91.96	NA	75.89	NA	28.57	67.86	95.54	92.86	86.61	76.79	85.71	93.75
KRAS	109	OG	93.58	91.74	37.61	94.5	51.38	57.8	72.48	86.24	77.98	100	63.3	92.66	100
BRCA1	104	TSG	65.38	88.46	2.88	66.35	82.69	82.69	75.96	72.12	44.23	31.73	43.27	90.38	81.73
ERBB2	100	OG	50	66	12	59	NA	23	49	69	63	42	33	62	49
STK11	98	TSG	89.8	94.9	19.39	90.82	84.69	89.8	86.73	98.98	94.9	95.92	70.41	94.9	94.9
MED12	97	OG/TSG	87.63	88.66	3.09	11.34	74.23	6.19	63.92	94.85	91.75	94.85	25.77	82.47	80.41
BRCA2	96	TSG	62.5	90.62	14.58	NA	NA	78.12	89.58	NA	NA	23.96	31.25	94.79	NA
MTOR	91	OG	82.42	80.22	28.57	84.62	78.02	23.08	81.32	94.51	82.42	98.9	68.13	84.62	93.41
NOTCH1	86	OG/TSG	62.79	73.26	3.49	62.79	NA	79.07	66.28	88.37	81.4	73.26	47.67	69.77	77.91
FGFR2	80	OG	76.25	81.25	6.25	86.25	41.25	77.5	47.5	77.5	71.25	88.75	60	80	83.75
KIT	77	OG	92.21	90.91	37.66	85.71	80.52	87.01	50.65	92.21	89.61	71.43	62.34	94.81	92.21
PTPN11	74	OG	97.3	82.43	64.86	56.76	63.51	100	37.84	86.49	78.38	100	72.97	90.54	62.16
FBXW7	73	TSG	84.93	87.67	19.18	91.78	NA	8.22	41.1	93.15	83.56	100	64.38	86.3	83.56
ERBB3	68	OG	69.12	66.18	11.76	72.06	41.18	42.65	51.47	75	67.65	64.71	39.71	63.24	79.41
ERCC2	66	TSG	87.88	92.42	3.03	96.97	87.88	34.85	93.94	80.3	78.79	95.45	72.73	93.94	89.39
TSC2	63	TSG	77.78	87.3	19.05	71.43	77.78	87.3	87.3	92.06	87.3	77.78	55.56	87.3	84.13
SPOP	62	TSG	91.94	85.48	24.19	88.71	9.68	NA	66.13	79.03	79.03	96.77	46.77	66.13	100
CBL	61	TSG	100	100	18.03	96.72	100	96.72	90.16	100	100	100	73.77	98.36	100
MAP2K1	60	OG	100	91.67	38.33	91.67	28.33	81.67	58.33	90	83.33	100	71.67	91.67	100
NFE2L2	60	OG	93.33	96.67	20	80	48.33	NA	98.33	98.33	98.33	86.67	56.67	98.33	98.33
CARD11	59	OG	93.22	86.44	6.78	84.75	79.66	NA	76.27	88.14	84.75	94.92	6.78	72.88	69.49
CTNNB1	59	OG	94.92	93.22	49.15	44.07	84.75	8.47	94.92	96.61	86.44	100	45.76	91.53	98.31
RET	58	OG	50	81.03	34.48	48.28	74.14	68.97	60.34	94.83	89.66	51.72	62.07	74.14	82.76
SMARCA4	58	TSG	100	94.83	1.72	98.28	100	84.48	91.38	100	100	100	82.76	100	98.28
JAK2	57	OG	26.32	45.61	10.53	28.07	31.58	29.82	52.63	68.42	57.89	36.84	14.04	49.12	47.37
ERBB4	56	OG	37.5	64.29	10.71	62.5	21.43	26.79	39.29	67.86	50	78.57	28.57	60.71	71.43
CREBBP	55	TSG	100	98.18	18.18	100	100	100	100	100	100	100	90.91	100	100
SF3B1	55	OG	100	92.73	20	87.27	NA	NA	94.55	98.18	98.18	100	69.09	87.27	100
ALK	51	OG	80.39	84.31	37.25	66.67	NA	76.47	15.69	90.2	86.27	82.35	56.86	76.47	80.39
FOXA1	50	OG/TSG	96	92	NA	96	NA	96	70	94	94	100	90	96	96
MET	50	OG	66	84	2	44	68	40	50	94	92	74	34	84	82
RHOA	50	OG	100	92	12	98	56	40	82	76	80	100	74	96	100
FLT3	48	OG	62.5	70.83	33.33	66.67	NA	93.75	35.42	70.83	64.58	54.17	43.75	81.25	81.25
CIC	45	TSG	80	88.89	2.22	77.78	NA	100	51.11	97.78	88.89	86.67	31.11	68.89	57.78
EIF1AX	43	Other	97.67	81.4	NA	97.67	NA	NA	95.35	62.79	72.09	100	11.63	88.37	93.02
SMAD2	39	TSG	100	100	NA	92.31	79.49	100	97.44	97.44	97.44	89.74	69.23	94.87	100
TET2	38	TSG	100	92.11	NA	100	NA	NA	100	100	100	86.84	55.26	100	92.11
AKT1	37	OG	75.68	78.38	8.11	83.78	NA	NA	40.54	75.68	75.68	91.89	32.43	62.16	86.49
MAP2K2	37	OG	97.3	86.49	27.03	89.19	54.05	86.49	67.57	94.59	91.89	97.3	67.57	81.08	91.89
NRAS	37	OG	91.89	89.19	62.16	94.59	59.46	59.46	83.78	67.57	78.38	100	75.68	86.49	100
PIK3R1	37	TSG	78.38	86.49	13.51	81.08	78.38	21.62	89.19	94.59	89.19	86.49	43.24	83.78	86.49
MAP2K4	36	TSG	97.22	97.22	NA	88.89	NA	NA	72.22	94.44	88.89	100	61.11	94.44	97.22
MPL	36	OG	22.22	25	8.33	25	NA	52.78	52.78	19.44	5.56	77.78	11.11	38.89	13.89
FGFR3	35	OG	54.29	62.86	5.71	71.43	25.71	74.29	22.86	74.29	68.57	62.86	51.43	77.14	68.57
EP300	34	TSG	100	97.06	8.82	100	100	100	100	97.06	97.06	100	85.29	100	100
POLE	34	TSG	91.18	85.29	11.76	91.18	88.24	NA	91.18	91.18	91.18	100	55.88	88.24	88.24
BRIP1	31	TSG	64.52	87.1	6.45	80.65	74.19	45.16	77.42	93.55	93.55	45.16	48.39	80.65	70.97
PTPRT	31	TSG	51.61	64.52	NA	16.13	3.23	NA	51.61	19.35	12.9	19.35	16.13	16.13	9.68
CDH1	30	TSG	63.33	70	20	70	60	20	73.33	70	70	6.67	46.67	80	70
RAF1	29	OG	86.21	86.21	41.38	86.21	37.93	44.83	65.52	79.31	79.31	96.55	75.86	93.1	86.21
SMAD3	29	TSG	100	93.1	27.59	100	79.31	100	100	100	96.55	89.66	79.31	100	100
STAT3	29	OG	75.86	96.55	17.24	58.62	31.03	100	51.72	82.76	72.41	100	62.07	68.97	82.76
CHEK2	28	TSG	78.57	67.86	3.57	67.86	NA	42.86	60.71	82.14	82.14	39.29	32.14	78.57	85.71
PIM1	28	Other	32.14	46.43	NA	28.57	NA	NA	NA	NA	NA	85.71	NA	28.57	42.86
CCND1	25	OG	88	96	NA	48	NA	NA	88	92	92	56	24	96	96
DICER1	25	TSG	100	96	84	100	48	84	100	100	100	100	84	100	100
LZTR1	25	TSG	84	96	24	96	NA	12	68	96	88	92	40	84	72
CTCF	24	TSG	91.67	100	12.5	95.83	NA	20.83	70.83	100	100	100	54.17	91.67	95.83
JAK1	24	OG/TSG	58.33	95.83	20.83	54.17	NA	79.17	33.33	100	91.67	91.67	70.83	95.83	75
KDR	24	OG	62.5	91.67	4.17	75	NA	66.67	45.83	95.83	91.67	70.83	50	91.67	91.67
SMO	24	OG	83.33	83.33	8.33	66.67	NA	95.83	66.67	83.33	83.33	95.83	50	70.83	91.67
SOS1	24	OG	83.33	79.17	45.83	83.33	79.17	70.83	79.17	75	75	87.5	66.67	75	83.33
ESR1	23	OG	69.57	91.3	13.04	73.91	17.39	100	52.17	91.3	91.3	73.91	65.22	78.26	95.65
BCL2	22	OG	31.82	22.73	NA	22.73	NA	NA	45.45	63.64	63.64	50	4.55	31.82	36.36
HRAS	22	OG	100	40.91	77.27	100	68.18	50	90.91	77.27	36.36	100	90.91	100	100
MAPK1	22	OG	100	86.36	4.55	90.91	NA	9.09	68.18	95.45	95.45	100	45.45	95.45	100
MSH2	22	TSG	95.45	86.36	27.27	95.45	95.45	100	95.45	95.45	90.91	81.82	50	90.91	95.45
RAC1	22	OG	100	100	18.18	100	77.27	22.73	86.36	95.45	95.45	100	90.91	100	100
DIS3	21	TSG	95.24	95.24	NA	95.24	90.48	NA	100	100	100	100	90.48	100	100
ARAF	20	OG	85	70	15	80	NA	10	75	75	70	90	55	90	85
FOXO1	20	TSG	100	90	NA	100	NA	100	80	100	90	100	90	100	100
NF1	19	TSG	68.42	84.21	42.11	78.95	31.58	26.32	68.42	84.21	94.74	78.95	42.11	73.68	63.16
BAP1	18	TSG	100	100	16.67	100	100	27.78	100	100	100	100	66.67	100	100
CDK12	18	TSG	100	100	NA	100	NA	22.22	66.67	100	100	100	72.22	100	100
MLH1	18	TSG	94.44	100	38.89	100	100	100	100	100	100	88.89	50	100	100
PPP2R1A	18	TSG	100	100	38.89	100	100	NA	100	100	100	100	16.67	100	100
TSC1	18	TSG	72.22	83.33	5.56	72.22	77.78	83.33	88.89	66.67	66.67	72.22	66.67	83.33	72.22
ABL1	17	OG	82.35	82.35	NA	88.24	94.12	47.06	5.88	94.12	94.12	100	41.18	76.47	100
POT1	17	TSG	76.47	88.24	5.88	58.82	23.53	NA	94.12	100	94.12	23.53	23.53	76.47	70.59
CCND3	16	OG	100	93.75	NA	50	NA	NA	100	87.5	68.75	62.5	NA	100	81.25
GNAS	16	OG	87.5	81.25	NA	100	56.25	100	81.25	75	68.75	75	75	87.5	NA
PIK3CB	16	OG	75	81.25	NA	25	NA	12.5	50	81.25	75	81.25	50	62.5	50
RIT1	16	OG	93.75	87.5	NA	43.75	31.25	56.25	62.5	100	93.75	100	81.25	81.25	87.5
TGFBR1	16	TSG	87.5	87.5	25	93.75	62.5	56.25	81.25	81.25	81.25	100	93.75	93.75	100
KNSTRN	15	Other	NA	NA	6.67	NA	13.33	NA	NA	40	26.67	NA	NA	33.33	NA
GNB1	14	OG	100	100	21.43	92.86	NA	14.29	57.14	92.86	92.86	100	64.29	100	100
SETBP1	14	OG	100	92.86	28.57	71.43	NA	100	100	100	100	100	50	100	100
MAX	13	TSG	100	100	NA	100	100	100	100	100	100	100	76.92	100	100
MYC	13	OG	NA	84.62	23.08	76.92	NA	NA	NA	NA	NA	69.23	53.85	7.69	NA
RB1	13	TSG	69.23	84.62	46.15	69.23	76.92	100	76.92	84.62	76.92	61.54	69.23	84.62	76.92
RHEB	13	OG	100	100	23.08	100	84.62	53.85	76.92	100	100	100	61.54	100	100
ROS1	13	OG	69.23	92.31	7.69	53.85	53.85	100	61.54	100	100	7.69	61.54	69.23	69.23
RRAS2	13	OG	100	76.92	15.38	100	100	61.54	92.31	100	84.62	100	100	100	100
SMARCB1	13	TSG	100	100	30.77	NA	NA	NA	100	NA	NA	100	84.62	NA	NA
TGFBR2	13	TSG	100	100	NA	84.62	100	69.23	84.62	100	100	100	92.31	100	100
U2AF1	13	OG	100	92.31	30.77	100	46.15	NA	92.31	92.31	92.31	100	46.15	100	92.31
HIST1H3B	12	Other	NA	83.33	NA	NA	NA	NA	NA	NA	NA	100	41.67	NA	NA
JAK3	12	OG	41.67	75	16.67	66.67	58.33	41.67	58.33	75	75	8.33	41.67	91.67	66.67
PAK7	12	Other	33.33	50	NA	33.33	NA	16.67	58.33	58.33	50	75	25	58.33	33.33
PIK3CD	12	OG	75	83.33	25	58.33	75	16.67	50	91.67	91.67	91.67	50	75	100
PIK3R2	12	TSG	83.33	83.33	25	83.33	83.33	NA	58.33	83.33	75	83.33	16.67	66.67	83.33
PMS2	12	TSG	50	75	33.33	91.67	66.67	33.33	91.67	75	75	33.33	25	91.67	66.67
SETD2	12	TSG	100	91.67	8.33	100	100	75	100	100	100	100	75	91.67	100
ACVR1	11	OG	100	100	54.55	90.91	NA	100	63.64	100	100	100	81.82	100	100
DDX3X	11	TSG	100	90.91	NA	90.91	NA	NA	90.91	100	100	100	9.09	NA	100
FANCA	11	TSG	54.55	63.64	27.27	18.18	90.91	81.82	100	90.91	90.91	NA	27.27	90.91	18.18
HNF1A	11	TSG	9.09	45.45	NA	NA	NA	100	18.18	72.73	45.45	36.36	36.36	63.64	NA
IL7R	11	OG	NA	NA	9.09	NA	18.18	36.36	18.18	27.27	9.09	NA	NA	18.18	NA
AR	10	OG	100	100	50	90	70	100	NA	NA	NA	100	90	90	100
CDKN1B	10	TSG	70	70	10	40	20	70	60	70	70	30	40	50	60
IDH2	10	OG	100	40	90	100	100	100	100	100	100	100	100	100	100
KLF5	10	OG	60	100	NA	90	NA	NA	40	100	100	100	30	100	90
KMT2D	10	TSG	100	100	50	100	NA	100	100	100	90	100	100	100	100
NT5C2	10	OG	90	100	NA	70	NA	NA	60	80	70	100	NA	60	90
PDGFRB	10	OG	80	100	20	100	80	100	60	100	100	100	100	90	90
RAD51C	10	TSG	50	60	10	50	70	NA	90	70	70	60	10	80	60
SH2D1A	10	TSG	90	90	NA	70	50	100	100	100	100	50	50	70	90
AKT2	9	OG	33.33	66.67	11.11	88.89	NA	NA	44.44	66.67	55.56	88.89	NA	88.89	77.78
BTK	9	OG	100	100	11.11	77.78	55.56	100	66.67	88.89	66.67	100	100	88.89	100
FGFR4	9	OG	55.56	66.67	33.33	66.67	NA	66.67	44.44	88.89	66.67	55.56	44.44	88.89	55.56
GATA3	9	OG/TSG	100	100	NA	100	100	100	55.56	100	100	100	88.89	100	100
IDH1	9	OG	100	100	55.56	100	100	88.89	100	66.67	66.67	100	100	100	100
SOCS1	9	TSG	44.44	22.22	NA	NA	NA	NA	22.22	55.56	22.22	100	NA	44.44	NA
SUZ12	9	TSG	100	88.89	NA	100	100	NA	100	88.89	88.89	100	66.67	100	100
WT1	9	OG/TSG	NA	100	44.44	NA	NA	NA	NA	NA	NA	100	44.44	100	NA
ARHGAP35	8	OG/TSG	62.5	87.5	NA	62.5	NA	NA	75	NA	NA	62.5	37.5	75	75
CDK4	8	OG	87.5	100	50	75	NA	NA	25	87.5	75	100	50	87.5	100
DDR2	8	OG	75	62.5	NA	62.5	NA	37.5	87.5	100	75	75	NA	75	62.5
GNAQ	8	OG	87.5	87.5	62.5	87.5	87.5	87.5	100	87.5	87.5	100	50	87.5	87.5
GRIN2A	8	TSG	NA	12.5	NA	NA	NA	NA	12.5	25	12.5	NA	NA	12.5	NA
H3F3A	8	Other	NA	100	12.5	100	NA	NA	100	75	50	100	NA	100	100
HIST1H1C	8	Other	25	50	NA	25	NA	NA	37.5	62.5	50	25	NA	62.5	25
PPP6C	8	TSG	100	87.5	NA	100	100	25	100	100	100	100	75	100	100
PTPRD	8	TSG	50	50	NA	62.5	NA	25	75	75	75	75	25	62.5	25
SOX9	8	OG/TSG	87.5	100	NA	100	87.5	62.5	87.5	100	75	100	62.5	87.5	100
SRSF2	8	Other	100	37.5	12.5	50	NA	NA	87.5	87.5	100	100	12.5	87.5	100
TP63	8	OG/TSG	25	75	NA	50	NA	100	NA	50	25	100	37.5	50	NA
DOT1L	7	OG	42.86	57.14	NA	57.14	NA	NA	42.86	28.57	14.29	57.14	28.57	85.71	57.14
EPHB1	7	TSG	100	100	NA	100	NA	14.29	100	100	100	100	85.71	100	100
ERCC4	7	TSG	71.43	100	NA	85.71	71.43	NA	100	100	100	57.14	28.57	100	100
ETV6	7	TSG	71.43	71.43	42.86	71.43	57.14	NA	85.71	85.71	71.43	100	57.14	100	71.43
FH	7	TSG	100	100	NA	100	85.71	100	100	100	85.71	100	85.71	100	100
FOXP1	7	OG/TSG	85.71	100	NA	100	85.71	100	100	85.71	85.71	100	57.14	100	85.71
ID3	7	TSG	71.43	85.71	NA	85.71	NA	100	85.71	85.71	85.71	71.43	57.14	85.71	100
KMT2C	7	TSG	85.71	100	NA	85.71	28.57	100	57.14	100	100	100	71.43	100	28.57
NUP93	7	Other	57.14	85.71	NA	57.14	57.14	NA	71.43	85.71	71.43	100	42.86	71.43	71.43
PALB2	7	TSG	42.86	100	NA	85.71	71.43	NA	100	100	85.71	28.57	NA	85.71	71.43
PREX2	7	Other	57.14	85.71	NA	28.57	14.29	14.29	42.86	100	100	100	28.57	85.71	57.14
PRPF8	7	TSG	85.71	85.71	NA	NA	85.71	57.14	85.71	85.71	85.71	100	NA	85.71	85.71
XPO1	7	OG	100	100	42.86	100	NA	NA	100	100	100	100	85.71	100	100
ARID2	6	TSG	100	100	NA	100	NA	NA	100	100	100	100	83.33	100	83.33
FOXL2	6	OG/TSG	100	83.33	NA	83.33	NA	100	33.33	83.33	83.33	100	50	66.67	83.33
GNA11	6	OG	100	50	50	100	100	100	100	83.33	83.33	100	66.67	100	100
MYCN	6	OG	83.33	83.33	16.67	83.33	16.67	NA	66.67	100	100	100	NA	66.67	50
MYD88	6	OG	NA	100	NA	50	50	NA	NA	66.67	100	66.67	16.67	16.67	66.67
SDHB	6	TSG	100	100	33.33	100	100	100	100	100	100	66.67	66.67	100	100
SH2B3	6	TSG	33.33	50	16.67	50	NA	NA	50	83.33	83.33	100	NA	83.33	NA
USP8	6	OG	100	100	50	100	NA	NA	100	100	100	100	NA	100	100
APC	5	TSG	100	100	NA	60	100	60	40	100	100	100	60	100	100
ATP6V1B2	5	TSG	100	100	NA	100	100	60	100	100	100	100	100	100	100
BCL10	5	TSG	40	80	NA	20	NA	NA	NA	80	80	20	NA	40	40
CUL3	5	TSG	100	40	NA	100	40	NA	40	60	40	100	40	60	100
ELF3	5	OG/TSG	100	100	NA	100	NA	NA	100	100	100	100	60	100	100
EPAS1	5	Other	100	100	NA	60	NA	100	100	100	100	100	100	100	100
MEN1	5	TSG	80	60	NA	60	20	100	40	60	60	80	100	60	60
NF2	5	TSG	100	100	NA	100	80	100	80	100	100	100	80	100	100
TRAF7	5	Other	20	20	NA	80	NA	NA	NA	40	20	20	NA	20	NA
AGO2	4	Other	75	100	NA	100	NA	NA	100	100	100	100	75	100	100
B2M	4	TSG	75	NA	NA	75	NA	NA	75	75	75	NA	NA	50	50
BARD1	4	TSG	75	75	NA	100	NA	50	75	75	50	25	NA	100	100
BCL6	4	OG	100	100	NA	100	NA	NA	50	100	50	100	NA	100	75
CDKN2B	4	TSG	50	100	NA	100	NA	25	50	100	100	25	NA	50	50
DTX1	4	TSG	100	100	NA	100	NA	NA	100	100	100	100	75	100	100
EPHA7	4	OG/TSG	75	100	NA	100	NA	NA	50	100	100	100	50	100	100
ERRFI1	4	TSG	NA	50	NA	NA	NA	NA	100	75	75	NA	NA	75	NA
ETNK1	4	Other	75	NA	NA	100	NA	NA	25	25	NA	100	NA	NA	NA
FGFR1	4	OG	50	100	NA	100	75	100	NA	100	100	100	50	100	100
GATA2	4	OG	100	100	25	100	100	100	100	100	100	100	100	100	100
IGF1R	4	OG	50	75	NA	25	NA	75	25	25	75	100	25	75	75
IRF8	4	TSG	100	100	25	100	75	100	75	100	100	100	100	100	100
KDM5C	4	TSG	100	100	25	100	100	NA	75	100	100	100	75	100	100
MSH6	4	TSG	100	100	75	100	75	100	100	100	100	50	100	100	100
NCOA3	4	OG	75	100	NA	100	NA	NA	100	100	100	100	NA	100	100
NTRK1	4	OG	100	100	NA	100	100	100	75	100	100	100	100	100	100
PLCG2	4	OG	75	75	25	50	NA	50	75	100	75	25	25	75	50
POLD1	4	TSG	100	100	25	100	100	NA	100	100	100	100	25	100	100
PRDM14	4	Other	100	75	NA	75	NA	NA	25	75	75	75	NA	75	75
PRKCI	4	OG	100	100	NA	50	NA	NA	25	75	75	100	NA	NA	100
SDHA	4	TSG	75	50	NA	75	25	75	100	75	75	25	25	100	75
WHSC1	4	Other	100	75	NA	100	75	NA	NA	75	75	100	75	75	75
ARID1A	3	TSG	100	100	NA	100	100	NA	100	100	100	100	100	100	100
BCL2L11	3	TSG	100	100	NA	NA	NA	NA	NA	100	100	100	100	100	100
DNMT1	3	OG	NA	33.33	NA	NA	NA	NA	NA	66.67	66.67	33.33	NA	33.33	NA
FAT1	3	TSG	33.33	33.33	NA	NA	NA	NA	66.67	33.33	33.33	33.33	NA	33.33	33.33
FUBP1	3	TSG	100	100	NA	66.67	NA	NA	66.67	100	100	100	33.33	100	100
INPPL1	3	TSG	100	100	NA	100	NA	100	100	100	100	100	100	100	66.67
IRF4	3	OG	100	100	NA	66.67	NA	100	66.67	100	100	100	100	100	100
KLF4	3	OG/TSG	NA	100	NA	100	NA	NA	NA	100	100	100	NA	100	NA
MAP3K1	3	TSG	100	66.67	NA	100	100	33.33	33.33	66.67	66.67	100	100	100	66.67
PAX5	3	TSG	66.67	100	NA	100	NA	100	100	100	100	100	100	100	100
RNF43	3	TSG	100	100	NA	66.67	NA	NA	NA	100	100	100	NA	100	100
RPS6KA4	3	OG	33.33	100	NA	100	NA	NA	NA	66.67	66.67	100	NA	NA	NA
RPTOR	3	OG	100	100	NA	100	NA	NA	100	100	100	100	33.33	100	66.67
RRAS	3	OG	100	100	NA	100	NA	100	100	100	100	100	100	100	100
STK19	3	OG	NA	66.67	33.33	NA	NA	NA	NA	66.67	NA	NA	NA	100	NA
TNFRSF14	3	TSG	100	NA	NA	100	NA	100	100	100	100	NA	100	100	100
YAP1	3	OG	66.67	100	NA	NA	NA	NA	NA	100	100	100	NA	33.33	NA

## Sheet: Fig 2A
Figure 2A. Estimates, confidence intervals and FDR-adjusted p-values from two-sided Fisher’s exact tests comparing the enrichment of mutations occurring at binding residues vs. non-binding residues in GENIE v14-public cohort at the population level
method	estimate	p.value	conf.low	conf.high	alternative	pval.adj	Non-binding	Binding	Non-pathogenic	Pathogenic	gene
AlphaMissense	7.10521	0	6.81163	7.41319	two.sided	0	195454	11690	155182	100597	All
CADD	4.09868	0	3.92156	4.28583	two.sided	0	195454	11690	128940	133236	All
ClinVar	2.70767	2.57e-26	2.29009	3.18267	two.sided	2.57e-26	195454	11690	197052	2441	All
ESM1b	5.63393	0	5.41464	5.86295	two.sided	0	195454	11690	158969	99100	All
EVE	4.23216	0	4.02608	4.44988	two.sided	0	195454	11690	181194	53460	All
FATHMM	1.94302	5.59e-281	1.8744	2.01387	two.sided	6.02e-281	195454	11690	159726	100817	All
MutationAssessor	2.66328	0	2.56541	2.76536	two.sided	0	195454	11690	144698	120332	All
OncoKB	10.0282	0	9.44695	10.6367	two.sided	0	196596	12992	197473	7219	All
PolyPhen2HDIV	2.95132	0	2.82325	3.08624	two.sided	0	195454	11690	116777	145730	All
PolyPhen2HVAR	3.48495	0	3.34309	3.63369	two.sided	0	195454	11690	133200	130980	All
PrimateAI	5.07674	0	4.85327	5.3147	two.sided	0	195454	11690	142415	124520	All
REVEL	3.62494	0	3.49196	3.76221	two.sided	0	195454	11690	181168	55957	All
SIFT	2.95422	0	2.82928	3.08569	two.sided	0	195454	11690	116109	145719	All
VARITY_R_LOO	9.09275	0	8.67938	9.52701	two.sided	0	195454	11690	153952	105075	All
REVEL	0	1	0	Inf	two.sided	1	13	1	14	NA	ABCB1
CADD	0	1	0	39.0005	two.sided	1	13	1	7	7	ABCB1
AlphaMissense	0	0.357143	0	21.6668	two.sided	0.646838	13	1	9	5	ABCB1
ClinVar	0	1	0	Inf	two.sided	1	13	1	14	NA	ABCB1
MutationAssessor	0	0.428571	0	29.2502	two.sided	0.740747	13	1	8	6	ABCB1
SIFT	0	0.428571	0	29.2502	two.sided	0.740747	13	1	8	6	ABCB1
PolyPhen2HDIV	0	1	0	51.9586	two.sided	1	13	1	6	8	ABCB1
PolyPhen2HVAR	0	1	0	51.9586	two.sided	1	13	1	6	8	ABCB1
FATHMM	0	1	0	233.151	two.sided	1	13	1	2	12	ABCB1
PrimateAI	Inf	1	0.00198798	Inf	two.sided	1	13	1	13	1	ABCB1
ESM1b	0	1	0	39.0005	two.sided	1	13	1	7	7	ABCB1
EVE	0	1	0	Inf	two.sided	1	13	1	14	NA	ABCB1
VARITY_R_LOO	0	1	0	51.9586	two.sided	1	13	1	6	8	ABCB1
OncoKB	0	1	0	Inf	two.sided	1	13	1	14	NA	ABCB1
REVEL	0	1	0	Inf	two.sided	1	639	8	647	NA	ABCB11
CADD	1.34861	0.729025	0.248878	7.30822	two.sided	1	639	8	276	371	ABCB11
AlphaMissense	1.01045	1	0.178422	10.3349	two.sided	1	639	8	484	163	ABCB11
ClinVar	Inf	1	0.0345896	Inf	two.sided	1	639	8	633	14	ABCB11
MutationAssessor	1.63955	0.724988	0.316002	10.6481	two.sided	1	639	8	327	320	ABCB11
SIFT	2.67605	0.271682	0.515455	17.3834	two.sided	0.523857	639	8	250	397	ABCB11
PolyPhen2HDIV	1.08884	1	0.167562	5.65417	two.sided	1	639	8	230	417	ABCB11
PolyPhen2HVAR	0.852498	1	0.131232	4.4247	two.sided	1	639	8	267	380	ABCB11
FATHMM	0	0.363024	0	2.54617	two.sided	0.654838	639	8	121	526	ABCB11
PrimateAI	1.73506	1	0.21971	78.8402	two.sided	1	639	8	519	128	ABCB11
ESM1b	Inf	0.024344	1.15824	Inf	two.sided	0.0713985	639	8	387	260	ABCB11
EVE	0	1	0	Inf	two.sided	1	639	8	647	NA	ABCB11
VARITY_R_LOO	2.93073	0.286577	0.519038	29.9039	two.sided	0.544175	639	8	329	318	ABCB11
OncoKB	0	1	0	Inf	two.sided	1	639	8	647	NA	ABCB11
REVEL	0	1	0	Inf	two.sided	1	106	4	110	NA	ABCB4
CADD	0	0.127093	0	1.85469	two.sided	0.285452	106	4	49	61	ABCB4
AlphaMissense	0	0.0054502	0	0.560109	two.sided	0.0197657	106	4	79	31	ABCB4
ClinVar	0.0928939	0.139523	0.00505704	6.10131	two.sided	0.307915	106	4	106	4	ABCB4
MutationAssessor	0	0.0308954	0	1.09496	two.sided	0.0879011	106	4	63	47	ABCB4
SIFT	0	0.130331	0	1.92619	two.sided	0.290665	106	4	48	62	ABCB4
PolyPhen2HDIV	0	0.122121	0	1.72019	two.sided	0.276713	106	4	51	59	ABCB4
PolyPhen2HVAR	0	0.127093	0	1.85469	two.sided	0.285452	106	4	49	61	ABCB4
FATHMM	0	1	0	7.44326	two.sided	1	106	4	19	91	ABCB4
PrimateAI	0	0.00354657	0	0.48333	two.sided	0.0135741	106	4	82	28	ABCB4
ESM1b	0	0.124357	0	1.78608	two.sided	0.28105	106	4	50	60	ABCB4
EVE	0	0.0127858	0	0.764542	two.sided	0.0411147	106	4	72	38	ABCB4
VARITY_R_LOO	0	0.138322	0	2.07893	two.sided	0.305886	106	4	46	64	ABCB4
OncoKB	0	1	0	Inf	two.sided	1	106	4	110	NA	ABCB4
REVEL	0.261611	1.03e-07	0.160846	0.431281	two.sided	1.15e-06	1159	90	1071	178	ABL1
CADD	0.0365581	1.77e-20	0.0073549	0.111459	two.sided	1.15e-18	1159	90	566	683	ABL1
AlphaMissense	0.0158925	4.62e-37	0.00316971	0.0485295	two.sided	1.4e-34	1159	90	797	452	ABL1
ClinVar	0	1	0	Inf	two.sided	1	1159	90	1249	NA	ABL1
MutationAssessor	0.141036	1.2e-17	0.0873275	0.225458	two.sided	5.98e-16	1159	90	993	256	ABL1
SIFT	0.0965778	5.47e-12	0.0303324	0.237025	two.sided	1.35e-10	1159	90	444	805	ABL1
PolyPhen2HDIV	0.0644871	4.73e-15	0.0170597	0.172981	two.sided	1.76e-13	1159	90	490	759	ABL1
PolyPhen2HVAR	0.0699757	3.88e-18	0.0247534	0.160522	two.sided	2.09e-16	1159	90	592	657	ABL1
FATHMM	0.179705	1.74e-13	0.112461	0.28665	two.sided	5.4e-12	1159	90	1020	229	ABL1
PrimateAI	0	2.57e-26	0	0.0421245	two.sided	3.62e-24	1159	90	580	669	ABL1
ESM1b	0.0285093	9.17e-36	0.0100927	0.0655882	two.sided	2.4e-33	1159	90	835	414	ABL1
EVE	0.0276969	6.19e-30	0.0073293	0.0743155	two.sided	1.21e-27	1159	90	731	518	ABL1
VARITY_R_LOO	0.00640333	8.07e-36	0.00016589	0.0368952	two.sided	2.19e-33	1159	90	740	509	ABL1
OncoKB	0.142822	0.00101599	0.0471106	0.481612	two.sided	0.00458563	1170	96	1249	17	ABL1
REVEL	0.142707	0.168501	0.0129479	7.43775	two.sided	0.355859	401	15	411	5	ABL2
CADD	0.313969	0.0681973	0.0560112	1.18775	two.sided	0.172122	401	15	181	235	ABL2
AlphaMissense	0.209006	0.0055659	0.0476811	0.721434	two.sided	0.0201278	401	15	259	157	ABL2
ClinVar	0	1	0	Inf	two.sided	1	401	15	416	NA	ABL2
MutationAssessor	0.21005	0.00791634	0.063518	0.74964	two.sided	0.0270947	401	15	361	55	ABL2
SIFT	0	0.00747425	0	0.651429	two.sided	0.0258606	401	15	122	294	ABL2
PolyPhen2HDIV	0.144346	0.0445375	0.00338309	0.968144	two.sided	0.119769	401	15	134	282	ABL2
PolyPhen2HVAR	0.323625	0.108201	0.0577307	1.22438	two.sided	0.251023	401	15	178	238	ABL2
FATHMM	0.179024	0.00258647	0.0542354	0.605135	two.sided	0.0103965	401	15	355	61	ABL2
PrimateAI	0.0889062	0.00276346	0.00208808	0.595118	two.sided	0.0109859	401	15	180	236	ABL2
ESM1b	0.115187	0.00011209	0.0261475	0.400013	two.sided	0.00064825	401	15	309	107	ABL2
EVE	0	1	0	Inf	two.sided	1	401	15	416	NA	ABL2
VARITY_R_LOO	0.0750788	3.63e-05	0.00810273	0.339035	two.sided	0.00023851	401	15	272	144	ABL2
OncoKB	0	1	0	Inf	two.sided	1	401	15	416	NA	ABL2
REVEL	0.448758	0.00043206	0.283712	0.708897	two.sided	0.0021448	281	129	274	136	ACVR1
CADD	0.168124	1.99e-13	0.0944056	0.288334	two.sided	6.17e-12	281	129	172	238	ACVR1
AlphaMissense	0.300635	4.62e-08	0.187579	0.476085	two.sided	5.56e-07	281	129	212	198	ACVR1
ClinVar	0	0.314634	0	17.904	two.sided	0.586325	281	129	409	1	ACVR1
MutationAssessor	0.582994	0.0177419	0.369305	0.92146	two.sided	0.0546928	281	129	273	137	ACVR1
SIFT	0.201717	2.53e-12	0.120297	0.330719	two.sided	6.62e-11	281	129	195	215	ACVR1
PolyPhen2HDIV	0.19619	3.94e-12	0.114167	0.327687	two.sided	9.89e-11	281	129	180	230	ACVR1
PolyPhen2HVAR	0.223432	4.98e-11	0.134048	0.364573	two.sided	1.03e-09	281	129	192	218	ACVR1
FATHMM	3.36609	5.8e-06	1.93925	5.88198	two.sided	4.49e-05	281	129	73	337	ACVR1
PrimateAI	0.0377677	6.37e-18	0.00750236	0.117598	two.sided	3.27e-16	281	129	112	298	ACVR1
ESM1b	0.237089	7.73e-11	0.148137	0.375802	two.sided	1.56e-09	281	129	246	164	ACVR1
EVE	0	1	0	Inf	two.sided	1	281	129	410	NA	ACVR1
VARITY_R_LOO	0.0649438	5.72e-22	0.0278906	0.134233	two.sided	4.22e-20	281	129	160	250	ACVR1
OncoKB	0.0462117	9.68e-05	0.00105921	0.330885	two.sided	0.00056734	282	139	410	11	ACVR1
REVEL	0	1	0	Inf	two.sided	1	10	1	11	NA	ACVRL1
CADD	0	0.454545	0	32.5003	two.sided	0.773684	10	1	6	5	ACVRL1
AlphaMissense	0	0.363636	0	22.2858	two.sided	0.655102	10	1	7	4	ACVRL1
ClinVar	0	1	0	Inf	two.sided	1	10	1	11	NA	ACVRL1
MutationAssessor	0	0.272727	0	14.625	two.sided	0.524821	10	1	8	3	ACVRL1
SIFT	0	0.454545	0	32.5003	two.sided	0.773684	10	1	6	5	ACVRL1
PolyPhen2HDIV	0	1	0	68.1784	two.sided	1	10	1	4	7	ACVRL1
PolyPhen2HVAR	0	0.454545	0	32.5003	two.sided	0.773684	10	1	6	5	ACVRL1
FATHMM	0	1	0	175.023	two.sided	1	10	1	2	9	ACVRL1
PrimateAI	Inf	1	0.0213828	Inf	two.sided	1	10	1	6	5	ACVRL1
ESM1b	0	1	0	46.7665	two.sided	1	10	1	5	6	ACVRL1
EVE	0	1	0	Inf	two.sided	1	10	1	11	NA	ACVRL1
VARITY_R_LOO	0	1	0	46.7665	two.sided	1	10	1	5	6	ACVRL1
OncoKB	0	1	0	Inf	two.sided	1	10	1	11	NA	ACVRL1
REVEL	0.408533	0.00374863	0.217755	0.778051	two.sided	0.0142186	358	57	320	95	AGO2
CADD	0.471803	0.0256864	0.224695	0.93127	two.sided	0.074931	358	57	151	264	AGO2
AlphaMissense	0.308825	0.00193907	0.122379	0.68477	two.sided	0.00808921	358	57	132	283	AGO2
ClinVar	0.158036	0.25612	0.00200163	12.5315	two.sided	0.498916	358	57	413	2	AGO2
MutationAssessor	0.457349	0.0239849	0.212326	0.917973	two.sided	0.070454	358	57	144	271	AGO2
SIFT	0.496036	0.038493	0.24141	0.965315	two.sided	0.105729	358	57	156	259	AGO2
PolyPhen2HDIV	0.399178	0.00376735	0.194513	0.775722	two.sided	0.0142754	358	57	175	240	AGO2
PolyPhen2HVAR	0.237219	1.18e-05	0.107196	0.483583	two.sided	8.56e-05	358	57	191	224	AGO2
FATHMM	0.0510775	0.00892378	0.00096446	0.649027	two.sided	0.0300024	358	57	411	4	AGO2
PrimateAI	0	0.0908679	0	1.24486	two.sided	0.217448	358	57	20	395	AGO2
ESM1b	0.20655	0.00069317	0.0528352	0.583363	two.sided	0.00325808	358	57	100	315	AGO2
EVE	0	1	0	Inf	two.sided	1	358	57	415	NA	AGO2
VARITY_R_LOO	0.122756	0.00027117	0.0141729	0.483023	two.sided	0.00142423	358	57	84	331	AGO2
OncoKB	Inf	1	0.102887	Inf	two.sided	1	362	57	415	4	AGO2
REVEL	0	1	0	Inf	two.sided	1	6	1	7	NA	AGTR2
CADD	0	1	0	51.9586	two.sided	1	6	1	3	4	AGTR2
AlphaMissense	0	1	0	51.9586	two.sided	1	6	1	3	4	AGTR2
ClinVar	0	1	0	Inf	two.sided	1	6	1	7	NA	AGTR2
MutationAssessor	0	0.428571	0	29.2502	two.sided	0.740747	6	1	4	3	AGTR2
SIFT	Inf	1	0.0192461	Inf	two.sided	1	6	1	4	3	AGTR2
PolyPhen2HDIV	0	1	0	97.3532	two.sided	1	6	1	2	5	AGTR2
PolyPhen2HVAR	0	1	0	51.9586	two.sided	1	6	1	3	4	AGTR2
FATHMM	0	1	0	Inf	two.sided	1	6	1	7	NA	AGTR2
PrimateAI	0	0.285714	0	15.6	two.sided	0.542672	6	1	5	2	AGTR2
ESM1b	Inf	1	0.0102719	Inf	two.sided	1	6	1	5	2	AGTR2
EVE	0	1	0	Inf	two.sided	1	6	1	7	NA	AGTR2
VARITY_R_LOO	0	1	0	51.9586	two.sided	1	6	1	3	4	AGTR2
OncoKB	0	1	0	Inf	two.sided	1	6	1	7	NA	AGTR2
REVEL	0	1	0	Inf	two.sided	1	28	1	29	NA	AIP
CADD	0	0.37931	0	23.8335	two.sided	0.677945	28	1	18	11	AIP
AlphaMissense	0	0.275862	0	14.8572	two.sided	0.529513	28	1	21	8	AIP
ClinVar	0	1	0	Inf	two.sided	1	28	1	29	NA	AIP
MutationAssessor	0	1	0	41.7864	two.sided	1	28	1	14	15	AIP
SIFT	0	0.448276	0	31.6878	two.sided	0.766788	28	1	16	13	AIP
PolyPhen2HDIV	0	1	0	Inf	two.sided	1	28	1	29	NA	AIP
PolyPhen2HVAR	0	1	0	Inf	two.sided	1	28	1	29	NA	AIP
FATHMM	Inf	0.448276	0.0315579	Inf	two.sided	0.766788	28	1	13	16	AIP
PrimateAI	0	0.275862	0	14.8572	two.sided	0.529513	28	1	21	8	AIP
ESM1b	0	1	0	Inf	two.sided	1	28	1	29	NA	AIP
EVE	0	1	0	Inf	two.sided	1	28	1	29	NA	AIP
VARITY_R_LOO	0	1	0	Inf	two.sided	1	28	1	29	NA	AIP
OncoKB	0	1	0	Inf	two.sided	1	28	1	29	NA	AIP
REVEL	0.321527	0.00386069	0.150919	0.716801	two.sided	0.014571	385	56	394	47	AKT1
CADD	0.21469	2.94e-06	0.0938095	0.447037	two.sided	2.45e-05	385	56	204	237	AKT1
AlphaMissense	0.107641	1.09e-10	0.0400543	0.246954	two.sided	2.15e-09	385	56	227	214	AKT1
ClinVar	Inf	1	0.00374517	Inf	two.sided	1	385	56	440	1	AKT1
MutationAssessor	0.431408	0.00462436	0.233694	0.789303	two.sided	0.0171804	385	56	276	165	AKT1
SIFT	0.292533	0.00014956	0.136265	0.584881	two.sided	0.0008394	385	56	198	243	AKT1
PolyPhen2HDIV	0.155514	7e-07	0.0532116	0.374793	two.sided	6.59e-06	385	56	174	267	AKT1
PolyPhen2HVAR	0.124649	2.56e-09	0.0464461	0.285899	two.sided	3.92e-08	385	56	213	228	AKT1
FATHMM	0.110666	0.00090487	0.0257222	0.452652	two.sided	0.004153	385	56	430	11	AKT1
PrimateAI	0.293837	0.0165887	0.0749804	0.834619	two.sided	0.051556	385	56	84	357	AKT1
ESM1b	0.253189	0.00081697	0.0863691	0.612748	two.sided	0.00377462	385	56	130	311	AKT1
EVE	0	1	0	Inf	two.sided	1	385	56	441	NA	AKT1
VARITY_R_LOO	0.170833	0.00047773	0.0333746	0.546572	two.sided	0.00234697	385	56	99	342	AKT1
OncoKB	0.239994	0.00023489	0.110677	0.535594	two.sided	0.00125619	408	70	441	37	AKT1
REVEL	0.259142	0.00010885	0.127391	0.534307	two.sided	0.00063096	450	42	401	91	AKT2
CADD	0.0759326	9.69e-07	0.00877492	0.299248	two.sided	8.8e-06	450	42	181	311	AKT2
AlphaMissense	0	8.22e-16	0	0.0654453	two.sided	3.38e-14	450	42	265	227	AKT2
ClinVar	Inf	1	0.00240875	Inf	two.sided	1	450	42	491	1	AKT2
MutationAssessor	0.290237	0.00021384	0.137049	0.588955	two.sided	0.00115582	450	42	299	193	AKT2
SIFT	0.134384	1.02e-06	0.0404816	0.351445	two.sided	9.23e-06	450	42	231	261	AKT2
PolyPhen2HDIV	0.0272456	3.89e-10	0.00067259	0.163545	two.sided	6.97e-09	450	42	214	278	AKT2
PolyPhen2HVAR	0.0471639	4.04e-10	0.00546964	0.185697	two.sided	7.21e-09	450	42	234	258	AKT2
FATHMM	0.0684548	2.36e-05	0.0179306	0.252007	two.sided	0.0001617	450	42	479	13	AKT2
PrimateAI	0	4.18e-07	0	0.205457	two.sided	4.13e-06	450	42	141	351	AKT2
ESM1b	0.0452177	1.1e-06	0.00111191	0.271911	two.sided	9.84e-06	450	42	159	333	AKT2
EVE	0	1	0	Inf	two.sided	1	450	42	492	NA	AKT2
VARITY_R_LOO	0	5.07e-11	0	0.112854	two.sided	1.05e-09	450	42	204	288	AKT2
OncoKB	Inf	1	0.177422	Inf	two.sided	1	459	42	492	9	AKT2
REVEL	Inf	1	0.00863618	Inf	two.sided	1	154	1	116	39	ALB
CADD	Inf	1	0.00923725	Inf	two.sided	1	154	1	114	41	ALB
AlphaMissense	Inf	1	0.00805548	Inf	two.sided	1	154	1	118	37	ALB
ClinVar	Inf	1	0.00018212	Inf	two.sided	1	154	1	154	1	ALB
MutationAssessor	Inf	0.296774	0.0607579	Inf	two.sided	0.560459	154	1	46	109	ALB
SIFT	Inf	0.470968	0.0288019	Inf	two.sided	0.797176	154	1	73	82	ALB
PolyPhen2HDIV	Inf	0.445161	0.0319581	Inf	two.sided	0.763177	154	1	69	86	ALB
PolyPhen2HVAR	Inf	1	0.022842	Inf	two.sided	1	154	1	82	73	ALB
FATHMM	Inf	1	0.00087031	Inf	two.sided	1	154	1	150	5	ALB
PrimateAI	Inf	1	0.00052169	Inf	two.sided	1	154	1	152	3	ALB
ESM1b	Inf	1	0.00471314	Inf	two.sided	1	154	1	131	24	ALB
EVE	Inf	0.412903	0.0364581	Inf	two.sided	0.723032	154	1	64	91	ALB
VARITY_R_LOO	Inf	0.490323	0.0266528	Inf	two.sided	0.821344	154	1	76	79	ALB
OncoKB	0	1	0	Inf	two.sided	1	154	1	155	NA	ALB
REVEL	0.190417	1.58e-09	0.112876	0.325304	two.sided	2.49e-08	2366	69	2135	300	ALK
CADD	0.165535	1.13e-10	0.0803915	0.314018	two.sided	2.22e-09	2366	69	1337	1098	ALK
AlphaMissense	0.183911	1.54e-11	0.104673	0.314108	two.sided	3.54e-10	2366	69	1721	714	ALK
ClinVar	Inf	1	0.0489851	Inf	two.sided	1	2366	69	2427	8	ALK
MutationAssessor	0.657387	0.112911	0.393365	1.11307	two.sided	0.260367	2366	69	1674	761	ALK
SIFT	0.339619	4.27e-05	0.18556	0.595447	two.sided	0.00027435	2366	69	1224	1211	ALK
PolyPhen2HDIV	0.195672	1.66e-07	0.0849531	0.399185	two.sided	1.77e-06	2366	69	1036	1399	ALK
PolyPhen2HVAR	0.267835	9.69e-07	0.142079	0.47906	two.sided	8.8e-06	2366	69	1270	1165	ALK
FATHMM	0.0431359	5.3e-29	0.018701	0.0882676	two.sided	9.84e-27	2366	69	1847	588	ALK
PrimateAI	0.121865	1.09e-15	0.0634315	0.220875	two.sided	4.36e-14	2366	69	1660	775	ALK
ESM1b	0.130266	4.8e-14	0.064962	0.242907	two.sided	1.63e-12	2366	69	1529	906	ALK
EVE	0	1	0	Inf	two.sided	1	2366	69	2435	NA	ALK
VARITY_R_LOO	0.0675242	1.81e-23	0.0327448	0.128396	two.sided	1.69e-21	2366	69	1804	631	ALK
OncoKB	0.0174253	4.25e-34	0.00886729	0.0335071	two.sided	1.01e-31	2385	101	2435	51	ALK
REVEL	0.31126	0.00044812	0.164885	0.601951	two.sided	0.00221738	3312	46	2788	570	APC
CADD	0.078283	3.97e-09	0.0154905	0.245395	two.sided	5.87e-08	3312	46	1564	1794	APC
AlphaMissense	0.0688979	1.34e-14	0.0237858	0.164229	two.sided	4.87e-13	3312	46	2276	1082	APC
ClinVar	0.80215	0.559994	0.131804	32.9272	two.sided	0.899256	3312	46	3299	59	APC
MutationAssessor	0.454551	0.0118446	0.242898	0.858589	two.sided	0.0385609	3312	46	2422	936	APC
SIFT	1.27687	0.452908	0.67956	2.38815	two.sided	0.772799	3312	46	1406	1952	APC
PolyPhen2HDIV	1.34874	0.36022	0.71468	2.52199	two.sided	0.65117	3312	46	1292	2066	APC
PolyPhen2HVAR	1.19869	0.555794	0.64096	2.25209	two.sided	0.893807	3312	46	1602	1756	APC
FATHMM	36.4275	9.71e-25	14.3165	118.602	two.sided	1.1e-22	3312	46	649	2709	APC
PrimateAI	0.646246	0.179378	0.340573	1.209	two.sided	0.374155	3312	46	1820	1538	APC
ESM1b	0.211319	1.02e-06	0.112556	0.400357	two.sided	9.24e-06	3312	46	2838	520	APC
EVE	0.635584	0.132959	0.338236	1.18876	two.sided	0.295486	3312	46	1978	1380	APC
VARITY_R_LOO	0.302696	7.4e-05	0.160187	0.566466	two.sided	0.00044887	3312	46	2456	902	APC
OncoKB	0.0209998	0.00194126	0.00232118	0.25701	two.sided	0.0080939	3315	48	3358	5	APC
REVEL	0.465511	0.315913	0.0731217	5.15922	two.sided	0.587414	105	8	97	16	APLNR
CADD	0.470954	0.464229	0.0695187	2.56473	two.sided	0.787092	105	8	62	51	APLNR
AlphaMissense	0.0508967	0.000866	0.00108944	0.424602	two.sided	0.00398662	105	8	79	34	APLNR
ClinVar	0	1	0	Inf	two.sided	1	105	8	113	NA	APLNR
MutationAssessor	0.524928	0.450517	0.091998	2.99267	two.sided	0.769583	105	8	73	40	APLNR
SIFT	0	1	0	Inf	two.sided	1	105	8	113	NA	APLNR
PolyPhen2HDIV	0	0.0491989	0	0.977168	two.sided	0.130323	105	8	41	72	APLNR
PolyPhen2HVAR	0.330055	0.272546	0.0312238	1.95488	two.sided	0.524605	105	8	55	58	APLNR
FATHMM	0	1	0	Inf	two.sided	1	105	8	113	NA	APLNR
PrimateAI	1.09008	1	0.180888	11.6597	two.sided	1	105	8	83	30	APLNR
ESM1b	0.349064	0.165955	0.0612763	2.44797	two.sided	0.352385	105	8	92	21	APLNR
EVE	0	1	0	Inf	two.sided	1	105	8	113	NA	APLNR
VARITY_R_LOO	0.232467	0.0519641	0.0339109	1.28141	two.sided	0.136838	105	8	79	34	APLNR
OncoKB	0	1	0	Inf	two.sided	1	105	8	113	NA	APLNR
REVEL	0	1	0	Inf	two.sided	1	21	6	27	NA	APOBEC3G
CADD	Inf	1	0.0511631	Inf	two.sided	1	21	6	25	2	APOBEC3G
AlphaMissense	0.227155	0.204273	0.0126731	3.98774	two.sided	0.418282	21	6	23	4	APOBEC3G
ClinVar	0	1	0	Inf	two.sided	1	21	6	27	NA	APOBEC3G
MutationAssessor	0.636704	0.633364	0.0641395	9.0345	two.sided	0.994371	21	6	20	7	APOBEC3G
SIFT	0.806836	1	0.0851313	11.1698	two.sided	1	21	6	19	8	APOBEC3G
PolyPhen2HDIV	0.467878	0.648309	0.0350275	4.125	two.sided	1	21	6	13	14	APOBEC3G
PolyPhen2HVAR	0.389003	0.384541	0.0290377	3.43306	two.sided	0.683769	21	6	14	13	APOBEC3G
FATHMM	0	1	0	Inf	two.sided	1	21	6	27	NA	APOBEC3G
PrimateAI	0	1	0	Inf	two.sided	1	21	6	27	NA	APOBEC3G
ESM1b	Inf	1	0.0511631	Inf	two.sided	1	21	6	25	2	APOBEC3G
EVE	0	1	0	Inf	two.sided	1	21	6	27	NA	APOBEC3G
VARITY_R_LOO	Inf	1	0.110653	Inf	two.sided	1	21	6	24	3	APOBEC3G
OncoKB	0	1	0	Inf	two.sided	1	21	6	27	NA	APOBEC3G
REVEL	0.4061	0.0189334	0.175527	0.910098	two.sided	0.0577339	1471	29	946	554	AR
CADD	0.0874273	1.17e-05	0.0100377	0.350126	two.sided	8.52e-05	1471	29	677	823	AR
AlphaMissense	0.0174269	9.14e-13	0.00043039	0.106135	two.sided	2.53e-11	1471	29	990	510	AR
ClinVar	0.702644	0.518687	0.109581	29.5111	two.sided	0.849684	1471	29	1463	37	AR
MutationAssessor	0.202811	0.0017203	0.0808903	0.577569	two.sided	0.00729664	1471	29	1404	96	AR
SIFT	0.446784	0.14066	0.112289	1.30555	two.sided	0.309884	1471	29	392	1108	AR
PolyPhen2HDIV	0	1	0	Inf	two.sided	1	1471	29	1500	NA	AR
PolyPhen2HVAR	0	1	0	Inf	two.sided	1	1471	29	1500	NA	AR
FATHMM	0	0.406647	0	2.23178	two.sided	0.714875	1471	29	86	1414	AR
PrimateAI	0.0500406	8.16e-06	0.00122492	0.3044	two.sided	6.11e-05	1471	29	614	886	AR
ESM1b	0.0683908	7.49e-10	0.0171946	0.19975	two.sided	1.26e-08	1471	29	1035	465	AR
EVE	0.109442	2.49e-08	0.046915	0.247293	two.sided	3.16e-07	1471	29	1286	214	AR
VARITY_R_LOO	0	4.8e-11	0	0.105124	two.sided	1e-09	1471	29	831	669	AR
OncoKB	0.0299394	3.63e-05	0.00669078	0.152069	two.sided	0.00023851	1477	33	1500	10	AR
REVEL	0.189071	0.00367828	0.06324	0.633976	two.sided	0.0140077	790	18	734	74	ARHGAP35
CADD	0.14655	0.00309039	0.016231	0.629904	two.sided	0.0120888	790	18	366	442	ARHGAP35
AlphaMissense	0.0532689	4.32e-05	0.00127343	0.343262	two.sided	0.00027722	790	18	416	392	ARHGAP35
ClinVar	0	1	0	Inf	two.sided	1	790	18	808	NA	ARHGAP35
MutationAssessor	0.0427562	5.49e-06	0.00102282	0.275526	two.sided	4.27e-05	790	18	459	349	ARHGAP35
SIFT	0.084312	0.00130128	0.00201209	0.5434	two.sided	0.00571474	790	18	326	482	ARHGAP35
PolyPhen2HDIV	0	1	0	Inf	two.sided	1	790	18	808	NA	ARHGAP35
PolyPhen2HVAR	0	1	0	Inf	two.sided	1	790	18	808	NA	ARHGAP35
FATHMM	0.0153805	8.84e-14	0.00434811	0.048642	two.sided	2.85e-12	790	18	773	35	ARHGAP35
PrimateAI	0	9.93e-05	0	0.322041	two.sided	0.00058018	790	18	329	479	ARHGAP35
ESM1b	0.0306699	9.28e-10	0.00341713	0.132609	two.sided	1.53e-08	790	18	637	171	ARHGAP35
EVE	0	1	0	Inf	two.sided	1	790	18	808	NA	ARHGAP35
VARITY_R_LOO	0.0340387	6.02e-07	0.00081518	0.219437	two.sided	5.77e-06	790	18	502	306	ARHGAP35
OncoKB	Inf	1	0.0359998	Inf	two.sided	1	798	18	808	8	ARHGAP35
REVEL	0.018408	0.00010874	0.00037933	0.187545	two.sided	0.0006308	2646	5	2466	185	ARID1A
CADD	0	0.0779087	0	1.49719	two.sided	0.191808	2646	5	1117	1534	ARID1A
AlphaMissense	0	0.00850584	0	0.684191	two.sided	0.0288395	2646	5	1628	1023	ARID1A
ClinVar	Inf	1	0.00241854	Inf	two.sided	1	2646	5	2643	8	ARID1A
MutationAssessor	0	0.00195664	0	0.439556	two.sided	0.00814462	2646	5	1888	763	ARID1A
SIFT	0.660026	1	0.0133857	6.68444	two.sided	1	2646	5	728	1923	ARID1A
PolyPhen2HDIV	0	0.330086	0	2.64098	two.sided	0.608559	2646	5	775	1876	ARID1A
PolyPhen2HVAR	0	0.0679784	0	1.32001	two.sided	0.171639	2646	5	1199	1452	ARID1A
FATHMM	Inf	1	0.00275935	Inf	two.sided	1	2646	5	2642	9	ARID1A
PrimateAI	0	0.338568	0	3.21414	two.sided	0.617313	2646	5	672	1979	ARID1A
ESM1b	0	0.00467982	0	0.56698	two.sided	0.0173187	2646	5	1743	908	ARID1A
EVE	0	0.00475781	0	0.569841	two.sided	0.0175817	2646	5	1740	911	ARID1A
VARITY_R_LOO	0	0.0184489	0	0.892736	two.sided	0.0565513	2646	5	1457	1194	ARID1A
OncoKB	Inf	1	0.0006581	Inf	two.sided	1	2649	5	2651	3	ARID1A
REVEL	Inf	1	0.0361535	Inf	two.sided	1	887	4	844	47	ARID5B
CADD	0	0.124847	0	1.60554	two.sided	0.281906	887	4	432	459	ARID5B
AlphaMissense	0	0.00659648	0	0.603234	two.sided	0.0232144	887	4	636	255	ARID5B
ClinVar	0	1	0	Inf	two.sided	1	887	4	891	NA	ARID5B
MutationAssessor	0	0.00296118	0	0.46018	two.sided	0.0116804	887	4	682	209	ARID5B
SIFT	0	0.581541	0	3.86428	two.sided	0.927758	887	4	251	640	ARID5B
PolyPhen2HDIV	0	0.15066	0	2.21049	two.sided	0.326963	887	4	362	529	ARID5B
PolyPhen2HVAR	0	0.0379113	0	1.19671	two.sided	0.104424	887	4	497	394	ARID5B
FATHMM	Inf	1	0.0030495	Inf	two.sided	1	887	4	886	5	ARID5B
PrimateAI	0	0.0156275	0	0.828317	two.sided	0.0491306	887	4	575	316	ARID5B
ESM1b	0.180061	0.114047	0.0129698	2.50364	two.sided	0.26219	887	4	754	137	ARID5B
EVE	0	1	0	Inf	two.sided	1	887	4	891	NA	ARID5B
VARITY_R_LOO	0	0.0019742	0	0.40385	two.sided	0.00820427	887	4	702	189	ARID5B
OncoKB	0	1	0	Inf	two.sided	1	887	4	891	NA	ARID5B
REVEL	0	1	0	Inf	two.sided	1	81	1	82	NA	ASH2L
CADD	0	1	0	99.8889	two.sided	1	81	1	23	59	ASH2L
AlphaMissense	0	0.47561	0	35.3725	two.sided	0.802532	81	1	43	39	ASH2L
ClinVar	0	1	0	Inf	two.sided	1	81	1	82	NA	ASH2L
MutationAssessor	0	1	0	43.0007	two.sided	1	81	1	39	43	ASH2L
SIFT	0	1	0	57.8576	two.sided	1	81	1	33	49	ASH2L
PolyPhen2HDIV	0	1	0	129.057	two.sided	1	81	1	19	63	ASH2L
PolyPhen2HVAR	0	1	0	75.1272	two.sided	1	81	1	28	54	ASH2L
FATHMM	0	1	0	Inf	two.sided	1	81	1	82	NA	ASH2L
PrimateAI	0	1	0	113.087	two.sided	1	81	1	21	61	ASH2L
ESM1b	0	0.414634	0	27.6252	two.sided	0.725228	81	1	48	34	ASH2L
EVE	0	0.243902	0	12.5807	two.sided	0.479297	81	1	62	20	ASH2L
VARITY_R_LOO	0	0.463415	0	33.6822	two.sided	0.786141	81	1	44	38	ASH2L
OncoKB	0	1	0	Inf	two.sided	1	81	1	82	NA	ASH2L
REVEL	0.157385	4.83e-14	0.0948463	0.258602	two.sided	1.63e-12	3655	73	3044	684	ATM
CADD	0.273424	1.26e-06	0.143387	0.490968	two.sided	1.12e-05	3655	73	1792	1936	ATM
AlphaMissense	0.15483	1.95e-14	0.0896151	0.260132	two.sided	6.9e-13	3655	73	2758	970	ATM
ClinVar	1.52878	1	0.2581	62.0126	two.sided	1	3655	73	3651	77	ATM
MutationAssessor	0.422538	0.00606793	0.199855	0.813372	two.sided	0.0216752	3655	73	1092	2636	ATM
SIFT	0.344608	6.87e-05	0.18396	0.611235	two.sided	0.00041894	3655	73	1657	2071	ATM
PolyPhen2HDIV	0.425939	0.00214516	0.223288	0.765064	two.sided	0.00883747	3655	73	1396	2332	ATM
PolyPhen2HVAR	0.299379	4.73e-06	0.159853	0.530957	two.sided	3.76e-05	3655	73	1785	1943	ATM
FATHMM	0.121585	1.78e-17	0.0729436	0.200315	two.sided	8.74e-16	3655	73	3143	585	ATM
PrimateAI	0.232035	1.89e-09	0.141041	0.380073	two.sided	2.95e-08	3655	73	2921	807	ATM
ESM1b	0.13277	1.39e-16	0.0783431	0.220573	two.sided	6.06e-15	3655	73	2974	754	ATM
EVE	0.194782	4.82e-11	0.108538	0.335645	two.sided	1.01e-09	3655	73	2372	1356	ATM
VARITY_R_LOO	0.213272	5.71e-10	0.11886	0.367435	two.sided	9.86e-09	3655	73	2295	1433	ATM
OncoKB	0.21488	4.59e-05	0.112262	0.445886	two.sided	0.00029183	3784	85	3728	141	ATM
REVEL	0	0.0319149	0	1.15987	two.sided	0.0904295	46	2	39	9	ATP6AP1
CADD	0	0.204787	0	4.45802	two.sided	0.418864	46	2	26	22	ATP6AP1
AlphaMissense	0	0.0930851	0	2.35538	two.sided	0.222195	46	2	33	15	ATP6AP1
ClinVar	Inf	1	0.00113044	Inf	two.sided	1	46	2	47	1	ATP6AP1
MutationAssessor	0	0.492908	0	6.27211	two.sided	0.823465	46	2	22	26	ATP6AP1
SIFT	0	0.490248	0	5.75831	two.sided	0.821344	46	2	23	25	ATP6AP1
PolyPhen2HDIV	0	0.49734	0	6.83587	two.sided	0.827812	46	2	21	27	ATP6AP1
PolyPhen2HVAR	0	0.492908	0	6.27211	two.sided	0.823465	46	2	22	26	ATP6AP1
FATHMM	0	1	0	Inf	two.sided	1	46	2	48	NA	ATP6AP1
PrimateAI	0.253005	0.376773	0.0030285	21.1989	two.sided	0.674044	46	2	38	10	ATP6AP1
ESM1b	0.105234	0.199468	0.00119668	9.332	two.sided	0.409877	46	2	43	5	ATP6AP1
EVE	0	0.0691489	0	1.91086	two.sided	0.174189	46	2	35	13	ATP6AP1
VARITY_R_LOO	0	0.489362	0	5.28811	two.sided	0.820458	46	2	24	24	ATP6AP1
OncoKB	0	1	0	Inf	two.sided	1	46	2	48	NA	ATP6AP1
OncoKB	0	0.0526316	0	1.60292	two.sided	0.13826	18	2	15	5	ATP6V1B2
REVEL	0	1	0	Inf	two.sided	1	96	3	99	NA	ATP8B1
CADD	0	0.551747	0	4.23107	two.sided	0.889745	96	3	36	63	ATP8B1
AlphaMissense	0	0.243043	0	2.54314	two.sided	0.478529	96	3	48	51	ATP8B1
ClinVar	0.0256633	0.0599876	0.00027741	2.47353	two.sided	0.154699	96	3	97	2	ATP8B1
MutationAssessor	0	0.25974	0	3.26441	two.sided	0.504295	96	3	42	57	ATP8B1
SIFT	0	0.553488	0	5.87757	two.sided	0.891607	96	3	29	70	ATP8B1
PolyPhen2HDIV	0	0.56001	0	6.50913	two.sided	0.899256	96	3	27	72	ATP8B1
PolyPhen2HVAR	0	0.283241	0	3.87426	two.sided	0.539726	96	3	38	61	ATP8B1
FATHMM	0.866978	1	0.0435123	52.8125	two.sided	1	96	3	69	30	ATP8B1
PrimateAI	0.376435	0.577811	0.00621322	7.46027	two.sided	0.922968	96	3	56	43	ATP8B1
ESM1b	0	0.0786808	0	1.82492	two.sided	0.193459	96	3	56	43	ATP8B1
EVE	0	1	0	Inf	two.sided	1	96	3	99	NA	ATP8B1
VARITY_R_LOO	0.463509	0.609816	0.00765272	9.18106	two.sided	0.963968	96	3	51	48	ATP8B1
OncoKB	0	1	0	Inf	two.sided	1	96	3	99	NA	ATP8B1
REVEL	0.420698	0.0044863	0.230731	0.776147	two.sided	0.0166919	3386	50	2573	863	ATRX
CADD	0.0689496	1.45e-10	0.0137038	0.214924	two.sided	2.8e-09	3386	50	1631	1805	ATRX
AlphaMissense	0.108947	3.95e-11	0.0412462	0.245206	two.sided	8.44e-10	3386	50	2036	1400	ATRX
ClinVar	Inf	1	0.0477007	Inf	two.sided	1	3386	50	3422	14	ATRX
MutationAssessor	0.0603716	6.56e-14	0.0157569	0.165902	two.sided	2.15e-12	3386	50	2003	1433	ATRX
SIFT	0.192441	0.00015726	0.0502129	0.529127	two.sided	0.0008749	3386	50	1058	2378	ATRX
PolyPhen2HDIV	0.0789362	6.28e-16	0.0335967	0.165725	two.sided	2.61e-14	3386	50	2500	936	ATRX
PolyPhen2HVAR	0.0481866	1.49e-21	0.0194704	0.104518	two.sided	1.06e-19	3386	50	2711	725	ATRX
FATHMM	0	0.111147	0	1.34631	two.sided	0.256766	3386	50	184	3252	ATRX
PrimateAI	0.0923022	8.42e-11	0.0285129	0.23257	two.sided	1.68e-09	3386	50	1855	1581	ATRX
ESM1b	0	1	0	Inf	two.sided	1	3386	50	3436	NA	ATRX
EVE	0	1	0	Inf	two.sided	1	3386	50	3436	NA	ATRX
VARITY_R_LOO	0	1	0	Inf	two.sided	1	3386	50	3436	NA	ATRX
OncoKB	0	1	0	Inf	two.sided	1	3386	50	3436	NA	ATRX
REVEL	0.464668	0.0462903	0.221121	1.00185	two.sided	0.123882	314	103	379	38	AURKA
CADD	0.185914	7.43e-12	0.105588	0.317359	two.sided	1.79e-10	314	103	214	203	AURKA
AlphaMissense	0.243249	2.77e-09	0.147775	0.397361	two.sided	4.19e-08	314	103	281	136	AURKA
ClinVar	0	1	0	Inf	two.sided	1	314	103	417	NA	AURKA
MutationAssessor	1.4025	0.166666	0.864278	2.30161	two.sided	0.353162	314	103	246	171	AURKA
SIFT	0.230862	3.85e-09	0.130257	0.395857	two.sided	5.71e-08	314	103	192	225	AURKA
PolyPhen2HDIV	0.282616	7.93e-08	0.171246	0.460521	two.sided	9e-07	314	103	242	175	AURKA
PolyPhen2HVAR	0.270657	3.41e-08	0.16508	0.440813	two.sided	4.23e-07	314	103	278	139	AURKA
FATHMM	0.107221	0.048277	0.00202838	1.35201	two.sided	0.128328	314	103	413	4	AURKA
PrimateAI	0.126946	1.14e-17	0.0745374	0.212656	two.sided	5.76e-16	314	103	284	133	AURKA
ESM1b	0	1	0	Inf	two.sided	1	314	103	417	NA	AURKA
EVE	0	1	0	Inf	two.sided	1	314	103	417	NA	AURKA
VARITY_R_LOO	0	1	0	Inf	two.sided	1	314	103	417	NA	AURKA
OncoKB	Inf	1	0.0083997	Inf	two.sided	1	315	103	417	1	AURKA
REVEL	0.510169	0.3212	0.0991754	5.05569	two.sided	0.595061	315	11	292	34	AURKB
CADD	0.0804736	0.00334329	0.00183789	0.577688	two.sided	0.0128895	315	11	176	150	AURKB
AlphaMissense	0.0603261	0.00050716	0.00137831	0.433509	two.sided	0.00247398	315	11	198	128	AURKB
ClinVar	Inf	1	0.00091101	Inf	two.sided	1	315	11	325	1	AURKB
MutationAssessor	0.112074	0.0008403	0.0186519	0.48216	two.sided	0.00387772	315	11	246	80	AURKB
SIFT	Inf	1	0.0956164	Inf	two.sided	1	315	11	313	13	AURKB
PolyPhen2HDIV	0	0.00093785	0	0.421345	two.sided	0.00429143	315	11	155	171	AURKB
PolyPhen2HVAR	0.0571368	0.00037117	0.00130552	0.41073	two.sided	0.00189066	315	11	202	124	AURKB
FATHMM	Inf	1	0.0135379	Inf	two.sided	1	315	11	323	3	AURKB
PrimateAI	0	2.38e-05	0	0.238759	two.sided	0.00016309	315	11	199	127	AURKB
ESM1b	0.275158	0.121086	0.0284852	1.35973	two.sided	0.275049	315	11	143	183	AURKB
EVE	0	1	0	Inf	two.sided	1	315	11	326	NA	AURKB
VARITY_R_LOO	0	0.00145281	0	0.478412	two.sided	0.00628119	315	11	145	181	AURKB
OncoKB	0	1	0	Inf	two.sided	1	315	11	326	NA	AURKB
REVEL	0	1	0	Inf	two.sided	1	16	2	18	NA	AURKC
CADD	Inf	1	0.0497513	Inf	two.sided	1	16	2	14	4	AURKC
AlphaMissense	Inf	1	0.0497513	Inf	two.sided	1	16	2	14	4	AURKC
ClinVar	0	1	0	Inf	two.sided	1	16	2	18	NA	AURKC
MutationAssessor	Inf	1	0.0032207	Inf	two.sided	1	16	2	17	1	AURKC
SIFT	Inf	0.496732	0.118527	Inf	two.sided	0.827665	16	2	11	7	AURKC
PolyPhen2HDIV	0.788816	1	0.00893831	69.6401	two.sided	1	16	2	10	8	AURKC
PolyPhen2HVAR	0.256776	0.405229	0.00274514	24.1067	two.sided	0.712876	16	2	14	4	AURKC
FATHMM	0	1	0	Inf	two.sided	1	16	2	18	NA	AURKC
PrimateAI	Inf	1	0.0331329	Inf	two.sided	1	16	2	15	3	AURKC
ESM1b	Inf	0.477124	0.151142	Inf	two.sided	0.804374	16	2	10	8	AURKC
EVE	0	1	0	Inf	two.sided	1	16	2	18	NA	AURKC
VARITY_R_LOO	0.617938	1	0.00696742	54.8458	two.sided	1	16	2	11	7	AURKC
OncoKB	0	1	0	Inf	two.sided	1	16	2	18	NA	AURKC
REVEL	Inf	1	0.0295609	Inf	two.sided	1	768	2	665	105	AXIN1
CADD	0.624098	1	0.00793644	49.1214	two.sided	1	768	2	474	296	AXIN1
AlphaMissense	Inf	1	0.0527301	Inf	two.sided	1	768	2	601	169	AXIN1
ClinVar	0	1	0	Inf	two.sided	1	768	2	770	NA	AXIN1
MutationAssessor	1	1	0.012714	78.6531	two.sided	1	768	2	385	385	AXIN1
SIFT	0.979405	1	0.0124524	77.0345	two.sided	1	768	2	389	381	AXIN1
PolyPhen2HDIV	0	0.531789	0	8.96327	two.sided	0.866378	768	2	287	483	AXIN1
PolyPhen2HVAR	0	0.499353	0	5.35014	two.sided	0.829758	768	2	384	386	AXIN1
FATHMM	Inf	1	0.0359587	Inf	two.sided	1	768	2	646	124	AXIN1
PrimateAI	Inf	1	0.0935115	Inf	two.sided	1	768	2	514	256	AXIN1
ESM1b	0.542606	1	0.00690104	42.7148	two.sided	1	768	2	499	271	AXIN1
EVE	0	1	0	Inf	two.sided	1	768	2	770	NA	AXIN1
VARITY_R_LOO	0.463358	0.533633	0.00589337	36.4811	two.sided	0.868824	768	2	526	244	AXIN1
OncoKB	0	1	0	Inf	two.sided	1	768	2	770	NA	AXIN1
REVEL	0.266838	0.00637104	0.100506	0.756036	two.sided	0.0225988	1058	21	922	157	AXL
CADD	0.0977499	8e-05	0.0109851	0.408443	two.sided	0.00048008	1058	21	551	528	AXL
AlphaMissense	0	4.46e-12	0	0.0757682	two.sided	1.11e-10	1058	21	761	318	AXL
ClinVar	0	1	0	Inf	two.sided	1	1058	21	1079	NA	AXL
MutationAssessor	0.393915	0.0462073	0.133405	1.05306	two.sided	0.123882	1058	21	599	480	AXL
SIFT	0	4.77e-06	0	0.234822	two.sided	3.79e-05	1058	21	478	601	AXL
PolyPhen2HDIV	0.120778	0.0128305	0.00290558	0.761806	two.sided	0.0412409	1058	21	311	768	AXL
PolyPhen2HVAR	0.247513	0.0219417	0.0464225	0.855429	two.sided	0.0653611	1058	21	429	650	AXL
FATHMM	0.499244	0.14666	0.179958	1.59283	two.sided	0.320134	1058	21	897	182	AXL
PrimateAI	0	1.13e-11	0	0.0807996	two.sided	2.66e-10	1058	21	747	332	AXL
ESM1b	0.0948347	6.86e-05	0.0106569	0.396266	two.sided	0.00041879	1058	21	559	520	AXL
EVE	0	1	0	Inf	two.sided	1	1058	21	1079	NA	AXL
VARITY_R_LOO	0.0495383	5.49e-08	0.00557406	0.207226	two.sided	6.43e-07	1058	21	722	357	AXL
OncoKB	Inf	1	0.0220413	Inf	two.sided	1	1064	21	1079	6	AXL
REVEL	Inf	1	0.02869	Inf	two.sided	1	169	4	165	8	B2M
CADD	0.42254	0.584513	0.0298589	5.9788	two.sided	0.931912	169	4	121	52	B2M
AlphaMissense	0.988302	1	0.0701568	13.9222	two.sided	1	169	4	87	86	B2M
ClinVar	0	1	0	Inf	two.sided	1	169	4	173	NA	B2M
MutationAssessor	1.85735	0.614252	0.131525	26.229	two.sided	0.970375	169	4	61	112	B2M
SIFT	0	0.573777	0	4.32474	two.sided	0.917488	169	4	45	128	B2M
PolyPhen2HDIV	0.639463	1	0.0119534	8.16752	two.sided	1	169	4	59	114	B2M
PolyPhen2HVAR	0.548615	1	0.0102642	6.99946	two.sided	1	169	4	65	108	B2M
FATHMM	0	1	0	Inf	two.sided	1	169	4	173	NA	B2M
PrimateAI	Inf	1	0.0202847	Inf	two.sided	1	169	4	167	6	B2M
ESM1b	1.60502	1	0.125689	85.8486	two.sided	1	169	4	113	60	B2M
EVE	0	1	0	Inf	two.sided	1	169	4	173	NA	B2M
VARITY_R_LOO	1.59545	0.641372	0.113087	22.5186	two.sided	1	169	4	67	106	B2M
OncoKB	Inf	1	0.0117783	Inf	two.sided	1	173	4	173	4	B2M
REVEL	3.0059	0.493186	0.455298	127.483	two.sided	0.823465	844	16	718	142	BAP1
CADD	0.14192	0.0285841	0.00335847	0.93169	two.sided	0.0822171	844	16	271	589	BAP1
AlphaMissense	0	0.00046066	0	0.407748	two.sided	0.00227046	844	16	330	530	BAP1
ClinVar	Inf	1	0.0485182	Inf	two.sided	1	844	16	848	12	BAP1
MutationAssessor	Inf	0.00034951	2.80035	Inf	two.sided	0.00179715	844	16	503	357	BAP1
SIFT	0.347613	0.17386	0.0380684	1.53089	two.sided	0.364768	844	16	248	612	BAP1
PolyPhen2HDIV	0.510143	0.414882	0.092474	1.87817	two.sided	0.725328	844	16	266	594	BAP1
PolyPhen2HVAR	0.680764	0.60954	0.183747	2.1486	two.sided	0.963732	844	16	343	517	BAP1
FATHMM	Inf	1	0.0299262	Inf	two.sided	1	844	16	852	8	BAP1
PrimateAI	0	0.0168398	0	0.730058	two.sided	0.052272	844	16	223	637	BAP1
ESM1b	3.49382	0.0432632	0.95049	19.2518	two.sided	0.116963	844	16	480	380	BAP1
EVE	0.770675	0.62516	0.241529	2.34979	two.sided	0.984336	844	16	431	429	BAP1
VARITY_R_LOO	1.17484	0.804271	0.382713	3.97141	two.sided	1	844	16	505	355	BAP1
OncoKB	Inf	1	0.0750909	Inf	two.sided	1	862	16	860	18	BAP1
REVEL	0.388031	0.373024	0.0377676	19.3246	two.sided	0.66891	872	5	799	78	BARD1
CADD	0	0.00567208	0	0.601008	two.sided	0.0204534	872	5	564	313	BARD1
AlphaMissense	0	0.00015302	0	0.226481	two.sided	0.0008554	872	5	724	153	BARD1
ClinVar	Inf	1	0.0148788	Inf	two.sided	1	872	5	862	15	BARD1
MutationAssessor	0	0.0260923	0	1.01663	two.sided	0.0759403	872	5	453	424	BARD1
SIFT	0	0.0202149	0	0.923043	two.sided	0.0610056	872	5	474	403	BARD1
PolyPhen2HDIV	0	0.08055	0	1.54076	two.sided	0.197226	872	5	363	514	BARD1
PolyPhen2HVAR	0	0.0150455	0	0.829595	two.sided	0.0476159	872	5	497	380	BARD1
FATHMM	0	2.3e-08	0	0.0322032	two.sided	2.95e-07	872	5	849	28	BARD1
PrimateAI	0.449563	0.415113	0.04385	22.3596	two.sided	0.725399	872	5	788	89	BARD1
ESM1b	0	0.00049553	0	0.303659	two.sided	0.00242036	872	5	684	193	BARD1
EVE	0	1	0	Inf	two.sided	1	872	5	877	NA	BARD1
VARITY_R_LOO	0	0.00218572	0	0.452899	two.sided	0.00896571	872	5	618	259	BARD1
OncoKB	0.00623471	0.00032258	0.00037173	0.10095	two.sided	0.00166592	874	7	877	4	BARD1
REVEL	0.136117	0.0009502	0.0364066	0.491332	two.sided	0.00433488	374	65	426	13	BCL2
CADD	0.268078	1.88e-06	0.148149	0.477153	two.sided	1.62e-05	374	65	287	152	BCL2
AlphaMissense	0.183666	1.55e-09	0.100187	0.330337	two.sided	2.46e-08	374	65	309	130	BCL2
ClinVar	0	1	0	Inf	two.sided	1	374	65	439	NA	BCL2
MutationAssessor	0.246428	1.94e-06	0.135989	0.447143	two.sided	1.67e-05	374	65	344	95	BCL2
SIFT	0.321183	3.92e-05	0.175201	0.574843	two.sided	0.00025438	374	65	252	187	BCL2
PolyPhen2HDIV	0.368131	0.00068122	0.188352	0.686802	two.sided	0.00320785	374	65	192	247	BCL2
PolyPhen2HVAR	0.275987	4.91e-06	0.147975	0.499324	two.sided	3.88e-05	374	65	251	188	BCL2
FATHMM	0	1	0	Inf	two.sided	1	374	65	439	NA	BCL2
PrimateAI	0.52953	0.0682153	0.24006	1.07499	two.sided	0.172122	374	65	115	324	BCL2
ESM1b	0.207587	1.17e-06	0.108212	0.401674	two.sided	1.05e-05	374	65	378	61	BCL2
EVE	0	1	0	Inf	two.sided	1	374	65	439	NA	BCL2
VARITY_R_LOO	0.172657	9.66e-10	0.0880083	0.323303	two.sided	1.59e-08	374	65	261	178	BCL2
OncoKB	Inf	0.0564556	0.922094	Inf	two.sided	0.146767	396	65	439	22	BCL2
REVEL	0	1	0	Inf	two.sided	1	13	3	16	NA	BCL2A1
CADD	0.392651	0.489286	0.0127139	32.0751	two.sided	0.820458	13	3	13	3	BCL2A1
AlphaMissense	0.060985	0.0714286	0.00066604	1.94794	two.sided	0.178924	13	3	13	3	BCL2A1
ClinVar	0	1	0	Inf	two.sided	1	13	3	16	NA	BCL2A1
MutationAssessor	0	0.2	0	2.20531	two.sided	0.410194	13	3	8	8	BCL2A1
SIFT	0	0.2	0	2.20531	two.sided	0.410194	13	3	8	8	BCL2A1
PolyPhen2HDIV	1.11662	1	0.0152983	28.0528	two.sided	1	13	3	5	11	BCL2A1
PolyPhen2HVAR	0.602773	1	0.00850026	14.4588	two.sided	1	13	3	7	9	BCL2A1
FATHMM	0	1	0	Inf	two.sided	1	13	3	16	NA	BCL2A1
PrimateAI	0	0.1875	0	9.00001	two.sided	0.388116	13	3	15	1	BCL2A1
ESM1b	0	0.1875	0	9.00001	two.sided	0.388116	13	3	15	1	BCL2A1
EVE	0	1	0	Inf	two.sided	1	13	3	16	NA	BCL2A1
VARITY_R_LOO	0	0.508929	0	5.47127	two.sided	0.838087	13	3	5	11	BCL2A1
OncoKB	0	1	0	Inf	two.sided	1	13	3	16	NA	BCL2A1
REVEL	0	0.00084725	0	0.417539	two.sided	0.00390507	117	102	210	9	BCL2L1
CADD	0.243417	7.77e-07	0.130261	0.445517	two.sided	7.23e-06	117	102	97	122	BCL2L1
AlphaMissense	0.265995	2.99e-06	0.144579	0.481726	two.sided	2.48e-05	117	102	123	96	BCL2L1
ClinVar	0	1	0	Inf	two.sided	1	117	102	219	NA	BCL2L1
MutationAssessor	0.33926	0.00021161	0.180827	0.626184	two.sided	0.00114625	117	102	144	75	BCL2L1
SIFT	0.322872	7.55e-05	0.177122	0.580103	two.sided	0.00045615	117	102	103	116	BCL2L1
PolyPhen2HDIV	0.425968	0.00261155	0.235087	0.762646	two.sided	0.0104807	117	102	95	124	BCL2L1
PolyPhen2HVAR	0.379385	0.00064712	0.210421	0.676525	two.sided	0.00306055	117	102	118	101	BCL2L1
FATHMM	0	1	0	Inf	two.sided	1	117	102	219	NA	BCL2L1
PrimateAI	0.200938	3.26e-08	0.105539	0.373085	two.sided	4.05e-07	117	102	95	124	BCL2L1
ESM1b	0.513971	0.0489124	0.250321	1.0364	two.sided	0.129655	117	102	172	47	BCL2L1
EVE	0	1	0	Inf	two.sided	1	117	102	219	NA	BCL2L1
VARITY_R_LOO	0.0853755	2.8e-16	0.0414782	0.168265	two.sided	1.2e-14	117	102	102	117	BCL2L1
OncoKB	0	1	0	Inf	two.sided	1	117	102	219	NA	BCL2L1
OncoKB	0	2.49e-06	0	0.0277428	two.sided	2.11e-05	132	3	132	3	BCL2L11
REVEL	Inf	1	0.00355226	Inf	two.sided	1	58	8	65	1	BCL2L2
CADD	0.661457	0.706787	0.111142	3.93036	two.sided	1	58	8	39	27	BCL2L2
AlphaMissense	0.101493	0.00567698	0.0130776	0.633498	two.sided	0.0204613	58	8	53	13	BCL2L2
ClinVar	0	1	0	Inf	two.sided	1	58	8	66	NA	BCL2L2
MutationAssessor	0.0822763	0.00270414	0.00719455	0.536589	two.sided	0.0107939	58	8	49	17	BCL2L2
SIFT	0.156649	0.0695069	0.00328637	1.34526	two.sided	0.174801	58	8	29	37	BCL2L2
PolyPhen2HDIV	1.81777	0.70023	0.290856	19.9528	two.sided	1	58	8	42	24	BCL2L2
PolyPhen2HVAR	1.45362	1	0.230614	16.0536	two.sided	1	58	8	45	21	BCL2L2
FATHMM	Inf	1	0.00355226	Inf	two.sided	1	58	8	65	1	BCL2L2
PrimateAI	0.127781	0.0548894	0.00268151	1.09666	two.sided	0.143202	58	8	32	34	BCL2L2
ESM1b	Inf	1	0.0247507	Inf	two.sided	1	58	8	64	2	BCL2L2
EVE	0	1	0	Inf	two.sided	1	58	8	66	NA	BCL2L2
VARITY_R_LOO	0	0.0007473	0	0.3805	two.sided	0.00347383	58	8	37	29	BCL2L2
OncoKB	0	1	0	Inf	two.sided	1	58	8	66	NA	BCL2L2
REVEL	0.204272	1.59e-05	0.101896	0.425871	two.sided	0.00011215	726	53	710	69	BCL6
CADD	0.264435	4.99e-05	0.116628	0.544685	two.sided	0.00031531	726	53	350	429	BCL6
AlphaMissense	0.126495	2.27e-11	0.0576464	0.255551	two.sided	5.02e-10	726	53	501	278	BCL6
ClinVar	0	1	0	Inf	two.sided	1	726	53	779	NA	BCL6
MutationAssessor	0.573631	0.120357	0.289316	1.2072	two.sided	0.273719	726	53	652	127	BCL6
SIFT	0.782196	0.473301	0.41679	1.43488	two.sided	0.799638	726	53	337	442	BCL6
PolyPhen2HDIV	0.332753	0.00482161	0.124782	0.757342	two.sided	0.0177485	726	53	235	544	BCL6
PolyPhen2HVAR	0.373538	0.00238127	0.180124	0.727408	two.sided	0.00968425	726	53	351	428	BCL6
FATHMM	1.39698	1	0.213412	59.1672	two.sided	1	726	53	759	20	BCL6
PrimateAI	0.447407	0.00980214	0.228071	0.841643	two.sided	0.032581	726	53	373	406	BCL6
ESM1b	0.445211	0.00721434	0.241416	0.835953	two.sided	0.025064	726	53	594	185	BCL6
EVE	0	1	0	Inf	two.sided	1	726	53	779	NA	BCL6
VARITY_R_LOO	0.0692678	1.56e-16	0.0277206	0.151788	two.sided	6.73e-15	726	53	531	248	BCL6
OncoKB	Inf	1	0.0472367	Inf	two.sided	1	730	53	779	4	BCL6
REVEL	0	1	0	Inf	two.sided	1	54	1	55	NA	BCL9
CADD	0	0.4	0	26.0002	two.sided	0.705473	54	1	33	22	BCL9
AlphaMissense	0	0.2	0	9.75001	two.sided	0.410194	54	1	44	11	BCL9
ClinVar	0	1	0	Inf	two.sided	1	54	1	55	NA	BCL9
MutationAssessor	Inf	1	0.0114864	Inf	two.sided	1	54	1	38	17	BCL9
SIFT	0	0.490909	0	37.6076	two.sided	0.821594	54	1	28	27	BCL9
PolyPhen2HDIV	0	1	0	50.3362	two.sided	1	54	1	24	31	BCL9
PolyPhen2HVAR	0	0.418182	0	28.0314	two.sided	0.729588	54	1	32	23	BCL9
FATHMM	0	1	0	Inf	two.sided	1	54	1	55	NA	BCL9
PrimateAI	0	0.454545	0	32.5003	two.sided	0.773684	54	1	30	25	BCL9
ESM1b	0	0.0545455	0	2.25	two.sided	0.142402	54	1	52	3	BCL9
EVE	0	1	0	Inf	two.sided	1	54	1	55	NA	BCL9
VARITY_R_LOO	0	0.254545	0	13.3171	two.sided	0.496236	54	1	41	14	BCL9
OncoKB	0	1	0	Inf	two.sided	1	54	1	55	NA	BCL9
REVEL	Inf	1	0.00030766	Inf	two.sided	1	443	1	439	5	BCR
CADD	0	0.490991	0	37.62	two.sided	0.821594	443	1	226	218	BCR
AlphaMissense	0	0.337838	0	19.898	two.sided	0.616277	443	1	294	150	BCR
ClinVar	0	1	0	Inf	two.sided	1	443	1	444	NA	BCR
MutationAssessor	0	0.216216	0	10.7586	two.sided	0.437437	443	1	348	96	BCR
SIFT	0	1	0	73.3585	two.sided	1	443	1	154	290	BCR
PolyPhen2HDIV	0	1	0	59.3322	two.sided	1	443	1	176	268	BCR
PolyPhen2HVAR	0	0.472973	0	35.0004	two.sided	0.799638	443	1	234	210	BCR
FATHMM	Inf	1	0.00013165	Inf	two.sided	1	443	1	442	2	BCR
PrimateAI	0	1	0	93.0492	two.sided	1	443	1	131	313	BCR
ESM1b	Inf	1	0.0119474	Inf	two.sided	1	443	1	303	141	BCR
EVE	0	1	0	Inf	two.sided	1	443	1	444	NA	BCR
VARITY_R_LOO	Inf	1	0.0143204	Inf	two.sided	1	443	1	285	159	BCR
OncoKB	0	1	0	Inf	two.sided	1	443	1	444	NA	BCR
REVEL	0.0271983	5.9e-05	0.00058665	0.230667	two.sided	0.0003652	390	7	337	60	BIRC3
CADD	0	0.0011586	0	0.423599	two.sided	0.00515273	390	7	244	153	BIRC3
AlphaMissense	0	1.19e-05	0	0.167975	two.sided	8.64e-05	390	7	316	81	BIRC3
ClinVar	0	1	0	Inf	two.sided	1	390	7	397	NA	BIRC3
MutationAssessor	0	0.0186443	0	0.84949	two.sided	0.0570124	390	7	177	220	BIRC3
SIFT	0	0.0226851	0	0.932804	two.sided	0.0671807	390	7	168	229	BIRC3
PolyPhen2HDIV	0	0.0186443	0	0.84949	two.sided	0.0570124	390	7	177	220	BIRC3
PolyPhen2HVAR	0	0.0149066	0	0.706142	two.sided	0.047196	390	7	195	202	BIRC3
FATHMM	0.0186626	2.32e-05	0.00234167	0.126978	two.sided	0.00015982	390	7	384	13	BIRC3
PrimateAI	0.0283615	7.21e-05	0.00061171	0.240309	two.sided	0.00043836	390	7	335	62	BIRC3
ESM1b	0.0838176	0.0075133	0.00181008	0.701945	two.sided	0.0259721	390	7	261	136	BIRC3
EVE	0	1	0	Inf	two.sided	1	390	7	397	NA	BIRC3
VARITY_R_LOO	0	0.00100579	0	0.409964	two.sided	0.00454756	390	7	247	150	BIRC3
OncoKB	0	0.0004534	0	0.114856	two.sided	0.00224046	390	9	397	2	BIRC3
REVEL	0	1	0	Inf	two.sided	1	112	1	113	NA	BIRC6
CADD	0	1	0	54.72	two.sided	1	112	1	47	66	BIRC6
AlphaMissense	0	0.318584	0	18.2338	two.sided	0.590503	112	1	77	36	BIRC6
ClinVar	0	1	0	Inf	two.sided	1	112	1	113	NA	BIRC6
MutationAssessor	0	0.159292	0	7.38948	two.sided	0.341725	112	1	95	18	BIRC6
SIFT	0	1	0	44.1212	two.sided	1	112	1	53	60	BIRC6
PolyPhen2HDIV	0	1	0	Inf	two.sided	1	112	1	113	NA	BIRC6
PolyPhen2HVAR	0	1	0	Inf	two.sided	1	112	1	113	NA	BIRC6
FATHMM	Inf	1	0.00278079	Inf	two.sided	1	112	1	102	11	BIRC6
PrimateAI	0	1	0	83.3094	two.sided	1	112	1	36	77	BIRC6
ESM1b	0	1	0	Inf	two.sided	1	112	1	113	NA	BIRC6
EVE	0	1	0	Inf	two.sided	1	112	1	113	NA	BIRC6
VARITY_R_LOO	0	1	0	Inf	two.sided	1	112	1	113	NA	BIRC6
OncoKB	0	1	0	Inf	two.sided	1	112	1	113	NA	BIRC6
REVEL	0.190257	8.81e-08	0.107414	0.346797	two.sided	9.95e-07	1294	77	1264	107	BLM
CADD	0.128749	1.68e-15	0.0672431	0.232206	two.sided	6.57e-14	1294	77	860	511	BLM
AlphaMissense	0.082276	7.51e-24	0.0470936	0.139807	two.sided	7.51e-22	1294	77	1108	263	BLM
ClinVar	0.351439	0.183404	0.0761156	3.28973	two.sided	0.381193	1294	77	1357	14	BLM
MutationAssessor	0.564834	0.0249339	0.333604	0.936047	two.sided	0.0729878	1294	77	640	731	BLM
SIFT	0.224823	1.55e-08	0.117515	0.405029	two.sided	2.04e-07	1294	77	686	685	BLM
PolyPhen2HDIV	0.410816	0.00021063	0.245207	0.67647	two.sided	0.00114255	1294	77	781	590	BLM
PolyPhen2HVAR	0.326571	2.81e-06	0.198603	0.533373	two.sided	2.35e-05	1294	77	950	421	BLM
FATHMM	0.116304	4.12e-06	0.050377	0.28662	two.sided	3.33e-05	1294	77	1339	32	BLM
PrimateAI	0.150584	1.39e-14	0.090606	0.248137	two.sided	5e-13	1294	77	1111	260	BLM
ESM1b	0.0583768	2.63e-26	0.0274267	0.113021	two.sided	3.63e-24	1294	77	970	401	BLM
EVE	0.105542	1.03e-19	0.0624909	0.175559	two.sided	6.33e-18	1294	77	1131	240	BLM
VARITY_R_LOO	0.0582617	1.75e-24	0.0252716	0.11878	two.sided	1.95e-22	1294	77	908	463	BLM
OncoKB	0	0.00327112	0	0.322784	two.sided	0.01266	1294	79	1371	2	BLM
REVEL	0	0.0872443	0	2.23378	two.sided	0.210834	420	2	297	125	BMPR1A
CADD	0	0.525841	0	8.5488	two.sided	0.858344	420	2	162	260	BMPR1A
AlphaMissense	0	0.221781	0	4.74664	two.sided	0.446202	420	2	223	199	BMPR1A
ClinVar	Inf	1	0.00343169	Inf	two.sided	1	420	2	414	8	BMPR1A
MutationAssessor	0	0.167487	0	3.69324	two.sided	0.354307	420	2	249	173	BMPR1A
SIFT	Inf	0.177337	0.257842	Inf	two.sided	0.370789	420	2	178	244	BMPR1A
PolyPhen2HDIV	0	0.543493	0	9.86396	two.sided	0.881293	420	2	148	274	BMPR1A
PolyPhen2HVAR	0	0.525841	0	8.5488	two.sided	0.858344	420	2	162	260	BMPR1A
FATHMM	0	1	0	24.7308	two.sided	1	420	2	75	347	BMPR1A
PrimateAI	0	1	0	13.1159	two.sided	1	420	2	122	300	BMPR1A
ESM1b	Inf	0.506422	0.146626	Inf	two.sided	0.835432	420	2	237	185	BMPR1A
EVE	Inf	1	0.0753651	Inf	two.sided	1	420	2	301	121	BMPR1A
VARITY_R_LOO	0	0.508944	0	7.08908	two.sided	0.838087	420	2	181	241	BMPR1A
OncoKB	0	1	0	Inf	two.sided	1	420	2	422	NA	BMPR1A
REVEL	0.399743	0.00072251	0.232121	0.697419	two.sided	0.00337927	783	68	661	190	BRAF
CADD	0.230627	1.33e-06	0.107349	0.452837	two.sided	1.18e-05	783	68	368	483	BRAF
AlphaMissense	0.154768	5.79e-10	0.0694512	0.311061	two.sided	9.98e-09	783	68	423	428	BRAF
ClinVar	0.093808	0.00023012	0.0260939	0.34891	two.sided	0.00123593	783	68	838	13	BRAF
MutationAssessor	0.518463	0.0229526	0.29107	0.952854	two.sided	0.0678672	783	68	692	159	BRAF
SIFT	1.20767	0.639886	0.621285	2.53581	two.sided	1	783	68	678	173	BRAF
PolyPhen2HDIV	0	1	0	Inf	two.sided	1	783	68	851	NA	BRAF
PolyPhen2HVAR	0	1	0	Inf	two.sided	1	783	68	851	NA	BRAF
FATHMM	0.596769	0.196536	0.286406	1.36658	two.sided	0.404727	783	68	768	83	BRAF
PrimateAI	0.374544	0.02789	0.115415	0.94614	two.sided	0.0804033	783	68	142	709	BRAF
ESM1b	0	1	0	Inf	two.sided	1	783	68	851	NA	BRAF
EVE	0	1	0	Inf	two.sided	1	783	68	851	NA	BRAF
VARITY_R_LOO	0	1	0	Inf	two.sided	1	783	68	851	NA	BRAF
OncoKB	0.113497	3.61e-21	0.0716628	0.179512	two.sided	2.47e-19	852	121	851	122	BRAF
REVEL	0.721641	0.359681	0.352291	1.54866	two.sided	0.650505	1862	38	1379	521	BRCA1
CADD	0.210776	4.61e-06	0.103926	0.424542	two.sided	3.69e-05	1862	38	1527	373	BRCA1
AlphaMissense	0.200697	0.00035738	0.0896679	0.494246	two.sided	0.00183144	1862	38	1782	118	BRCA1
ClinVar	Inf	1	0.167667	Inf	two.sided	1	1862	38	1867	33	BRCA1
MutationAssessor	2.01393	0.0473767	0.993309	4.23931	two.sided	0.126421	1862	38	880	1020	BRCA1
SIFT	0.244201	0.00042763	0.083053	0.595882	two.sided	0.00212833	1862	38	815	1085	BRCA1
PolyPhen2HDIV	1.03942	1	0.517096	2.08935	two.sided	1	1862	38	932	968	BRCA1
PolyPhen2HVAR	2.12184	0.0604143	0.943525	5.38792	two.sided	0.155641	1862	38	1219	681	BRCA1
FATHMM	1.26986	0.498097	0.618797	2.55115	two.sided	0.828712	1862	38	694	1206	BRCA1
PrimateAI	0.305093	0.139735	0.072697	2.72919	two.sided	0.308294	1862	38	1867	33	BRCA1
ESM1b	0.208689	0.00333836	0.0823956	0.630588	two.sided	0.0128809	1862	38	1824	76	BRCA1
EVE	0.274475	0.00011448	0.128002	0.561635	two.sided	0.00066055	1862	38	1232	668	BRCA1
VARITY_R_LOO	0.0916829	1.67e-11	0.0445613	0.186042	two.sided	3.81e-10	1862	38	1690	210	BRCA1
OncoKB	0.0505704	1.47e-22	0.0287321	0.0894672	two.sided	1.22e-20	1936	68	1900	104	BRCA1
REVEL	0.150677	0.0212635	0.0319575	0.936457	two.sided	0.0636044	3672	9	3421	260	BRCA2
CADD	0.0744012	0.00039635	0.0075142	0.391761	two.sided	0.00200016	3672	9	2916	765	BRCA2
AlphaMissense	Inf	1	0.111641	Inf	two.sided	1	3672	9	3483	198	BRCA2
ClinVar	Inf	1	0.0539105	Inf	two.sided	1	3672	9	3582	99	BRCA2
MutationAssessor	0	0.00404607	0	0.542511	two.sided	0.0151802	3672	9	1775	1906	BRCA2
SIFT	0	0.00155095	0	0.481263	two.sided	0.00664503	3672	9	1885	1796	BRCA2
PolyPhen2HDIV	0	1	0	Inf	two.sided	1	3672	9	3681	NA	BRCA2
PolyPhen2HVAR	0	1	0	Inf	two.sided	1	3672	9	3681	NA	BRCA2
FATHMM	0.0420798	1.7e-05	0.00427294	0.222024	two.sided	0.00011964	3672	9	3203	478	BRCA2
PrimateAI	Inf	1	0.0248696	Inf	two.sided	1	3672	9	3634	47	BRCA2
ESM1b	0	1	0	Inf	two.sided	1	3672	9	3681	NA	BRCA2
EVE	0	1	0	Inf	two.sided	1	3672	9	3681	NA	BRCA2
VARITY_R_LOO	0	1	0	Inf	two.sided	1	3672	9	3681	NA	BRCA2
OncoKB	Inf	1	0.0508465	Inf	two.sided	1	3768	9	3681	96	BRCA2
REVEL	0	1	0	Inf	two.sided	1	114	3	117	NA	BRCC3
CADD	0	0.550071	0	4.6628	two.sided	0.888361	114	3	40	77	BRCC3
AlphaMissense	0.598688	1	0.00992279	11.804	two.sided	1	114	3	53	64	BRCC3
ClinVar	0	1	0	Inf	two.sided	1	114	3	117	NA	BRCC3
MutationAssessor	0	0.267905	0	3.46438	two.sided	0.517241	114	3	48	69	BRCC3
SIFT	3.03697	0.56366	0.153902	183.282	two.sided	0.903973	114	3	47	70	BRCC3
PolyPhen2HDIV	0	0.573244	0	7.41813	two.sided	0.917022	114	3	29	88	BRCC3
PolyPhen2HVAR	0	0.259505	0	3.22559	two.sided	0.503967	114	3	50	67	BRCC3
FATHMM	0.0208526	0.00647753	0.00031525	0.471517	two.sided	0.0228698	114	3	111	6	BRCC3
PrimateAI	0.891101	1	0.0147405	17.6055	two.sided	1	114	3	42	75	BRCC3
ESM1b	0.45299	0.606043	0.00751059	8.92984	two.sided	0.96	114	3	61	56	BRCC3
EVE	0	1	0	Inf	two.sided	1	114	3	117	NA	BRCC3
VARITY_R_LOO	0	0.549925	0	5.04282	two.sided	0.888313	114	3	38	79	BRCC3
OncoKB	0	1	0	Inf	two.sided	1	114	3	117	NA	BRCC3
REVEL	0	1	0	Inf	two.sided	1	249	14	263	NA	BRD3
CADD	0.101905	0.00048369	0.0108433	0.472627	two.sided	0.0023732	249	14	157	106	BRD3
AlphaMissense	0.111975	0.00027965	0.0194894	0.440468	two.sided	0.00146641	249	14	180	83	BRD3
ClinVar	0	1	0	Inf	two.sided	1	249	14	263	NA	BRD3
MutationAssessor	0.340317	0.103151	0.0595254	1.33073	two.sided	0.241968	249	14	114	149	BRD3
SIFT	0.183035	0.0241125	0.0195118	0.847724	two.sided	0.0707741	249	14	121	142	BRD3
PolyPhen2HDIV	0.090161	0.00420719	0.00209578	0.617687	two.sided	0.0157459	249	14	116	147	BRD3
PolyPhen2HVAR	0.155471	0.00298911	0.0271502	0.609105	two.sided	0.0117783	249	14	162	101	BRD3
FATHMM	Inf	1	0.00145727	Inf	two.sided	1	249	14	262	1	BRD3
PrimateAI	0	8.49e-05	0	0.280446	two.sided	0.00050584	249	14	131	132	BRD3
ESM1b	0.203314	0.0113242	0.0355732	0.795161	two.sided	0.0369933	249	14	146	117	BRD3
EVE	0	1	0	Inf	two.sided	1	249	14	263	NA	BRD3
VARITY_R_LOO	0.0739328	5.47e-05	0.00784489	0.344213	two.sided	0.0003408	249	14	175	88	BRD3
OncoKB	0	1	0	Inf	two.sided	1	249	14	263	NA	BRD3
REVEL	0.144597	6.92e-06	0.0675718	0.331658	two.sided	5.26e-05	1406	77	1439	44	BRD4
CADD	0.127747	3.41e-13	0.0580878	0.252377	two.sided	1.01e-11	1406	77	768	715	BRD4
AlphaMissense	0.106763	2.2e-18	0.055741	0.192492	two.sided	1.23e-16	1406	77	991	492	BRD4
ClinVar	0	1	0	Inf	two.sided	1	1406	77	1483	NA	BRD4
MutationAssessor	0.304796	7.39e-07	0.181064	0.503262	two.sided	6.93e-06	1406	77	926	557	BRD4
SIFT	0.319491	3.86e-05	0.163672	0.583302	two.sided	0.00025118	1406	77	591	892	BRD4
PolyPhen2HDIV	0.151666	5.14e-09	0.0583992	0.332545	two.sided	7.48e-08	1406	77	566	917	BRD4
PolyPhen2HVAR	0.145391	1.69e-12	0.0707987	0.274569	two.sided	4.56e-11	1406	77	799	684	BRD4
FATHMM	0	1	0	Inf	two.sided	1	1406	77	1483	NA	BRD4
PrimateAI	0.0689313	2.12e-11	0.0138299	0.211192	two.sided	4.71e-10	1406	77	524	959	BRD4
ESM1b	0.124927	7.07e-17	0.0684368	0.217951	two.sided	3.24e-15	1406	77	1016	467	BRD4
EVE	0.120478	5.06e-18	0.0688413	0.204386	two.sided	2.67e-16	1406	77	1103	380	BRD4
VARITY_R_LOO	0.0150345	4.48e-41	0.0039618	0.0406506	two.sided	1.79e-38	1406	77	1108	375	BRD4
OncoKB	Inf	1	0.0101979	Inf	two.sided	1	1408	77	1483	2	BRD4
REVEL	0.550216	0.0119651	0.336903	0.888199	two.sided	0.0389033	580	89	341	328	BTK
CADD	0.69377	0.153538	0.405635	1.15676	two.sided	0.33191	580	89	234	435	BTK
AlphaMissense	0.435435	0.00080257	0.251174	0.732292	two.sided	0.00371942	580	89	281	388	BTK
ClinVar	0.608931	0.629964	0.118792	5.97928	two.sided	0.990465	580	89	659	10	BTK
MutationAssessor	0.399503	9.44e-05	0.240797	0.651488	two.sided	0.00055495	580	89	355	314	BTK
SIFT	0.283077	1.56e-06	0.152494	0.499824	two.sided	1.37e-05	580	89	281	388	BTK
PolyPhen2HDIV	0.541838	0.0378173	0.280267	0.987296	two.sided	0.104279	580	89	173	496	BTK
PolyPhen2HVAR	0.457311	0.00373123	0.249377	0.801156	two.sided	0.0141738	580	89	225	444	BTK
FATHMM	0.617099	0.150714	0.295606	1.18952	two.sided	0.326963	580	89	129	540	BTK
PrimateAI	0.244451	1.34e-05	0.105515	0.501919	two.sided	9.57e-05	580	89	192	477	BTK
ESM1b	0.36732	0.00011519	0.205793	0.630847	two.sided	0.00066415	580	89	276	393	BTK
EVE	0.558571	0.0122537	0.347157	0.900718	two.sided	0.0396718	580	89	434	235	BTK
VARITY_R_LOO	0.293999	0.00038718	0.119851	0.627054	two.sided	0.0019617	580	89	154	515	BTK
OncoKB	0.123438	0.00369191	0.0240164	0.585208	two.sided	0.0140526	584	94	669	9	BTK
REVEL	0	1	0	Inf	two.sided	1	402	4	406	NA	BUB1B
CADD	0.878787	1	0.0631473	12.2294	two.sided	1	402	4	216	190	BUB1B
AlphaMissense	0.486641	0.455318	0.0382923	25.9402	two.sided	0.774826	402	4	349	57	BUB1B
ClinVar	Inf	1	0.00166607	Inf	two.sided	1	402	4	404	2	BUB1B
MutationAssessor	3.65205	0.333006	0.290417	192.952	two.sided	0.609668	402	4	184	222	BUB1B
SIFT	Inf	0.126228	0.583584	Inf	two.sided	0.284014	402	4	216	190	BUB1B
PolyPhen2HDIV	1.5916	0.6422	0.114277	22.1774	two.sided	1	402	4	157	249	BUB1B
PolyPhen2HVAR	0.951554	1	0.0683811	13.2417	two.sided	1	402	4	208	198	BUB1B
FATHMM	Inf	1	0.00504635	Inf	two.sided	1	402	4	402	4	BUB1B
PrimateAI	0.234741	0.265263	0.0181782	12.6626	two.sided	0.513183	402	4	376	30	BUB1B
ESM1b	Inf	0.580937	0.260678	Inf	two.sided	0.926988	402	4	291	115	BUB1B
EVE	0	1	0	Inf	two.sided	1	402	4	406	NA	BUB1B
VARITY_R_LOO	0.722859	0.580699	0.0571641	38.3952	two.sided	0.926802	402	4	327	79	BUB1B
OncoKB	0	1	0	Inf	two.sided	1	402	4	406	NA	BUB1B
REVEL	0	1	0	Inf	two.sided	1	86	1	87	NA	CACNA1E
CADD	0	1	0	39.9076	two.sided	1	86	1	43	44	CACNA1E
AlphaMissense	0	0.252874	0	13.2	two.sided	0.49361	86	1	65	22	CACNA1E
ClinVar	Inf	1	0.00031377	Inf	two.sided	1	86	1	86	1	CACNA1E
MutationAssessor	0	0.333333	0	19.5001	two.sided	0.609668	86	1	58	29	CACNA1E
SIFT	0	0.436782	0	30.2452	two.sided	0.752372	86	1	49	38	CACNA1E
PolyPhen2HDIV	0	0.471264	0	34.7613	two.sided	0.7975	86	1	46	41	CACNA1E
PolyPhen2HVAR	0	0.367816	0	22.691	two.sided	0.661286	86	1	55	32	CACNA1E
FATHMM	0	1	0	442.639	two.sided	1	86	1	7	80	CACNA1E
PrimateAI	0	1	0	43.7269	two.sided	1	86	1	41	46	CACNA1E
ESM1b	0	0.218391	0	10.8971	two.sided	0.440313	86	1	68	19	CACNA1E
EVE	0	1	0	Inf	two.sided	1	86	1	87	NA	CACNA1E
VARITY_R_LOO	0	0.218391	0	10.8971	two.sided	0.440313	86	1	68	19	CACNA1E
OncoKB	0	1	0	Inf	two.sided	1	86	1	87	NA	CACNA1E
REVEL	0.13075	9.43e-06	0.0511905	0.335475	two.sided	7e-05	393	25	364	54	CALR
CADD	0.1404	0.00026208	0.0264798	0.478537	two.sided	0.00138118	393	25	197	221	CALR
AlphaMissense	0.1092	1.02e-06	0.0312741	0.30909	two.sided	9.24e-06	393	25	279	139	CALR
ClinVar	0	1	0	Inf	two.sided	1	393	25	418	NA	CALR
MutationAssessor	0.159345	0.00387733	0.01797	0.660849	two.sided	0.0146048	393	25	141	277	CALR
SIFT	0.175774	0.00139798	0.0331313	0.599389	two.sided	0.00606481	393	25	175	243	CALR
PolyPhen2HDIV	0.137578	0.00025831	0.0259724	0.468917	two.sided	0.00136515	393	25	199	219	CALR
PolyPhen2HVAR	0.144327	9.26e-05	0.035373	0.438683	two.sided	0.000547	393	25	228	190	CALR
FATHMM	0.0623837	0.116175	0.00078749	5.00484	two.sided	0.266358	393	25	416	2	CALR
PrimateAI	0.195692	0.00024959	0.0625147	0.524193	two.sided	0.00132311	393	25	249	169	CALR
ESM1b	0.0991694	9.3e-05	0.0111782	0.410282	two.sided	0.00054779	393	25	186	232	CALR
EVE	0	1	0	Inf	two.sided	1	393	25	418	NA	CALR
VARITY_R_LOO	0.119327	4.26e-05	0.0224862	0.406779	two.sided	0.00027396	393	25	213	205	CALR
OncoKB	0	1	0	Inf	two.sided	1	393	25	418	NA	CALR
REVEL	0	1	0	Inf	two.sided	1	7	4	11	NA	CAMK1
CADD	0	0.236364	0	4.16123	two.sided	0.468355	7	4	3	8	CAMK1
AlphaMissense	0	0.193939	0	2.30642	two.sided	0.399596	7	4	4	7	CAMK1
ClinVar	0	1	0	Inf	two.sided	1	7	4	11	NA	CAMK1
MutationAssessor	0	1	0	Inf	two.sided	1	7	4	11	NA	CAMK1
SIFT	0.770013	1	0.0343479	16.9291	two.sided	1	7	4	6	5	CAMK1
PolyPhen2HDIV	0	0.193939	0	2.30642	two.sided	0.399596	7	4	4	7	CAMK1
PolyPhen2HVAR	0	0.0606061	0	1.36397	two.sided	0.155895	7	4	5	6	CAMK1
FATHMM	0	0.109091	0	2.73743	two.sided	0.25263	7	4	9	2	CAMK1
PrimateAI	0	0.490909	0	9.58233	two.sided	0.821594	7	4	2	9	CAMK1
ESM1b	0	0.236364	0	4.16123	two.sided	0.468355	7	4	3	8	CAMK1
EVE	0	1	0	Inf	two.sided	1	7	4	11	NA	CAMK1
VARITY_R_LOO	0	1	0	Inf	two.sided	1	7	4	NA	11	CAMK1
OncoKB	0	1	0	Inf	two.sided	1	7	4	11	NA	CAMK1
REVEL	0.0617623	1.77e-08	0.01998	0.177448	two.sided	2.31e-07	230	22	216	36	CARM1
CADD	0.117717	0.00053367	0.0130607	0.502844	two.sided	0.00258837	230	22	108	144	CARM1
AlphaMissense	0	3.6e-05	0	0.289127	two.sided	0.00023733	230	22	91	161	CARM1
ClinVar	0	1	0	Inf	two.sided	1	230	22	252	NA	CARM1
MutationAssessor	0.155067	0.00012559	0.0431021	0.458704	two.sided	0.00071758	230	22	156	96	CARM1
SIFT	0	0.00019839	0	0.362245	two.sided	0.00108465	230	22	79	173	CARM1
PolyPhen2HDIV	0.073186	0.00074397	0.00174449	0.471221	two.sided	0.0034605	230	22	92	160	CARM1
PolyPhen2HVAR	0.0403435	4.79e-06	0.00096448	0.259323	two.sided	3.79e-05	230	22	126	126	CARM1
FATHMM	0	1	0	Inf	two.sided	1	230	22	252	NA	CARM1
PrimateAI	0.558237	0.751244	0.0606249	2.47087	two.sided	1	230	22	37	215	CARM1
ESM1b	0	5.31e-06	0	0.233316	two.sided	4.16e-05	230	22	103	149	CARM1
EVE	0	1	0	Inf	two.sided	1	230	22	252	NA	CARM1
VARITY_R_LOO	0.0403435	4.79e-06	0.00096448	0.259323	two.sided	3.79e-05	230	22	126	126	CARM1
OncoKB	0	1	0	Inf	two.sided	1	230	22	252	NA	CARM1
REVEL	0.412771	0.00879107	0.209123	0.82909	two.sided	0.0296743	590	43	480	153	CASP8
CADD	0.273317	6.94e-05	0.130431	0.547869	two.sided	0.00042295	590	43	391	242	CASP8
AlphaMissense	0.281442	0.00013178	0.134322	0.563999	two.sided	0.00074834	590	43	387	246	CASP8
ClinVar	0	1	0	Inf	two.sided	1	590	43	633	NA	CASP8
MutationAssessor	0.354951	0.0116556	0.130961	0.827367	two.sided	0.038027	590	43	216	417	CASP8
SIFT	0.245911	5.16e-05	0.106081	0.522464	two.sided	0.0003246	590	43	336	297	CASP8
PolyPhen2HDIV	0.546262	0.103522	0.243364	1.13921	two.sided	0.24269	590	43	239	394	CASP8
PolyPhen2HVAR	0.51613	0.0564682	0.236481	1.05825	two.sided	0.146767	590	43	265	368	CASP8
FATHMM	8.68111	4.26e-08	3.34634	28.6703	two.sided	5.19e-07	590	43	313	320	CASP8
PrimateAI	0.257123	0.0064713	0.100525	0.745423	two.sided	0.0228585	590	43	598	35	CASP8
ESM1b	0.41557	0.00654776	0.204453	0.819383	two.sided	0.0230912	590	43	363	270	CASP8
EVE	0.292564	0.00039055	0.130484	0.609385	two.sided	0.00197614	590	43	330	303	CASP8
VARITY_R_LOO	0.28959	0.00070576	0.119978	0.630258	two.sided	0.00331315	590	43	291	342	CASP8
OncoKB	0	1	0	Inf	two.sided	1	590	43	633	NA	CASP8
REVEL	0	1	0	Inf	two.sided	1	158	17	175	NA	CASR
CADD	0.926852	1	0.283858	2.85821	two.sided	1	158	17	75	100	CASR
AlphaMissense	0.193346	0.00180329	0.0549964	0.612803	two.sided	0.00759779	158	17	123	52	CASR
ClinVar	0.198015	0.105733	0.0257884	2.35819	two.sided	0.246808	158	17	169	6	CASR
MutationAssessor	0.401901	0.10109	0.126554	1.25149	two.sided	0.237794	158	17	117	58	CASR
SIFT	0.409713	0.0920264	0.130552	1.30695	two.sided	0.219875	158	17	125	50	CASR
PolyPhen2HDIV	0.4031	0.18427	0.0712501	1.53249	two.sided	0.38268	158	17	58	117	CASR
PolyPhen2HVAR	0.409158	0.193434	0.0930247	1.40136	two.sided	0.39877	158	17	72	103	CASR
FATHMM	0.333492	0.0442378	0.0877735	1.07637	two.sided	0.11909	158	17	93	82	CASR
PrimateAI	0.15656	0.00826503	0.0168227	0.708182	two.sided	0.0281233	158	17	75	100	CASR
ESM1b	0.274305	0.0168999	0.0852762	0.863977	two.sided	0.0524372	158	17	129	46	CASR
EVE	0.38642	0.165626	0.0883461	2.38277	two.sided	0.351939	158	17	160	15	CASR
VARITY_R_LOO	0.351174	0.0764582	0.0798879	1.20171	two.sided	0.188665	158	17	78	97	CASR
OncoKB	0	1	0	Inf	two.sided	1	158	17	175	NA	CASR
REVEL	0.407111	0.362825	0.0530844	3.12294	two.sided	0.654635	215	6	156	65	CBFB
CADD	0	0.351172	0	3.33344	two.sided	0.637998	215	6	45	176	CBFB
AlphaMissense	0	0.342386	0	2.98415	two.sided	0.623377	215	6	49	172	CBFB
ClinVar	0	1	0	Inf	two.sided	1	215	6	221	NA	CBFB
MutationAssessor	0.301339	0.407084	0.00627565	2.75986	two.sided	0.715354	215	6	87	134	CBFB
SIFT	0.878695	1	0.077805	6.2916	two.sided	1	215	6	80	141	CBFB
PolyPhen2HDIV	0.678637	1	0.0140466	6.27398	two.sided	1	215	6	50	171	CBFB
PolyPhen2HVAR	0.628117	1	0.0130122	5.7983	two.sided	1	215	6	53	168	CBFB
FATHMM	0	1	0	Inf	two.sided	1	215	6	221	NA	CBFB
PrimateAI	0	1	0	13.4276	two.sided	1	215	6	14	207	CBFB
ESM1b	0	1	0	Inf	two.sided	1	215	6	221	NA	CBFB
EVE	0	1	0	Inf	two.sided	1	215	6	221	NA	CBFB
VARITY_R_LOO	0	0.593747	0	4.73437	two.sided	0.944858	215	6	34	187	CBFB
OncoKB	0	1	0	Inf	two.sided	1	215	6	221	NA	CBFB
REVEL	0.259254	1.33e-07	0.155028	0.433337	two.sided	1.45e-06	895	74	748	221	CBL
CADD	0.0563222	2.28e-13	0.0112748	0.173511	two.sided	7e-12	895	74	387	582	CBL
AlphaMissense	0.0482013	1.11e-20	0.0150218	0.119672	two.sided	7.42e-19	895	74	543	426	CBL
ClinVar	0.243577	0.119358	0.0425815	2.51005	two.sided	0.272041	895	74	961	8	CBL
MutationAssessor	0.204826	3.94e-09	0.106239	0.372417	two.sided	5.83e-08	895	74	511	458	CBL
SIFT	0.171777	8.23e-07	0.0602132	0.399834	two.sided	7.65e-06	895	74	310	659	CBL
PolyPhen2HDIV	0.0490319	1.74e-11	0.0057981	0.185835	two.sided	3.95e-10	895	74	326	643	CBL
PolyPhen2HVAR	0.0418639	4.19e-17	0.00840287	0.128939	two.sided	1.98e-15	895	74	453	516	CBL
FATHMM	0.119776	9.75e-17	0.0656794	0.210126	two.sided	4.39e-15	895	74	684	285	CBL
PrimateAI	0	5.91e-18	0	0.0674561	two.sided	3.06e-16	895	74	388	581	CBL
ESM1b	0.0936862	1.42e-17	0.0438478	0.182525	two.sided	7.02e-16	895	74	594	375	CBL
EVE	0.0549639	4.65e-22	0.0210198	0.121597	two.sided	3.56e-20	895	74	594	375	CBL
VARITY_R_LOO	0.0177803	2.08e-25	0.00210489	0.0674596	two.sided	2.6e-23	895	74	548	421	CBL
OncoKB	0.157981	1.31e-08	0.0857157	0.297455	two.sided	1.75e-07	935	95	969	61	CBL
REVEL	Inf	1	0.0184668	Inf	two.sided	1	522	24	543	3	CBLB
CADD	0	5.5e-06	0	0.24302	two.sided	4.28e-05	522	24	214	332	CBLB
AlphaMissense	0.0497189	2.84e-08	0.00561617	0.205932	two.sided	3.58e-07	522	24	340	206	CBLB
ClinVar	0	1	0	Inf	two.sided	1	522	24	546	NA	CBLB
MutationAssessor	0.0220436	5.09e-10	0.00053586	0.138035	two.sided	8.86e-09	522	24	348	198	CBLB
SIFT	0	8.24e-05	0	0.332176	two.sided	0.00049246	522	24	176	370	CBLB
PolyPhen2HDIV	0.185354	0.011974	0.0208977	0.768471	two.sided	0.0389153	522	24	174	372	CBLB
PolyPhen2HVAR	0	4.57e-07	0	0.189422	two.sided	4.48e-06	522	24	246	300	CBLB
FATHMM	0.778109	1	0.14531	2.6968	two.sided	1	522	24	84	462	CBLB
PrimateAI	0	1.26e-05	0	0.261115	two.sided	9.04e-05	522	24	205	341	CBLB
ESM1b	0.0382565	8.48e-10	0.00433009	0.158741	two.sided	1.42e-08	522	24	370	176	CBLB
EVE	0	1	0	Inf	two.sided	1	522	24	546	NA	CBLB
VARITY_R_LOO	0.0207481	2.16e-10	0.00050463	0.129959	two.sided	4.05e-09	522	24	355	191	CBLB
OncoKB	0	1	0	Inf	two.sided	1	522	24	546	NA	CBLB
REVEL	Inf	1	0.00036687	Inf	two.sided	1	73	1	73	1	CD22
CADD	0	0.216216	0	10.7586	two.sided	0.437437	73	1	58	16	CD22
AlphaMissense	0	0.148649	0	6.80953	two.sided	0.323547	73	1	63	11	CD22
ClinVar	0	1	0	Inf	two.sided	1	73	1	74	NA	CD22
MutationAssessor	0	0.459459	0	33.1503	two.sided	0.780476	73	1	40	34	CD22
SIFT	Inf	0.486486	0.0270652	Inf	two.sided	0.816898	73	1	36	38	CD22
PolyPhen2HDIV	0	1	0	81.1482	two.sided	1	73	1	24	50	CD22
PolyPhen2HVAR	0	1	0	45.8502	two.sided	1	73	1	34	40	CD22
FATHMM	Inf	1	0.00548002	Inf	two.sided	1	73	1	61	13	CD22
PrimateAI	0	1	0	Inf	two.sided	1	73	1	74	NA	CD22
ESM1b	Inf	1	0.00766283	Inf	two.sided	1	73	1	57	17	CD22
EVE	0	1	0	Inf	two.sided	1	73	1	74	NA	CD22
VARITY_R_LOO	0	0.243243	0	12.5357	two.sided	0.47862	73	1	56	18	CD22
OncoKB	0	1	0	Inf	two.sided	1	73	1	74	NA	CD22
REVEL	1.56851	1	0.201399	71.2808	two.sided	1	227	44	262	9	CD274
CADD	0.483204	0.0520981	0.230665	1.03682	two.sided	0.137096	227	44	206	65	CD274
AlphaMissense	0.819872	0.617957	0.302306	2.60206	two.sided	0.975216	227	44	239	32	CD274
ClinVar	0	1	0	Inf	two.sided	1	227	44	271	NA	CD274
MutationAssessor	0.905368	0.869387	0.448714	1.81865	two.sided	1	227	44	135	136	CD274
SIFT	0.576253	0.101977	0.280538	1.16155	two.sided	0.239584	227	44	142	129	CD274
PolyPhen2HDIV	0.569133	0.097181	0.280178	1.14497	two.sided	0.230004	227	44	155	116	CD274
PolyPhen2HVAR	0.499838	0.0384962	0.246279	1.01726	two.sided	0.105729	227	44	179	92	CD274
FATHMM	0.968581	1	0.104582	46.8582	two.sided	1	227	44	265	6	CD274
PrimateAI	0	0.162362	0	7.55947	two.sided	0.346551	227	44	270	1	CD274
ESM1b	0.782642	0.52081	0.333122	2.00626	two.sided	0.852694	227	44	224	47	CD274
EVE	0	1	0	Inf	two.sided	1	227	44	271	NA	CD274
VARITY_R_LOO	0.546386	0.0966871	0.264821	1.15036	two.sided	0.229353	227	44	196	75	CD274
OncoKB	0	1	0	Inf	two.sided	1	227	44	271	NA	CD274
REVEL	1.19934	0.802218	0.393574	3.52588	two.sided	1	66	23	32	57	CDC42
CADD	0.435974	0.257714	0.0738111	1.75968	two.sided	0.501513	66	23	20	69	CDC42
AlphaMissense	0.300949	0.139389	0.0309149	1.46751	two.sided	0.30778	66	23	18	71	CDC42
ClinVar	Inf	1	0.00895099	Inf	two.sided	1	66	23	88	1	CDC42
MutationAssessor	0.875973	1	0.279077	2.59078	two.sided	1	66	23	33	56	CDC42
SIFT	0.43207	0.50601	0.0434018	2.20214	two.sided	0.8352	66	23	14	75	CDC42
PolyPhen2HDIV	0.546577	0.317456	0.155411	1.69934	two.sided	0.588985	66	23	32	57	CDC42
PolyPhen2HVAR	0.546577	0.317456	0.155411	1.69934	two.sided	0.588985	66	23	32	57	CDC42
FATHMM	0.227197	0.0192786	0.0592066	0.841718	two.sided	0.0585519	66	23	74	15	CDC42
PrimateAI	0	1	0	Inf	two.sided	1	66	23	NA	89	CDC42
ESM1b	0.391769	0.336303	0.0396268	1.96917	two.sided	0.614066	66	23	15	74	CDC42
EVE	0.618989	0.40013	0.190895	2.13754	two.sided	0.705538	66	23	68	21	CDC42
VARITY_R_LOO	0	0.565575	0	7.02603	two.sided	0.906661	66	23	3	86	CDC42
OncoKB	0	1	0	Inf	two.sided	1	66	23	89	NA	CDC42
REVEL	Inf	1	0.14524	Inf	two.sided	1	1042	4	857	189	CDH1
CADD	0.322318	0.366789	0.00612768	4.02896	two.sided	0.659752	1042	4	531	515	CDH1
AlphaMissense	0.512672	0.608076	0.0370169	7.10083	two.sided	0.962126	1042	4	691	355	CDH1
ClinVar	Inf	1	0.0189337	Inf	two.sided	1	1042	4	1016	30	CDH1
MutationAssessor	1.61071	0.640062	0.116318	22.3144	two.sided	1	1042	4	401	645	CDH1
SIFT	0.472853	0.646729	0.00898564	5.91143	two.sided	1	1042	4	432	614	CDH1
PolyPhen2HDIV	0.729031	1	0.0138463	9.11917	two.sided	1	1042	4	328	718	CDH1
PolyPhen2HVAR	0.537466	1	0.010212	6.71996	two.sided	1	1042	4	400	646	CDH1
FATHMM	Inf	1	0.0333055	Inf	two.sided	1	1042	4	995	51	CDH1
PrimateAI	Inf	1	0.0965585	Inf	two.sided	1	1042	4	912	134	CDH1
ESM1b	0.588248	1	0.0111756	7.35562	two.sided	1	1042	4	378	668	CDH1
EVE	1.39624	1	0.111627	73.5128	two.sided	1	1042	4	714	332	CDH1
VARITY_R_LOO	0.745614	1	0.0538659	10.3203	two.sided	1	1042	4	599	447	CDH1
OncoKB	Inf	1	0.0183861	Inf	two.sided	1	1072	4	1046	30	CDH1
REVEL	0	1	0	Inf	two.sided	1	42	1	43	NA	CDK1
CADD	0	1	0	80.6851	two.sided	1	42	1	14	29	CDK1
AlphaMissense	0	1	0	40.8578	two.sided	1	42	1	21	22	CDK1
ClinVar	0	1	0	Inf	two.sided	1	42	1	43	NA	CDK1
MutationAssessor	Inf	1	0.0137517	Inf	two.sided	1	42	1	28	15	CDK1
SIFT	0	1	0	72.7184	two.sided	1	42	1	15	28	CDK1
PolyPhen2HDIV	0	1	0	49.226	two.sided	1	42	1	19	24	CDK1
PolyPhen2HVAR	0	1	0	49.226	two.sided	1	42	1	19	24	CDK1
FATHMM	Inf	1	0.00062612	Inf	two.sided	1	42	1	42	1	CDK1
PrimateAI	0	1	0	65.7459	two.sided	1	42	1	16	27	CDK1
ESM1b	0	0.418605	0	28.0802	two.sided	0.730158	42	1	25	18	CDK1
EVE	0	1	0	Inf	two.sided	1	42	1	43	NA	CDK1
VARITY_R_LOO	0	1	0	80.6851	two.sided	1	42	1	14	29	CDK1
OncoKB	0	1	0	Inf	two.sided	1	42	1	43	NA	CDK1
REVEL	0.0779655	3.92e-12	0.03731	0.16126	two.sided	9.87e-11	1469	37	1363	143	CDK12
CADD	0.0852105	3.42e-06	0.00988897	0.333888	two.sided	2.83e-05	1469	37	592	914	CDK12
AlphaMissense	0.0108409	9.86e-19	0.00027127	0.0646792	two.sided	5.72e-17	1469	37	1059	447	CDK12
ClinVar	0	1	0	Inf	two.sided	1	1469	37	1506	NA	CDK12
MutationAssessor	0.181138	7.25e-07	0.0800414	0.383378	two.sided	6.81e-06	1469	37	1040	466	CDK12
SIFT	0.19431	0.00867906	0.0225269	0.763172	two.sided	0.0293092	1469	37	336	1170	CDK12
PolyPhen2HDIV	0.0718087	0.00012996	0.00176791	0.429421	two.sided	0.00073976	1469	37	411	1095	CDK12
PolyPhen2HVAR	0.103755	3.3e-05	0.0120213	0.406633	two.sided	0.0002195	1469	37	524	982	CDK12
FATHMM	0.0513255	1.01e-09	0.0220121	0.125571	two.sided	1.67e-08	1469	37	1464	42	CDK12
PrimateAI	0	1.2e-13	0	0.0830086	two.sided	3.85e-12	1469	37	822	684	CDK12
ESM1b	0.0292415	2.84e-17	0.00569482	0.0938165	two.sided	1.37e-15	1469	37	1107	399	CDK12
EVE	0	1	0	Inf	two.sided	1	1469	37	1506	NA	CDK12
VARITY_R_LOO	0.00963951	5.21e-20	0.00024187	0.0575107	two.sided	3.3e-18	1469	37	1093	413	CDK12
OncoKB	0.0318144	1.07e-08	0.0105878	0.0983816	two.sided	1.45e-07	1479	45	1506	18	CDK12
REVEL	0	1	0	Inf	two.sided	1	26	18	44	NA	CDK2
CADD	0.731749	0.747711	0.153272	3.17587	two.sided	1	26	18	14	30	CDK2
AlphaMissense	0.532173	0.360702	0.113241	2.23054	two.sided	0.651887	26	18	16	28	CDK2
ClinVar	0	1	0	Inf	two.sided	1	26	18	44	NA	CDK2
MutationAssessor	0.60721	0.506105	0.127951	2.84931	two.sided	0.8352	26	18	32	12	CDK2
SIFT	1.04297	1	0.211212	4.84012	two.sided	1	26	18	12	32	CDK2
PolyPhen2HDIV	0.804053	0.761382	0.184267	3.30726	two.sided	1	26	18	16	28	CDK2
PolyPhen2HVAR	0.74747	0.760027	0.181827	2.94658	two.sided	1	26	18	19	25	CDK2
FATHMM	0	0.409091	0	27.0002	two.sided	0.717844	26	18	43	1	CDK2
PrimateAI	0.672697	0.71607	0.0935712	3.79593	two.sided	1	26	18	9	35	CDK2
ESM1b	0.593901	0.540565	0.146964	2.31495	two.sided	0.878043	26	18	23	21	CDK2
EVE	0	1	0	Inf	two.sided	1	26	18	44	NA	CDK2
VARITY_R_LOO	0.253902	0.375419	0.00494364	2.5904	two.sided	0.672095	26	18	6	38	CDK2
OncoKB	0	1	0	Inf	two.sided	1	26	18	44	NA	CDK2
REVEL	0.119234	0.00258908	0.0276905	0.535533	two.sided	0.0104015	247	11	231	27	CDK4
CADD	0.385536	0.218958	0.0643864	1.65407	two.sided	0.441222	247	11	125	133	CDK4
AlphaMissense	0.194558	0.0190951	0.0324017	0.83721	two.sided	0.0580408	247	11	166	92	CDK4
ClinVar	Inf	1	0.02717	Inf	two.sided	1	247	11	254	4	CDK4
MutationAssessor	0.0963704	0.00040269	0.0158827	0.419667	two.sided	0.00202945	247	11	200	58	CDK4
SIFT	0.221564	0.0606077	0.0228481	1.10116	two.sided	0.155895	247	11	126	132	CDK4
PolyPhen2HDIV	0.349975	0.1323	0.0584478	1.50139	two.sided	0.294366	247	11	131	127	CDK4
PolyPhen2HVAR	0.278631	0.063168	0.0465098	1.19603	two.sided	0.161206	247	11	145	113	CDK4
FATHMM	0.0574147	0.0154505	0.00576202	0.765373	two.sided	0.0487153	247	11	253	5	CDK4
PrimateAI	0.85885	1	0.212019	3.65924	two.sided	1	247	11	150	108	CDK4
ESM1b	0.323377	0.106454	0.0675327	1.31288	two.sided	0.248186	247	11	162	96	CDK4
EVE	0	1	0	Inf	two.sided	1	247	11	258	NA	CDK4
VARITY_R_LOO	0.382157	0.336862	0.0393562	1.90384	two.sided	0.614939	247	11	93	165	CDK4
OncoKB	Inf	1	0.0665081	Inf	two.sided	1	255	11	258	8	CDK4
REVEL	0	1	0	Inf	two.sided	1	46	2	48	NA	CDK5
CADD	0	1	0	16.2979	two.sided	1	46	2	12	36	CDK5
AlphaMissense	0	1	0	13.1115	two.sided	1	46	2	14	34	CDK5
ClinVar	0	1	0	Inf	two.sided	1	46	2	48	NA	CDK5
MutationAssessor	0.59309	1	0.00723111	48.6959	two.sided	1	46	2	30	18	CDK5
SIFT	0	1	0	11.8468	two.sided	1	46	2	15	33	CDK5
PolyPhen2HDIV	2.48292	0.50266	0.0300471	204.815	two.sided	0.832551	46	2	14	34	CDK5
PolyPhen2HVAR	1.54082	1	0.0187915	126.27	two.sided	1	46	2	19	29	CDK5
FATHMM	Inf	1	0.0153671	Inf	two.sided	1	46	2	44	4	CDK5
PrimateAI	0	1	0	160.833	two.sided	1	46	2	2	46	CDK5
ESM1b	0	0.546099	0	10.7377	two.sided	0.884388	46	2	16	32	CDK5
EVE	0	1	0	Inf	two.sided	1	46	2	48	NA	CDK5
VARITY_R_LOO	0	1	0	20.8231	two.sided	1	46	2	10	38	CDK5
OncoKB	0	1	0	Inf	two.sided	1	46	2	48	NA	CDK5
REVEL	0.375016	0.0429853	0.142835	1.06599	two.sided	0.116336	301	25	273	53	CDK6
CADD	0.104613	0.00019382	0.011732	0.435847	two.sided	0.00106121	301	25	139	187	CDK6
AlphaMissense	0.268374	0.00576944	0.0852504	0.723731	two.sided	0.0207259	301	25	169	157	CDK6
ClinVar	0	1	0	Inf	two.sided	1	301	25	326	NA	CDK6
MutationAssessor	0.275906	0.00296374	0.109457	0.689082	two.sided	0.0116844	301	25	244	82	CDK6
SIFT	0.248072	0.00988629	0.060469	0.760002	two.sided	0.032832	301	25	135	191	CDK6
PolyPhen2HDIV	0.0536252	2.67e-05	0.00129217	0.337666	two.sided	0.00018086	301	25	133	193	CDK6
PolyPhen2HVAR	0.086854	3.02e-05	0.0097532	0.361742	two.sided	0.00020335	301	25	153	173	CDK6
FATHMM	0.0968044	0.0009726	0.0238663	0.422515	two.sided	0.00442116	301	25	314	12	CDK6
PrimateAI	0	0.0001532	0	0.355246	two.sided	0.0008554	301	25	95	231	CDK6
ESM1b	0.193549	0.00057466	0.05528	0.549972	two.sided	0.00275379	301	25	175	151	CDK6
EVE	0	1	0	Inf	two.sided	1	301	25	326	NA	CDK6
VARITY_R_LOO	0.198193	0.0194715	0.022201	0.830104	two.sided	0.0590304	301	25	94	232	CDK6
OncoKB	Inf	1	0.0152712	Inf	two.sided	1	303	25	326	2	CDK6
REVEL	0.34991	0.00102917	0.183304	0.677489	two.sided	0.00463128	408	52	361	99	CDK8
CADD	0.168357	0.00045631	0.032886	0.53898	two.sided	0.00225339	408	52	112	348	CDK8
AlphaMissense	0.113579	2.22e-07	0.0291916	0.318913	two.sided	2.29e-06	408	52	177	283	CDK8
ClinVar	0.378914	0.382149	0.0297853	20.2171	two.sided	0.681098	408	52	456	4	CDK8
MutationAssessor	0.196751	1.03e-07	0.102453	0.372456	two.sided	1.15e-06	408	52	344	116	CDK8
SIFT	0.28539	0.00065905	0.113028	0.633751	two.sided	0.0031073	408	52	167	293	CDK8
PolyPhen2HDIV	0.16221	0.00027185	0.0317024	0.519046	two.sided	0.00142679	408	52	115	345	CDK8
PolyPhen2HVAR	0.136443	3.79e-06	0.0350717	0.383488	two.sided	3.1e-05	408	52	159	301	CDK8
FATHMM	0.107592	6.89e-07	0.0433463	0.267699	two.sided	6.51e-06	408	52	433	27	CDK8
PrimateAI	0	0.384651	0	2.36664	two.sided	0.683769	408	52	14	446	CDK8
ESM1b	0.116269	4.67e-06	0.0227689	0.370637	two.sided	3.72e-05	408	52	144	316	CDK8
EVE	0	1	0	Inf	two.sided	1	408	52	460	NA	CDK8
VARITY_R_LOO	0.0415998	3.14e-07	0.00102653	0.248295	two.sided	3.16e-06	408	52	132	328	CDK8
OncoKB	0	1	0	Inf	two.sided	1	408	52	460	NA	CDK8
REVEL	0	1	0	Inf	two.sided	1	56	3	59	NA	CDK9
CADD	1.14432	1	0.0183746	23.3973	two.sided	1	56	3	18	41	CDK9
AlphaMissense	0	0.54588	0	4.37699	two.sided	0.884388	56	3	21	38	CDK9
ClinVar	0	1	0	Inf	two.sided	1	56	3	59	NA	CDK9
MutationAssessor	0	0.0799779	0	1.85023	two.sided	0.196077	56	3	33	26	CDK9
SIFT	0	0.549755	0	6.04748	two.sided	0.888228	56	3	17	42	CDK9
PolyPhen2HDIV	0.901573	1	0.0145433	18.3483	two.sided	1	56	3	21	38	CDK9
PolyPhen2HVAR	0.624849	1	0.0101166	12.6567	two.sided	1	56	3	26	33	CDK9
FATHMM	Inf	1	0.0167784	Inf	two.sided	1	56	3	56	3	CDK9
PrimateAI	0	1	0	23.7554	two.sided	1	56	3	6	53	CDK9
ESM1b	0	0.555569	0	6.60186	two.sided	0.893807	56	3	16	43	CDK9
EVE	0	1	0	Inf	two.sided	1	56	3	59	NA	CDK9
VARITY_R_LOO	0	1	0	10.9931	two.sided	1	56	3	11	48	CDK9
OncoKB	0	1	0	Inf	two.sided	1	56	3	59	NA	CDK9
REVEL	Inf	1	0.0444279	Inf	two.sided	1	232	2	189	45	CDKN1A
CADD	0	0.14042	0	3.19722	two.sided	0.309535	232	2	146	88	CDKN1A
AlphaMissense	0	0.0627637	0	1.78173	two.sided	0.160335	232	2	175	59	CDKN1A
ClinVar	0	1	0	Inf	two.sided	1	232	2	234	NA	CDKN1A
MutationAssessor	Inf	0.540259	0.103112	Inf	two.sided	0.877733	232	2	151	83	CDKN1A
SIFT	0	0.508455	0	7.13412	two.sided	0.838059	232	2	100	134	CDKN1A
PolyPhen2HDIV	0	0.530868	0	9.00485	two.sided	0.865435	232	2	87	147	CDKN1A
PolyPhen2HVAR	0	0.240453	0	5.13782	two.sided	0.475097	232	2	119	115	CDKN1A
FATHMM	Inf	0.506108	0.145163	Inf	two.sided	0.8352	232	2	132	102	CDKN1A
PrimateAI	Inf	1	0.00716792	Inf	two.sided	1	232	2	225	9	CDKN1A
ESM1b	Inf	1	0.0201624	Inf	two.sided	1	232	2	211	23	CDKN1A
EVE	0	1	0	Inf	two.sided	1	232	2	234	NA	CDKN1A
VARITY_R_LOO	0	0.127875	0	2.96925	two.sided	0.286785	232	2	150	84	CDKN1A
OncoKB	0	1	0	Inf	two.sided	1	232	2	234	NA	CDKN1A
REVEL	0.579989	0.366454	0.168872	2.17286	two.sided	0.659305	71	23	76	18	CENPA
CADD	0.848031	0.80867	0.295918	2.48296	two.sided	1	71	23	56	38	CENPA
AlphaMissense	1.18782	1	0.377218	4.20632	two.sided	1	71	23	67	27	CENPA
ClinVar	0	1	0	Inf	two.sided	1	71	23	94	NA	CENPA
MutationAssessor	0.870422	1	0.279994	2.54537	two.sided	1	71	23	35	59	CENPA
SIFT	0.731311	0.628019	0.236137	2.12598	two.sided	0.987815	71	23	38	56	CENPA
PolyPhen2HDIV	0.346596	0.0786573	0.0774843	1.19963	two.sided	0.193459	71	23	31	63	CENPA
PolyPhen2HVAR	0.793182	0.641199	0.272116	2.25467	two.sided	1	71	23	45	49	CENPA
FATHMM	0.153923	0.14722	0.00251486	3.09139	two.sided	0.321081	71	23	91	3	CENPA
PrimateAI	3.80432	0.0391216	0.985183	21.8934	two.sided	0.107176	71	23	65	29	CENPA
ESM1b	0.464763	0.161529	0.14683	1.52658	two.sided	0.34516	71	23	72	22	CENPA
EVE	0	1	0	Inf	two.sided	1	71	23	94	NA	CENPA
VARITY_R_LOO	0.670911	0.475276	0.229862	1.90682	two.sided	0.802147	71	23	48	46	CENPA
OncoKB	0	1	0	Inf	two.sided	1	71	23	94	NA	CENPA
REVEL	0	1	0	Inf	two.sided	1	15	1	16	NA	CFTR
CADD	0	1	0	39.0005	two.sided	1	15	1	8	8	CFTR
AlphaMissense	Inf	1	0.0085625	Inf	two.sided	1	15	1	12	4	CFTR
ClinVar	Inf	1	0.00593269	Inf	two.sided	1	15	1	13	3	CFTR
MutationAssessor	0	1	0	39.0005	two.sided	1	15	1	8	8	CFTR
SIFT	0	1	0	39.0005	two.sided	1	15	1	8	8	CFTR
PolyPhen2HDIV	0	1	0	39.0005	two.sided	1	15	1	8	8	CFTR
PolyPhen2HVAR	0	1	0	39.0005	two.sided	1	15	1	8	8	CFTR
FATHMM	0	1	0	Inf	two.sided	1	15	1	NA	16	CFTR
PrimateAI	0	0.25	0	13	two.sided	0.488753	15	1	12	4	CFTR
ESM1b	Inf	1	0.0116705	Inf	two.sided	1	15	1	11	5	CFTR
EVE	0	1	0	64.9351	two.sided	1	15	1	6	10	CFTR
VARITY_R_LOO	0	1	0	64.9351	two.sided	1	15	1	6	10	CFTR
OncoKB	0	1	0	Inf	two.sided	1	15	1	16	NA	CFTR
REVEL	0	1	0	Inf	two.sided	1	210	1	211	NA	CHD1
CADD	0	1	0	53.4169	two.sided	1	210	1	89	122	CHD1
AlphaMissense	0	0.35545	0	21.5074	two.sided	0.64454	210	1	136	75	CHD1
ClinVar	Inf	1	0.00013772	Inf	two.sided	1	210	1	210	1	CHD1
MutationAssessor	Inf	1	0.02142	Inf	two.sided	1	210	1	115	96	CHD1
SIFT	0	1	0	45.803	two.sided	1	210	1	97	114	CHD1
PolyPhen2HDIV	0	1	0	69.2025	two.sided	1	210	1	76	135	CHD1
PolyPhen2HVAR	0	1	0	40.8938	two.sided	1	210	1	103	108	CHD1
FATHMM	Inf	0.165877	0.128938	Inf	two.sided	0.352372	210	1	35	176	CHD1
PrimateAI	0	1	0	73.6423	two.sided	1	210	1	73	138	CHD1
ESM1b	0	0.445498	0	31.3336	two.sided	0.763581	210	1	117	94	CHD1
EVE	0	1	0	Inf	two.sided	1	210	1	211	NA	CHD1
VARITY_R_LOO	0	0.218009	0	10.8727	two.sided	0.439894	210	1	165	46	CHD1
OncoKB	0	1	0	Inf	two.sided	1	210	1	211	NA	CHD1
REVEL	0.525032	0.202872	0.189777	1.8111	two.sided	0.415749	574	40	569	45	CHD4
CADD	0.0581161	1.82e-05	0.00142809	0.349333	two.sided	0.00012706	574	40	177	437	CHD4
AlphaMissense	0	5.19e-09	0	0.146716	two.sided	7.54e-08	574	40	230	384	CHD4
ClinVar	0.274685	0.286782	0.0263355	13.8201	two.sided	0.544428	574	40	609	5	CHD4
MutationAssessor	0.177848	4.32e-05	0.0536133	0.465012	two.sided	0.00027722	574	40	261	353	CHD4
SIFT	Inf	0.00352946	1.7782	Inf	two.sided	0.0135154	574	40	528	86	CHD4
PolyPhen2HDIV	Inf	1	0.227076	Inf	two.sided	1	574	40	600	14	CHD4
PolyPhen2HVAR	Inf	1	0.152826	Inf	two.sided	1	574	40	604	10	CHD4
FATHMM	13.5209	0.0002064	2.24519	551.103	two.sided	0.00112282	574	40	465	149	CHD4
PrimateAI	0	0.00074049	0	0.451798	two.sided	0.00344851	574	40	103	511	CHD4
ESM1b	0	1	0	Inf	two.sided	1	574	40	614	NA	CHD4
EVE	0	1	0	Inf	two.sided	1	574	40	614	NA	CHD4
VARITY_R_LOO	Inf	1	0.0129817	Inf	two.sided	1	574	40	612	2	CHD4
OncoKB	0	1	0	Inf	two.sided	1	574	40	614	NA	CHD4
REVEL	0.410993	0.00999553	0.207386	0.843565	two.sided	0.0331369	366	64	370	60	CHEK1
CADD	0.157251	1.11e-08	0.0663115	0.332898	two.sided	1.5e-07	366	64	196	234	CHEK1
AlphaMissense	0.148039	5.8e-10	0.0674528	0.298531	two.sided	9.99e-09	366	64	225	205	CHEK1
ClinVar	0	1	0	Inf	two.sided	1	366	64	430	NA	CHEK1
MutationAssessor	0.761499	0.389865	0.426764	1.37799	two.sided	0.691769	366	64	285	145	CHEK1
SIFT	0.168435	2.24e-08	0.0741407	0.347191	two.sided	2.88e-07	366	64	202	228	CHEK1
PolyPhen2HDIV	0.258448	9.73e-06	0.12453	0.502183	two.sided	7.22e-05	366	64	195	235	CHEK1
PolyPhen2HVAR	0.172097	9.23e-09	0.0807874	0.340312	two.sided	1.28e-07	366	64	222	208	CHEK1
FATHMM	0.257397	0.161777	0.0288798	3.13973	two.sided	0.345498	366	64	425	5	CHEK1
PrimateAI	0.146869	3.42e-08	0.0550282	0.334241	two.sided	4.23e-07	366	64	174	256	CHEK1
ESM1b	0.192224	6.43e-08	0.0902754	0.379931	two.sided	7.42e-07	366	64	212	218	CHEK1
EVE	0	1	0	Inf	two.sided	1	366	64	430	NA	CHEK1
VARITY_R_LOO	0.0550964	2.89e-12	0.0108601	0.173757	two.sided	7.4e-11	366	64	176	254	CHEK1
OncoKB	0	1	0	Inf	two.sided	1	366	64	430	NA	CHEK1
REVEL	0.461782	0.00403419	0.274102	0.788845	two.sided	0.0151431	616	79	536	159	CHEK2
CADD	0.429321	0.00110159	0.241202	0.738955	two.sided	0.00492219	616	79	303	392	CHEK2
AlphaMissense	0.145184	2.35e-12	0.0718809	0.272664	two.sided	6.2e-11	616	79	368	327	CHEK2
ClinVar	0	1	0	Inf	two.sided	1	616	79	695	NA	CHEK2
MutationAssessor	0.250247	5e-08	0.141751	0.428427	two.sided	5.92e-07	616	79	396	299	CHEK2
SIFT	0.383669	0.00038468	0.208212	0.676535	two.sided	0.00195032	616	79	286	409	CHEK2
PolyPhen2HDIV	0.193737	1.87e-07	0.0834866	0.398707	two.sided	1.95e-06	616	79	255	440	CHEK2
PolyPhen2HVAR	0.149651	4.14e-10	0.0645429	0.307682	two.sided	7.37e-09	616	79	294	401	CHEK2
FATHMM	0.279315	1.96e-07	0.167199	0.462924	two.sided	2.04e-06	616	79	484	211	CHEK2
PrimateAI	0.294915	6.61e-07	0.17497	0.490209	two.sided	6.27e-06	616	79	446	249	CHEK2
ESM1b	0.271367	5.69e-07	0.149187	0.474114	two.sided	5.47e-06	616	79	351	344	CHEK2
EVE	0	1	0	Inf	two.sided	1	616	79	695	NA	CHEK2
VARITY_R_LOO	0.100827	6.68e-12	0.0352859	0.235084	two.sided	1.62e-10	616	79	283	412	CHEK2
OncoKB	0.769787	0.550877	0.255004	3.13117	two.sided	0.889095	640	83	695	28	CHEK2
REVEL	0.0164669	3.12e-17	0.0067106	0.0403331	two.sided	1.48e-15	2124	28	2104	48	CIC
CADD	0	1.64e-10	0	0.112689	two.sided	3.15e-09	2124	28	1182	970	CIC
AlphaMissense	0	1.65e-18	0	0.0415127	two.sided	9.28e-17	2124	28	1643	509	CIC
ClinVar	Inf	1	0.00035364	Inf	two.sided	1	2124	28	2151	1	CIC
MutationAssessor	0.031964	4.33e-16	0.0128591	0.0749577	two.sided	1.82e-14	2124	28	2019	133	CIC
SIFT	0	4.62e-10	0	0.120671	two.sided	8.14e-09	2124	28	1146	1006	CIC
PolyPhen2HDIV	0	1.74e-09	0	0.132123	two.sided	2.72e-08	2124	28	1098	1054	CIC
PolyPhen2HVAR	0	8.78e-13	0	0.0819574	two.sided	2.44e-11	2124	28	1345	807	CIC
FATHMM	0	1	0	Inf	two.sided	1	2124	28	NA	2152	CIC
PrimateAI	0	2.66e-12	0	0.0873746	two.sided	6.9e-11	2124	28	1313	839	CIC
ESM1b	0	4.33e-25	0	0.0210929	two.sided	5.14e-23	2124	28	1850	302	CIC
EVE	0	1	0	Inf	two.sided	1	2124	28	2152	NA	CIC
VARITY_R_LOO	0.00433748	3.79e-30	0.00048719	0.0177657	two.sided	7.78e-28	2124	28	2013	139	CIC
OncoKB	0.0166729	1.5e-23	0.00781382	0.0354539	two.sided	1.45e-21	2149	48	2152	45	CIC
REVEL	0	1	0	Inf	two.sided	1	143	7	150	NA	CNOT3
CADD	0	0.0170738	0	0.824834	two.sided	0.0529003	143	7	67	83	CNOT3
AlphaMissense	0	0.00264796	0	0.512931	two.sided	0.0106049	143	7	84	66	CNOT3
ClinVar	Inf	1	0.00127076	Inf	two.sided	1	143	7	149	1	CNOT3
MutationAssessor	0	0.00089894	0	0.394593	two.sided	0.00412827	143	7	93	57	CNOT3
SIFT	0	0.0180482	0	0.848274	two.sided	0.0554796	143	7	66	84	CNOT3
PolyPhen2HDIV	0	0.0958295	0	1.35418	two.sided	0.227745	143	7	50	100	CNOT3
PolyPhen2HVAR	0	0.00500871	0	0.607257	two.sided	0.018351	143	7	78	72	CNOT3
FATHMM	Inf	1	0.00127076	Inf	two.sided	1	143	7	149	1	CNOT3
PrimateAI	0	0.192084	0	2.0224	two.sided	0.396525	143	7	38	112	CNOT3
ESM1b	0	0.00236711	0	0.498545	two.sided	0.00963183	143	7	85	65	CNOT3
EVE	0	1	0	Inf	two.sided	1	143	7	150	NA	CNOT3
VARITY_R_LOO	0.204418	0.0972036	0.0188215	1.30409	two.sided	0.230004	143	7	97	53	CNOT3
OncoKB	0	1	0	Inf	two.sided	1	143	7	150	NA	CNOT3
REVEL	Inf	1	0.00367857	Inf	two.sided	1	15	1	14	2	CRBN
CADD	0	1	0	39.0005	two.sided	1	15	1	8	8	CRBN
AlphaMissense	Inf	1	0.0154	Inf	two.sided	1	15	1	10	6	CRBN
ClinVar	0	1	0	Inf	two.sided	1	15	1	16	NA	CRBN
MutationAssessor	Inf	1	0.0116705	Inf	two.sided	1	15	1	11	5	CRBN
SIFT	Inf	1	0.0256407	Inf	two.sided	1	15	1	8	8	CRBN
PolyPhen2HDIV	0	1	0	39.0005	two.sided	1	15	1	8	8	CRBN
PolyPhen2HVAR	Inf	1	0.0085625	Inf	two.sided	1	15	1	12	4	CRBN
FATHMM	0	1	0	Inf	two.sided	1	15	1	16	NA	CRBN
PrimateAI	Inf	1	0.0154	Inf	two.sided	1	15	1	10	6	CRBN
ESM1b	Inf	1	0.00593269	Inf	two.sided	1	15	1	13	3	CRBN
EVE	Inf	1	0.00367857	Inf	two.sided	1	15	1	14	2	CRBN
VARITY_R_LOO	Inf	1	0.0154	Inf	two.sided	1	15	1	10	6	CRBN
OncoKB	0	1	0	Inf	two.sided	1	15	1	16	NA	CRBN
REVEL	0	1	0	Inf	two.sided	1	33	1	34	NA	CREB1
CADD	0	1	0	62.939	two.sided	1	33	1	13	21	CREB1
AlphaMissense	0	0.441176	0	30.7897	two.sided	0.759042	33	1	19	15	CREB1
ClinVar	0	1	0	Inf	two.sided	1	33	1	34	NA	CREB1
MutationAssessor	0	1	0	39.0005	two.sided	1	33	1	17	17	CREB1
SIFT	0	1	0	81.443	two.sided	1	33	1	11	23	CREB1
PolyPhen2HDIV	0	1	0	71.4213	two.sided	1	33	1	12	22	CREB1
PolyPhen2HVAR	0	0.411765	0	27.3002	two.sided	0.721703	33	1	20	14	CREB1
FATHMM	0	0.205882	0	10.1111	two.sided	0.420783	33	1	27	7	CREB1
PrimateAI	0	1	0	1261.65	two.sided	1	33	1	1	33	CREB1
ESM1b	Inf	1	0.00249698	Inf	two.sided	1	33	1	31	3	CREB1
EVE	0	1	0	Inf	two.sided	1	33	1	34	NA	CREB1
VARITY_R_LOO	0	0.411765	0	27.3002	two.sided	0.721703	33	1	20	14	CREB1
OncoKB	0	1	0	Inf	two.sided	1	33	1	34	NA	CREB1
REVEL	0.581612	0.014382	0.374891	0.910782	two.sided	0.0457801	2672	94	1972	794	CREBBP
CADD	0.0687988	7.82e-15	0.0182788	0.183171	two.sided	2.86e-13	2672	94	1053	1713	CREBBP
AlphaMissense	0.0806994	2.47e-22	0.0371772	0.156769	two.sided	1.98e-20	2672	94	1603	1163	CREBBP
ClinVar	0.275178	0.0616959	0.0813009	1.45317	two.sided	0.158032	2672	94	2739	27	CREBBP
MutationAssessor	0.529487	0.00315974	0.335788	0.8241	two.sided	0.0123041	2672	94	1447	1319	CREBBP
SIFT	0.150265	1.26e-09	0.0584588	0.324783	two.sided	2.04e-08	2672	94	939	1827	CREBBP
PolyPhen2HDIV	0.17479	3.73e-07	0.0621738	0.398306	two.sided	3.72e-06	2672	94	756	2010	CREBBP
PolyPhen2HVAR	0.0903123	3e-13	0.0285192	0.21985	two.sided	8.93e-12	2672	94	1030	1736	CREBBP
FATHMM	58.4802	4.46e-63	35.4716	98.7335	two.sided	1.7e-59	2672	94	163	2603	CREBBP
PrimateAI	0	4.69e-22	0	0.0565944	two.sided	3.56e-20	2672	94	1109	1657	CREBBP
ESM1b	0.0222619	3.02e-31	0.00450699	0.0674983	two.sided	6.57e-29	2672	94	1598	1168	CREBBP
EVE	0.0721624	1.2e-26	0.0356184	0.133892	two.sided	1.86e-24	2672	94	1802	964	CREBBP
VARITY_R_LOO	0.0642416	3.47e-24	0.0267693	0.133051	two.sided	3.77e-22	2672	94	1589	1177	CREBBP
OncoKB	Inf	0.261033	0.49721	Inf	two.sided	0.506418	2727	94	2766	55	CREBBP
REVEL	0.110025	9.35e-08	0.0450629	0.258914	two.sided	1.06e-06	931	27	814	144	CSF1R
CADD	0.239282	0.00055515	0.0935169	0.568722	two.sided	0.00267549	931	27	639	319	CSF1R
AlphaMissense	0.0984947	1.63e-08	0.0366952	0.240234	two.sided	2.14e-07	931	27	763	195	CSF1R
ClinVar	0.197727	0.205117	0.0239247	9.21479	two.sided	0.419332	931	27	950	8	CSF1R
MutationAssessor	0.457263	0.051277	0.185008	1.07062	two.sided	0.135122	931	27	534	424	CSF1R
SIFT	0.293056	0.00515202	0.103637	0.730164	two.sided	0.0188119	931	27	514	444	CSF1R
PolyPhen2HDIV	0.445389	0.107018	0.145653	1.15485	two.sided	0.249195	931	27	370	588	CSF1R
PolyPhen2HVAR	0.271086	0.00300919	0.0887039	0.702529	two.sided	0.0118452	931	27	484	474	CSF1R
FATHMM	0.111001	1.76e-07	0.0362519	0.288414	two.sided	1.85e-06	931	27	677	281	CSF1R
PrimateAI	0.0857152	2.53e-09	0.0318848	0.209531	two.sided	3.89e-08	931	27	782	176	CSF1R
ESM1b	0.154242	3.61e-06	0.0620707	0.363294	two.sided	2.96e-05	931	27	748	210	CSF1R
EVE	0.146596	2.35e-06	0.0547871	0.356222	two.sided	1.98e-05	931	27	699	259	CSF1R
VARITY_R_LOO	0.155719	1.47e-05	0.0509109	0.403952	two.sided	0.00010433	931	27	609	349	CSF1R
OncoKB	Inf	1	0.00535005	Inf	two.sided	1	933	27	958	2	CSF1R
REVEL	0	1	0	Inf	two.sided	1	41	1	42	NA	CSNK1A1
CADD	Inf	0.190476	0.108974	Inf	two.sided	0.393313	41	1	8	34	CSNK1A1
AlphaMissense	Inf	0.190476	0.108974	Inf	two.sided	0.393313	41	1	8	34	CSNK1A1
ClinVar	0	1	0	Inf	two.sided	1	41	1	42	NA	CSNK1A1
MutationAssessor	0	1	0	47.1765	two.sided	1	41	1	19	23	CSNK1A1
SIFT	0	1	0	165.324	two.sided	1	41	1	8	34	CSNK1A1
PolyPhen2HDIV	Inf	0.47619	0.0282048	Inf	two.sided	0.803334	41	1	20	22	CSNK1A1
PolyPhen2HVAR	Inf	0.452381	0.0310388	Inf	two.sided	0.772246	41	1	19	23	CSNK1A1
FATHMM	Inf	1	0.00064101	Inf	two.sided	1	41	1	41	1	CSNK1A1
PrimateAI	0	1	0	Inf	two.sided	1	41	1	NA	42	CSNK1A1
ESM1b	0	1	0	142.683	two.sided	1	41	1	9	33	CSNK1A1
EVE	0	1	0	Inf	two.sided	1	41	1	42	NA	CSNK1A1
VARITY_R_LOO	0	1	0	165.324	two.sided	1	41	1	8	34	CSNK1A1
OncoKB	0	1	0	Inf	two.sided	1	41	1	42	NA	CSNK1A1
REVEL	0.0801359	5.91e-28	0.0471387	0.132726	two.sided	1.02e-25	593	200	694	99	CTCF
CADD	0.109964	9.91e-23	0.0588216	0.191935	two.sided	8.28e-21	593	200	267	526	CTCF
AlphaMissense	0.0117985	4.68e-53	0.00238189	0.0355913	two.sided	3.52e-50	593	200	338	455	CTCF
ClinVar	0	0.00098263	0	0.363237	two.sided	0.00445734	593	200	788	5	CTCF
MutationAssessor	0.0854532	6.24e-39	0.056653	0.127703	two.sided	2.16e-36	593	200	621	172	CTCF
SIFT	0.275839	1.21e-11	0.179295	0.415297	two.sided	2.82e-10	593	200	293	500	CTCF
PolyPhen2HDIV	0.0855097	3.43e-21	0.0377061	0.170404	two.sided	2.41e-19	593	200	220	573	CTCF
PolyPhen2HVAR	0.0866678	1.05e-27	0.0453817	0.153558	two.sided	1.78e-25	593	200	290	503	CTCF
FATHMM	0	2.95e-34	0	0.0187435	two.sided	7.23e-32	593	200	741	52	CTCF
PrimateAI	0.0288562	2.37e-19	0.00343048	0.107985	two.sided	1.43e-17	593	200	156	637	CTCF
ESM1b	0.0332061	7.49e-59	0.0173148	0.05913	two.sided	1.65e-55	593	200	426	367	CTCF
EVE	0	1	0	Inf	two.sided	1	593	200	793	NA	CTCF
VARITY_R_LOO	0.0371331	4.06e-63	0.0215692	0.0611462	two.sided	1.7e-59	593	200	472	321	CTCF
OncoKB	0.139285	5.31e-06	0.0481115	0.35967	two.sided	4.16e-05	600	217	793	24	CTCF
REVEL	0.312694	9.58e-07	0.195625	0.504261	two.sided	8.74e-06	707	106	670	143	CTNNB1
CADD	0.251565	4.99e-08	0.135028	0.442052	two.sided	5.92e-07	707	106	309	504	CTNNB1
AlphaMissense	0.147447	6.82e-12	0.0673707	0.289376	two.sided	1.65e-10	707	106	303	510	CTNNB1
ClinVar	1.20145	1	0.158369	53.8248	two.sided	1	707	106	804	9	CTNNB1
MutationAssessor	0.226587	7.09e-09	0.119357	0.403478	two.sided	1e-07	707	106	313	500	CTNNB1
SIFT	0.327964	1.68e-06	0.1925	0.540133	two.sided	1.46e-05	707	106	347	466	CTNNB1
PolyPhen2HDIV	0.382102	2.31e-05	0.231306	0.615101	two.sided	0.00015939	707	106	361	452	CTNNB1
PolyPhen2HVAR	0.421578	6.31e-05	0.267164	0.656664	two.sided	0.00038734	707	106	433	380	CTNNB1
FATHMM	3.68587	0.234608	0.588082	153.072	two.sided	0.466264	707	106	788	25	CTNNB1
PrimateAI	0	1	0	10.1607	two.sided	1	707	106	4	809	CTNNB1
ESM1b	0.174276	2.55e-12	0.0918428	0.310126	two.sided	6.65e-11	707	106	359	454	CTNNB1
EVE	0.224882	1.06e-11	0.136812	0.360814	two.sided	2.51e-10	707	106	463	350	CTNNB1
VARITY_R_LOO	0.033537	1.45e-16	0.00400256	0.126131	two.sided	6.29e-15	707	106	260	553	CTNNB1
OncoKB	0.403488	0.00555229	0.213462	0.795946	two.sided	0.0200977	750	122	813	59	CTNNB1
REVEL	1.06315	1	0.349346	4.3539	two.sided	1	364	32	344	52	CXCR4
CADD	0.782601	0.576403	0.3303	1.75805	two.sided	0.9213	364	32	157	239	CXCR4
AlphaMissense	0.302546	0.00203133	0.127515	0.680248	two.sided	0.00841408	364	32	242	154	CXCR4
ClinVar	0	1	0	Inf	two.sided	1	364	32	396	NA	CXCR4
MutationAssessor	0.831969	0.702566	0.375856	1.89623	two.sided	1	364	32	251	145	CXCR4
SIFT	1.26345	0.634206	0.442336	3.16992	two.sided	0.995077	364	32	73	323	CXCR4
PolyPhen2HDIV	0.688365	0.442753	0.271992	1.60005	two.sided	0.761106	364	32	141	255	CXCR4
PolyPhen2HVAR	1.06043	1	0.472371	2.33561	two.sided	1	364	32	168	228	CXCR4
FATHMM	Inf	0.621664	0.311161	Inf	two.sided	0.980049	364	32	381	15	CXCR4
PrimateAI	1.21889	0.711699	0.551935	2.6921	two.sided	1	364	32	180	216	CXCR4
ESM1b	0.535843	0.149699	0.225517	1.38064	two.sided	0.325461	364	32	324	72	CXCR4
EVE	0	1	0	Inf	two.sided	1	364	32	396	NA	CXCR4
VARITY_R_LOO	0.561298	0.192561	0.2304	1.2773	two.sided	0.397187	364	32	173	223	CXCR4
OncoKB	0	1	0	Inf	two.sided	1	364	32	396	NA	CXCR4
REVEL	0.41979	0.303005	0.0477116	5.06175	two.sided	0.568555	824	5	647	182	CYLD
CADD	0	0.163308	0	1.64556	two.sided	0.347692	824	5	330	499	CYLD
AlphaMissense	0	0.0112359	0	0.749976	two.sided	0.0367363	824	5	490	339	CYLD
ClinVar	0	1	0	Inf	two.sided	1	824	5	829	NA	CYLD
MutationAssessor	0	0.0025243	0	0.471845	two.sided	0.0101763	824	5	577	252	CYLD
SIFT	0	0.0756244	0	1.46671	two.sided	0.186911	824	5	353	476	CYLD
PolyPhen2HDIV	Inf	0.0658325	0.782346	Inf	two.sided	0.166941	824	5	448	381	CYLD
PolyPhen2HVAR	Inf	0.16279	0.589485	Inf	two.sided	0.347075	824	5	505	324	CYLD
FATHMM	Inf	0.0639286	0.817377	Inf	two.sided	0.162967	824	5	439	390	CYLD
PrimateAI	0	0.163084	0	1.6623	two.sided	0.347604	824	5	328	501	CYLD
ESM1b	0	0.00853901	0	0.684613	two.sided	0.028939	824	5	508	321	CYLD
EVE	0	0.00908798	0	0.698736	two.sided	0.0304736	824	5	504	325	CYLD
VARITY_R_LOO	0	0.0025243	0	0.471845	two.sided	0.0101763	824	5	577	252	CYLD
OncoKB	0	1	0	Inf	two.sided	1	824	5	829	NA	CYLD
REVEL	Inf	1	0.00367857	Inf	two.sided	1	21	3	23	1	CYP17A1
CADD	0.323647	0.550395	0.00485721	7.16775	two.sided	0.888696	21	3	14	10	CYP17A1
AlphaMissense	0.266012	0.533103	0.00396855	5.93139	two.sided	0.868147	21	3	15	9	CYP17A1
ClinVar	0	0.125	0	5.57143	two.sided	0.282085	21	3	23	1	CYP17A1
MutationAssessor	1	1	0.0148607	22.4947	two.sided	1	21	3	8	16	CYP17A1
SIFT	0	0.23913	0	3.3023	two.sided	0.473098	21	3	10	14	CYP17A1
PolyPhen2HDIV	1	1	0.0148607	22.4947	two.sided	1	21	3	8	16	CYP17A1
PolyPhen2HVAR	0.677663	1	0.0101912	14.997	two.sided	1	21	3	10	14	CYP17A1
FATHMM	0.119547	0.23913	0.0012269	11.7474	two.sided	0.473098	21	3	22	2	CYP17A1
PrimateAI	0	1	0	Inf	two.sided	1	21	3	24	NA	CYP17A1
ESM1b	0.132753	0.143281	0.00189559	3.1155	two.sided	0.31402	21	3	18	6	CYP17A1
EVE	0	1	0	Inf	two.sided	1	21	3	24	NA	CYP17A1
VARITY_R_LOO	0.56343	1	0.00849368	12.4259	two.sided	1	21	3	11	13	CYP17A1
OncoKB	0	1	0	Inf	two.sided	1	21	3	24	NA	CYP17A1
REVEL	0.0846117	0.00937693	0.00182171	0.686268	two.sided	0.0313457	73	9	45	37	CYP19A1
CADD	0.517961	0.487365	0.0778954	2.64841	two.sided	0.818062	73	9	39	43	CYP19A1
AlphaMissense	0.0834169	0.00133712	0.0115906	0.462238	two.sided	0.00585086	73	9	66	16	CYP19A1
ClinVar	0	0.109756	0	4.80822	two.sided	0.254093	73	9	81	1	CYP19A1
MutationAssessor	0	0.0526119	0	1.14567	two.sided	0.138256	73	9	24	58	CYP19A1
SIFT	0	0.0228533	0	0.799958	two.sided	0.0676262	73	9	30	52	CYP19A1
PolyPhen2HDIV	0	0.0104398	0	0.714766	two.sided	0.0345043	73	9	32	50	CYP19A1
PolyPhen2HVAR	0	0.00887575	0	0.64	two.sided	0.0298673	73	9	34	48	CYP19A1
FATHMM	0.0910242	0.0158923	0.00981056	0.825	two.sided	0.0498282	73	9	76	6	CYP19A1
PrimateAI	0.497377	0.346518	0.076293	5.63253	two.sided	0.630447	73	9	71	11	CYP19A1
ESM1b	0.11885	0.00637807	0.0111625	0.691122	two.sided	0.0226131	73	9	54	28	CYP19A1
EVE	0.089985	0.00210227	0.00837192	0.530215	two.sided	0.00867016	73	9	58	24	CYP19A1
VARITY_R_LOO	0	0.00887575	0	0.64	two.sided	0.0298673	73	9	34	48	CYP19A1
OncoKB	0	1	0	Inf	two.sided	1	73	9	82	NA	CYP19A1
REVEL	0	1	0	Inf	two.sided	1	52	5	57	NA	CYP2C19
CADD	0.281309	0.207665	0.0273027	3.86391	two.sided	0.423404	52	5	47	10	CYP2C19
AlphaMissense	0.0774546	0.0165608	0.00526445	0.836222	two.sided	0.0514903	52	5	49	8	CYP2C19
ClinVar	0	1	0	Inf	two.sided	1	52	5	57	NA	CYP2C19
MutationAssessor	0.843119	1	0.0653139	8.01674	two.sided	1	52	5	25	32	CYP2C19
SIFT	0.67138	1	0.0520511	6.37399	two.sided	1	52	5	28	29	CYP2C19
PolyPhen2HDIV	0	1	0	Inf	two.sided	1	52	5	57	NA	CYP2C19
PolyPhen2HVAR	0	1	0	Inf	two.sided	1	52	5	57	NA	CYP2C19
FATHMM	0	0.0877193	0	3.75	two.sided	0.211809	52	5	56	1	CYP2C19
PrimateAI	0	1	0	Inf	two.sided	1	52	5	57	NA	CYP2C19
ESM1b	0	1	0	Inf	two.sided	1	52	5	57	NA	CYP2C19
EVE	0	1	0	Inf	two.sided	1	52	5	57	NA	CYP2C19
VARITY_R_LOO	0	1	0	Inf	two.sided	1	52	5	57	NA	CYP2C19
OncoKB	0	1	0	Inf	two.sided	1	52	5	57	NA	CYP2C19
REVEL	0	1	0	Inf	two.sided	1	58	9	67	NA	CYP2D6
CADD	0.647588	0.634559	0.0986676	7.37155	two.sided	0.995425	58	9	56	11	CYP2D6
AlphaMissense	0.266902	0.181183	0.0307857	3.45497	two.sided	0.377196	58	9	61	6	CYP2D6
ClinVar	0	1	0	Inf	two.sided	1	58	9	67	NA	CYP2D6
MutationAssessor	0.662159	0.711415	0.12632	3.72769	two.sided	1	58	9	43	24	CYP2D6
SIFT	0.823882	1	0.158307	4.61205	two.sided	1	58	9	40	27	CYP2D6
PolyPhen2HDIV	0	1	0	Inf	two.sided	1	58	9	67	NA	CYP2D6
PolyPhen2HVAR	0	1	0	Inf	two.sided	1	58	9	67	NA	CYP2D6
FATHMM	0.598045	0.525545	0.0498191	32.7895	two.sided	0.858229	58	9	62	5	CYP2D6
PrimateAI	Inf	1	0.0280246	Inf	two.sided	1	58	9	65	2	CYP2D6
ESM1b	0.267265	0.0826525	0.0473108	1.59258	two.sided	0.201659	58	9	53	14	CYP2D6
EVE	0	1	0	Inf	two.sided	1	58	9	67	NA	CYP2D6
VARITY_R_LOO	0.15518	0.0456963	0.0201201	1.30757	two.sided	0.122712	58	9	60	7	CYP2D6
OncoKB	0	1	0	Inf	two.sided	1	58	9	67	NA	CYP2D6
REVEL	Inf	0.606786	0.263838	Inf	two.sided	0.960977	226	11	214	23	CYSLTR2
CADD	1.77399	0.732089	0.35329	17.3195	two.sided	1	226	11	171	66	CYSLTR2
AlphaMissense	0.858298	0.732909	0.197166	5.19543	two.sided	1	226	11	179	58	CYSLTR2
ClinVar	0	1	0	Inf	two.sided	1	226	11	237	NA	CYSLTR2
MutationAssessor	0.552917	0.359863	0.129364	2.24642	two.sided	0.650679	226	11	141	96	CYSLTR2
SIFT	0.805088	0.766657	0.188627	3.26734	two.sided	1	226	11	120	117	CYSLTR2
PolyPhen2HDIV	0.671435	0.758254	0.140142	2.72778	two.sided	1	226	11	108	129	CYSLTR2
PolyPhen2HVAR	0.479986	0.354478	0.100174	1.94989	two.sided	0.643237	226	11	127	110	CYSLTR2
FATHMM	Inf	1	0.0753018	Inf	two.sided	1	226	11	229	8	CYSLTR2
PrimateAI	Inf	1	0.00126362	Inf	two.sided	1	226	11	236	1	CYSLTR2
ESM1b	1.41231	1	0.187646	63.5199	two.sided	1	226	11	208	29	CYSLTR2
EVE	0	1	0	Inf	two.sided	1	226	11	237	NA	CYSLTR2
VARITY_R_LOO	0.577973	0.476606	0.140705	2.79421	two.sided	0.803856	226	11	177	60	CYSLTR2
OncoKB	Inf	1	0.00871882	Inf	two.sided	1	228	11	237	2	CYSLTR2
REVEL	0.103707	5.46e-07	0.0433085	0.253977	two.sided	5.26e-06	711	28	676	63	DAXX
CADD	0.299248	0.00324244	0.112436	0.720865	two.sided	0.012571	711	28	415	324	DAXX
AlphaMissense	0.10153	1.58e-08	0.0394481	0.241974	two.sided	2.08e-07	711	28	595	144	DAXX
ClinVar	0	1	0	Inf	two.sided	1	711	28	739	NA	DAXX
MutationAssessor	0.25282	0.0031327	0.0742257	0.690105	two.sided	0.012205	711	28	334	405	DAXX
SIFT	0.532046	0.168606	0.188478	1.32091	two.sided	0.355982	711	28	281	458	DAXX
PolyPhen2HDIV	0.256218	0.0202102	0.0490144	0.852826	two.sided	0.0610056	711	28	230	509	DAXX
PolyPhen2HVAR	0.371932	0.03108	0.12185	0.960802	two.sided	0.08836	711	28	307	432	DAXX
FATHMM	0	1	0	Inf	two.sided	1	711	28	739	NA	DAXX
PrimateAI	0.0939234	3.72e-08	0.0274944	0.257024	two.sided	4.56e-07	711	28	502	237	DAXX
ESM1b	0.157527	5.78e-06	0.0669281	0.365864	two.sided	4.48e-05	711	28	615	124	DAXX
EVE	0	1	0	Inf	two.sided	1	711	28	739	NA	DAXX
VARITY_R_LOO	0.06496	1.63e-10	0.018984	0.178345	two.sided	3.12e-09	711	28	553	186	DAXX
OncoKB	0	1	0	Inf	two.sided	1	711	28	739	NA	DAXX
REVEL	0	1	0	Inf	two.sided	1	191	8	199	NA	DCLRE1C
CADD	0	0.00273221	0	0.530878	two.sided	0.0108902	191	8	102	97	DCLRE1C
AlphaMissense	0	4.93e-06	0	0.155416	two.sided	3.9e-05	191	8	153	46	DCLRE1C
ClinVar	0	0.040201	0	1.63352	two.sided	0.109737	191	8	198	1	DCLRE1C
MutationAssessor	0	0.0528632	0	1.10003	two.sided	0.138821	191	8	68	131	DCLRE1C
SIFT	0.324718	0.279043	0.0313075	1.87455	two.sided	0.534406	191	8	99	100	DCLRE1C
PolyPhen2HDIV	0	0.00323662	0	0.553511	two.sided	0.0125584	191	8	100	99	DCLRE1C
PolyPhen2HVAR	0	0.00049322	0	0.361538	two.sided	0.00241372	191	8	120	79	DCLRE1C
FATHMM	0.0401206	0.00032414	0.00598394	0.260339	two.sided	0.00167237	191	8	188	11	DCLRE1C
PrimateAI	0	3.43e-07	0	0.101036	two.sided	3.43e-06	191	8	165	34	DCLRE1C
ESM1b	0	0.00013975	0	0.28119	two.sided	0.00078959	191	8	131	68	DCLRE1C
EVE	0.0327821	8.23e-05	0.00071261	0.268116	two.sided	0.00049246	191	8	157	42	DCLRE1C
VARITY_R_LOO	0	0.00025413	0	0.315974	two.sided	0.00134585	191	8	126	73	DCLRE1C
OncoKB	0	1	0	Inf	two.sided	1	191	8	199	NA	DCLRE1C
REVEL	0.4522	0.187053	0.115039	1.92644	two.sided	0.387402	144	12	116	40	DCUN1D1
CADD	0.290065	0.128182	0.029858	1.43365	two.sided	0.287136	144	12	61	95	DCUN1D1
AlphaMissense	0.213243	0.0378841	0.0219726	1.05183	two.sided	0.104424	144	12	72	84	DCUN1D1
ClinVar	0	1	0	Inf	two.sided	1	144	12	156	NA	DCUN1D1
MutationAssessor	0.681954	0.762093	0.143611	2.68653	two.sided	1	144	12	65	91	DCUN1D1
SIFT	0.592837	0.549217	0.124929	2.33315	two.sided	0.887547	144	12	70	86	DCUN1D1
PolyPhen2HDIV	0.238222	0.0687754	0.024536	1.17557	two.sided	0.173421	144	12	68	88	DCUN1D1
PolyPhen2HVAR	0.589726	0.54849	0.140606	2.27434	two.sided	0.887315	144	12	84	72	DCUN1D1
FATHMM	0	1	0	Inf	two.sided	1	144	12	156	NA	DCUN1D1
PrimateAI	0	1	0	7.55624	two.sided	1	144	12	8	148	DCUN1D1
ESM1b	0.821927	0.774004	0.196042	3.16975	two.sided	1	144	12	72	84	DCUN1D1
EVE	0	1	0	Inf	two.sided	1	144	12	156	NA	DCUN1D1
VARITY_R_LOO	0	0.0202678	0	0.865957	two.sided	0.061141	144	12	44	112	DCUN1D1
OncoKB	Inf	1	0.00213761	Inf	two.sided	1	145	12	156	1	DCUN1D1
REVEL	0	1	0	Inf	two.sided	1	251	12	263	NA	DDB1
CADD	0.293288	0.132898	0.0306315	1.41816	two.sided	0.295436	251	12	104	159	DDB1
AlphaMissense	0.205893	0.0362605	0.0215168	0.994372	two.sided	0.100938	251	12	126	137	DDB1
ClinVar	Inf	1	0.00866869	Inf	two.sided	1	251	12	261	2	DDB1
MutationAssessor	0.389226	0.23481	0.0662317	1.60725	two.sided	0.466264	251	12	119	144	DDB1
SIFT	0.818691	0.776511	0.199283	3.08842	two.sided	1	251	12	122	141	DDB1
PolyPhen2HDIV	0.261659	0.0782981	0.0273477	1.26447	two.sided	0.192642	251	12	111	152	DDB1
PolyPhen2HVAR	0.481771	0.254691	0.103473	1.85353	two.sided	0.496393	251	12	132	131	DDB1
FATHMM	0.411125	0.378363	0.0485144	19.5416	two.sided	0.676728	251	12	253	10	DDB1
PrimateAI	0	1	0	4.80322	two.sided	1	251	12	19	244	DDB1
ESM1b	0.573821	0.555163	0.123236	2.20809	two.sided	0.893547	251	12	121	142	DDB1
EVE	0	1	0	Inf	two.sided	1	251	12	263	NA	DDB1
VARITY_R_LOO	0.152609	0.0608876	0.00349535	1.08034	two.sided	0.15633	251	12	95	168	DDB1
OncoKB	0	1	0	Inf	two.sided	1	251	12	263	NA	DDB1
REVEL	0	1	0	Inf	two.sided	1	174	6	180	NA	DDB2
CADD	0.201517	0.211556	0.0041863	1.85374	two.sided	0.429953	174	6	88	92	DDB2
AlphaMissense	0.146478	0.0296527	0.0128173	1.06505	two.sided	0.0848734	174	6	137	43	DDB2
ClinVar	Inf	1	0.00602016	Inf	two.sided	1	174	6	178	2	DDB2
MutationAssessor	0.136007	0.0834304	0.00282483	1.25212	two.sided	0.203231	174	6	105	75	DDB2
SIFT	0.912555	1	0.11888	7.00417	two.sided	1	174	6	94	86	DDB2
PolyPhen2HDIV	0	0.18054	0	1.67581	two.sided	0.37596	174	6	60	120	DDB2
PolyPhen2HVAR	0	0.0289006	0	0.861787	two.sided	0.0829705	174	6	88	92	DDB2
FATHMM	0	1	0	Inf	two.sided	1	174	6	180	NA	DDB2
PrimateAI	0.0290186	0.00023321	0.00235342	0.231403	two.sided	0.00124901	174	6	167	13	DDB2
ESM1b	0.0888489	0.0138053	0.00184291	0.821097	two.sided	0.044169	174	6	122	58	DDB2
EVE	0	1	0	Inf	two.sided	1	174	6	180	NA	DDB2
VARITY_R_LOO	0.149419	0.088005	0.00310393	1.37504	two.sided	0.212267	174	6	101	79	DDB2
OncoKB	0	1	0	Inf	two.sided	1	174	6	180	NA	DDB2
REVEL	Inf	1	0.00066476	Inf	two.sided	1	158	4	161	1	DDR1
CADD	0	0.122186	0	1.65015	two.sided	0.276719	158	4	77	85	DDR1
AlphaMissense	0	0.00404855	0	0.507316	two.sided	0.0151821	158	4	120	42	DDR1
ClinVar	0	1	0	Inf	two.sided	1	158	4	162	NA	DDR1
MutationAssessor	1.12096	1	0.0872753	60.2233	two.sided	1	158	4	118	44	DDR1
SIFT	0	0.124475	0	1.73557	two.sided	0.281233	158	4	75	87	DDR1
PolyPhen2HDIV	0	0.297495	0	2.63083	two.sided	0.561681	158	4	59	103	DDR1
PolyPhen2HVAR	0	0.120356	0	1.49208	two.sided	0.273719	158	4	81	81	DDR1
FATHMM	1.01699	1	0.0188957	13.0872	two.sided	1	158	4	40	122	DDR1
PrimateAI	0	0.0439633	0	1.28247	two.sided	0.118492	158	4	87	75	DDR1
ESM1b	0	0.0439633	0	1.28247	two.sided	0.118492	158	4	87	75	DDR1
EVE	0	1	0	Inf	two.sided	1	158	4	162	NA	DDR1
VARITY_R_LOO	0	0.0164621	0	0.844118	two.sided	0.0512671	158	4	103	59	DDR1
OncoKB	0	1	0	Inf	two.sided	1	158	4	162	NA	DDR1
REVEL	0.409997	0.027877	0.179526	0.948851	two.sided	0.0803962	1084	28	815	297	DDR2
CADD	0.256687	0.00579878	0.0643116	0.754516	two.sided	0.0208116	1084	28	431	681	DDR2
AlphaMissense	0.116141	5.29e-07	0.0342049	0.315701	two.sided	5.11e-06	1084	28	712	400	DDR2
ClinVar	0.0755628	0.0971049	0.00582394	4.07794	two.sided	0.229914	1084	28	1108	4	DDR2
MutationAssessor	0.482811	0.0846234	0.190599	1.13179	two.sided	0.205808	1084	28	546	566	DDR2
SIFT	0.457627	0.0810784	0.162916	1.12932	two.sided	0.198254	1084	28	464	648	DDR2
PolyPhen2HDIV	0.394969	0.0693827	0.116357	1.07356	two.sided	0.174605	1084	28	390	722	DDR2
PolyPhen2HVAR	0.282146	0.00635091	0.0831863	0.766325	two.sided	0.0225484	1084	28	477	635	DDR2
FATHMM	0.193106	0.00990573	0.0220827	0.779211	two.sided	0.0328678	1084	28	311	801	DDR2
PrimateAI	0.147379	0.00180471	0.0168559	0.594132	two.sided	0.00759955	1084	28	374	738	DDR2
ESM1b	0.115397	2.21e-05	0.022146	0.381556	two.sided	0.00015325	1084	28	556	556	DDR2
EVE	0	1	0	Inf	two.sided	1	1084	28	1112	NA	DDR2
VARITY_R_LOO	0.087974	1.04e-05	0.0100697	0.354396	two.sided	7.65e-05	1084	28	508	604	DDR2
OncoKB	Inf	1	0.0419578	Inf	two.sided	1	1092	28	1112	8	DDR2
REVEL	2.02601	0.422603	0.558857	11.1829	two.sided	0.736287	153	27	146	34	DDX3X
CADD	0	0.00080836	0	0.411911	two.sided	0.00374169	153	27	42	138	DDX3X
AlphaMissense	0.187334	0.016527	0.0206679	0.804253	two.sided	0.0514271	153	27	48	132	DDX3X
ClinVar	0.278496	0.0633018	0.064514	1.40094	two.sided	0.161463	153	27	169	11	DDX3X
MutationAssessor	0.128502	0.00153028	0.0142109	0.547273	two.sided	0.006575	153	27	61	119	DDX3X
SIFT	Inf	0.359201	0.346255	Inf	two.sided	0.649792	153	27	171	9	DDX3X
PolyPhen2HDIV	0.243507	0.0466103	0.0267002	1.05477	two.sided	0.124638	153	27	40	140	DDX3X
PolyPhen2HVAR	0.152071	0.00317893	0.0168155	0.649574	two.sided	0.0123724	153	27	55	125	DDX3X
FATHMM	0	1	0	Inf	two.sided	1	153	27	180	NA	DDX3X
PrimateAI	0	0.0165427	0	0.817654	two.sided	0.0514551	153	27	25	155	DDX3X
ESM1b	0.117225	0.010965	0.00277162	0.764781	two.sided	0.0360524	153	27	39	141	DDX3X
EVE	0	1	0	Inf	two.sided	1	153	27	180	NA	DDX3X
VARITY_R_LOO	0	0.0161166	0	0.741733	two.sided	0.0503973	153	27	27	153	DDX3X
OncoKB	0.214286	0.0213454	0.0504034	0.9534	two.sided	0.0637846	159	32	180	11	DDX3X
REVEL	Inf	1	0.00032455	Inf	two.sided	1	167	1	166	2	DDX41
CADD	0	1	0	55.9085	two.sided	1	167	1	69	99	DDX41
AlphaMissense	0	1	0	46.0585	two.sided	1	167	1	77	91	DDX41
ClinVar	Inf	1	0.00048182	Inf	two.sided	1	167	1	165	3	DDX41
MutationAssessor	0	0.464286	0	33.8004	two.sided	0.787092	167	1	90	78	DDX41
SIFT	0	1	0	68.3379	two.sided	1	167	1	61	107	DDX41
PolyPhen2HDIV	0	1	0	75.8585	two.sided	1	167	1	57	111	DDX41
PolyPhen2HVAR	0	0.494048	0	38.0829	two.sided	0.824135	167	1	85	83	DDX41
FATHMM	Inf	1	0.00676316	Inf	two.sided	1	167	1	133	35	DDX41
PrimateAI	0	1	0	461.653	two.sided	1	167	1	13	155	DDX41
ESM1b	0	1	0	42.9007	two.sided	1	167	1	80	88	DDX41
EVE	0	1	0	Inf	two.sided	1	167	1	168	NA	DDX41
VARITY_R_LOO	0	1	0	40.9031	two.sided	1	167	1	82	86	DDX41
OncoKB	0	1	0	Inf	two.sided	1	167	1	168	NA	DDX41
REVEL	0	1	0	Inf	two.sided	1	75	2	77	NA	DHX15
CADD	0	1	0	13.4322	two.sided	1	75	2	22	55	DHX15
AlphaMissense	0	0.512645	0	7.90902	two.sided	0.842591	75	2	31	46	DHX15
ClinVar	0	1	0	Inf	two.sided	1	75	2	77	NA	DHX15
MutationAssessor	0	0.227614	0	4.89937	two.sided	0.455409	75	2	40	37	DHX15
SIFT	0	0.538619	0	9.89951	two.sided	0.875631	75	2	27	50	DHX15
PolyPhen2HDIV	0	0.546822	0	10.4938	two.sided	0.885181	75	2	26	51	DHX15
PolyPhen2HVAR	0	0.518113	0	8.3565	two.sided	0.849375	75	2	30	47	DHX15
FATHMM	0	1	0	Inf	two.sided	1	75	2	77	NA	DHX15
PrimateAI	0	1	0	41.8922	two.sided	1	75	2	9	68	DHX15
ESM1b	0	0.493506	0	5.44358	two.sided	0.823775	75	2	38	39	DHX15
EVE	0	1	0	Inf	two.sided	1	75	2	77	NA	DHX15
VARITY_R_LOO	0	0.503759	0	7.09648	two.sided	0.83295	75	2	33	44	DHX15
OncoKB	0	1	0	Inf	two.sided	1	75	2	77	NA	DHX15
REVEL	0.310745	0.00057745	0.15817	0.628586	two.sided	0.00276371	1758	42	1502	298	DICER1
CADD	0.265244	0.00043386	0.0988702	0.610355	two.sided	0.0021523	1758	42	763	1037	DICER1
AlphaMissense	0.0631651	1.04e-10	0.012439	0.199775	two.sided	2.06e-09	1758	42	969	831	DICER1
ClinVar	0.23496	0.229289	0.0320404	10.4244	two.sided	0.457776	1758	42	1789	11	DICER1
MutationAssessor	0.43272	0.00899737	0.219464	0.838783	two.sided	0.0302231	1758	42	1133	667	DICER1
SIFT	0.27731	0.00026218	0.115962	0.596675	two.sided	0.00138118	1758	42	881	919	DICER1
PolyPhen2HDIV	0.101622	1.79e-05	0.0118393	0.39427	two.sided	0.0001256	1758	42	582	1218	DICER1
PolyPhen2HVAR	0.106633	1.39e-06	0.0210332	0.337529	two.sided	1.23e-05	1758	42	740	1060	DICER1
FATHMM	0.627597	0.317244	0.269867	1.69741	two.sided	0.588879	1758	42	1597	203	DICER1
PrimateAI	0	1.89e-07	0	0.194393	two.sided	1.97e-06	1758	42	566	1234	DICER1
ESM1b	0.155661	1.04e-08	0.0719572	0.31604	two.sided	1.42e-07	1758	42	1278	522	DICER1
EVE	0.283598	0.00010507	0.144544	0.550114	two.sided	0.00061093	1758	42	1328	472	DICER1
VARITY_R_LOO	0.100423	2.57e-09	0.0306507	0.257842	two.sided	3.92e-08	1758	42	1014	786	DICER1
OncoKB	0.0114043	3.48e-21	0.00402375	0.0296568	two.sided	2.43e-19	1766	59	1800	25	DICER1
REVEL	0.404631	0.00555691	0.21516	0.794908	two.sided	0.0201048	918	59	841	136	DIS3
CADD	0.315201	0.00045672	0.14049	0.640128	two.sided	0.00225395	918	59	371	606	DIS3
AlphaMissense	0.169552	3.8e-09	0.0783584	0.336445	two.sided	5.66e-08	918	59	539	438	DIS3
ClinVar	Inf	1	0.00166355	Inf	two.sided	1	918	59	976	1	DIS3
MutationAssessor	0.260812	0.00012061	0.105626	0.562323	two.sided	0.00069265	918	59	353	624	DIS3
SIFT	0.294495	0.00016999	0.131273	0.597933	two.sided	0.00093884	918	59	386	591	DIS3
PolyPhen2HDIV	0.333662	0.00054194	0.154176	0.66221	two.sided	0.00262271	918	59	385	592	DIS3
PolyPhen2HVAR	0.316693	0.00020673	0.150815	0.616223	two.sided	0.00112381	918	59	422	555	DIS3
FATHMM	0	1	0	Inf	two.sided	1	918	59	977	NA	DIS3
PrimateAI	0.120005	1.3e-09	0.0417378	0.282717	two.sided	2.08e-08	918	59	452	525	DIS3
ESM1b	0.164817	4.96e-08	0.0667906	0.355002	two.sided	5.9e-07	918	59	456	521	DIS3
EVE	0.274287	2.81e-06	0.152842	0.484787	two.sided	2.35e-05	918	59	680	297	DIS3
VARITY_R_LOO	0.0644666	3.14e-11	0.0128179	0.200658	two.sided	6.85e-10	918	59	420	557	DIS3
OncoKB	0.0324837	2.82e-12	0.0106853	0.0897811	two.sided	7.25e-11	925	73	977	21	DIS3
REVEL	0	1	0	Inf	two.sided	1	368	20	388	NA	DIS3L2
CADD	0.140944	0.0003682	0.0260378	0.499279	two.sided	0.00187892	368	20	208	180	DIS3L2
AlphaMissense	0.125679	1.69e-05	0.0383417	0.361295	two.sided	0.00011902	368	20	291	97	DIS3L2
ClinVar	0	1	0	Inf	two.sided	1	368	20	388	NA	DIS3L2
MutationAssessor	0.345242	0.0396171	0.0961493	1.02561	two.sided	0.108416	368	20	186	202	DIS3L2
SIFT	0.232432	0.00566287	0.0555157	0.739012	two.sided	0.0204299	368	20	195	193	DIS3L2
PolyPhen2HDIV	0.397174	0.0628044	0.130988	1.10063	two.sided	0.160385	368	20	219	169	DIS3L2
PolyPhen2HVAR	0.284731	0.00798362	0.0937256	0.790713	two.sided	0.0272756	368	20	248	140	DIS3L2
FATHMM	0	1	0	Inf	two.sided	1	368	20	388	NA	DIS3L2
PrimateAI	0.31703	0.0182158	0.113736	0.93253	two.sided	0.055927	368	20	316	72	DIS3L2
ESM1b	0.132783	0.00184089	0.0147125	0.567441	two.sided	0.00773477	368	20	170	218	DIS3L2
EVE	0.314068	0.0209189	0.11357	0.891141	two.sided	0.0628063	368	20	304	84	DIS3L2
VARITY_R_LOO	0.160117	0.00018084	0.044458	0.47728	two.sided	0.00099512	368	20	254	134	DIS3L2
OncoKB	0	1	0	Inf	two.sided	1	368	20	388	NA	DIS3L2
REVEL	0	1	0	Inf	two.sided	1	122	9	131	NA	DKC1
CADD	0	0.00308567	0	0.503623	two.sided	0.0120888	122	9	63	68	DKC1
AlphaMissense	0.35006	0.170066	0.0541206	1.73073	two.sided	0.35807	122	9	75	56	DKC1
ClinVar	0	0.0687023	0	2.87705	two.sided	0.173294	122	9	130	1	DKC1
MutationAssessor	0.215774	0.159258	0.00472166	1.69841	two.sided	0.341725	122	9	46	85	DKC1
SIFT	0.300705	0.444031	0.00655467	2.38314	two.sided	0.762635	122	9	37	94	DKC1
PolyPhen2HDIV	0.114783	0.0328009	0.00251937	0.899587	two.sided	0.0925263	122	9	65	66	DKC1
PolyPhen2HVAR	0.0645126	0.00165116	0.00141426	0.508144	two.sided	0.00702688	122	9	82	49	DKC1
FATHMM	0.773465	1	0.0164484	6.42667	two.sided	1	122	9	18	113	DKC1
PrimateAI	0.130739	0.0365628	0.00286896	1.02475	two.sided	0.101556	122	9	61	70	DKC1
ESM1b	0.386853	0.297926	0.0598433	1.91132	two.sided	0.562215	122	9	72	59	DKC1
EVE	0.485946	0.282587	0.0980116	2.60038	two.sided	0.53902	122	9	93	38	DKC1
VARITY_R_LOO	0	0.012981	0	0.773496	two.sided	0.0417069	122	9	50	81	DKC1
OncoKB	0	1	0	Inf	two.sided	1	122	9	131	NA	DKC1
REVEL	0	1	0	Inf	two.sided	1	94	16	110	NA	DMC1
CADD	0.679695	0.772224	0.147599	2.48672	two.sided	1	94	16	35	75	DMC1
AlphaMissense	0.301198	0.0957653	0.0516773	1.19805	two.sided	0.227711	94	16	44	66	DMC1
ClinVar	0	1	0	Inf	two.sided	1	94	16	110	NA	DMC1
MutationAssessor	0.39197	0.25434	0.0670248	1.56724	two.sided	0.495962	94	16	38	72	DMC1
SIFT	0.590327	0.420167	0.148678	2.0233	two.sided	0.73238	94	16	46	64	DMC1
PolyPhen2HDIV	0.438818	0.180365	0.110637	1.50088	two.sided	0.3757	94	16	53	57	DMC1
PolyPhen2HVAR	0.498019	0.281493	0.125573	1.70405	two.sided	0.537472	94	16	50	60	DMC1
FATHMM	0.669467	0.551513	0.0605221	34.9947	two.sided	0.889591	94	16	105	5	DMC1
PrimateAI	0.505624	1	0.0109694	3.98686	two.sided	1	94	16	12	98	DMC1
ESM1b	0.429508	0.256518	0.0733231	1.72195	two.sided	0.499442	94	16	36	74	DMC1
EVE	0	1	0	Inf	two.sided	1	94	16	110	NA	DMC1
VARITY_R_LOO	0.233886	0.186385	0.00526243	1.70021	two.sided	0.386228	94	16	22	88	DMC1
OncoKB	0	1	0	Inf	two.sided	1	94	16	110	NA	DMC1
REVEL	0.163733	0.00036842	0.0547992	0.480959	two.sided	0.00187892	249	19	220	48	DNAJB1
CADD	0.104976	0.00047545	0.0115124	0.457066	two.sided	0.0023388	249	19	134	134	DNAJB1
AlphaMissense	0.249086	0.00737822	0.0680368	0.760611	two.sided	0.0255866	249	19	152	116	DNAJB1
ClinVar	0	1	0	Inf	two.sided	1	249	19	268	NA	DNAJB1
MutationAssessor	0.0472797	1.8e-05	0.0011226	0.308579	two.sided	0.0001262	249	19	136	132	DNAJB1
SIFT	0.063082	0.00019986	0.0014964	0.4118	two.sided	0.00109035	249	19	118	150	DNAJB1
PolyPhen2HDIV	0.208754	0.00362974	0.0490503	0.679978	two.sided	0.0138505	249	19	144	124	DNAJB1
PolyPhen2HVAR	0.300914	0.0160308	0.0906553	0.882873	two.sided	0.0502326	249	19	157	111	DNAJB1
FATHMM	0.103067	6.6e-06	0.0303919	0.309253	two.sided	5.03e-05	249	19	210	58	DNAJB1
PrimateAI	0.0591607	0.00015557	0.0014038	0.386167	two.sided	0.00086799	249	19	122	146	DNAJB1
ESM1b	0.258106	0.00650722	0.0776382	0.758359	two.sided	0.022964	249	19	166	102	DNAJB1
EVE	0	1	0	Inf	two.sided	1	249	19	268	NA	DNAJB1
VARITY_R_LOO	0	9.29e-05	0	0.303653	two.sided	0.00054779	249	19	105	163	DNAJB1
OncoKB	Inf	1	0.00196431	Inf	two.sided	1	250	19	268	1	DNAJB1
REVEL	0.245099	3.82e-07	0.137755	0.433162	two.sided	3.8e-06	912	59	734	237	DNMT1
CADD	0.383193	0.00065748	0.206236	0.689383	two.sided	0.00310181	912	59	524	447	DNMT1
AlphaMissense	0.11456	1.23e-13	0.054443	0.223489	two.sided	3.91e-12	912	59	642	329	DNMT1
ClinVar	Inf	1	0.0120956	Inf	two.sided	1	912	59	969	2	DNMT1
MutationAssessor	0.377681	0.00069141	0.198495	0.689646	two.sided	0.00325182	912	59	489	482	DNMT1
SIFT	0.405118	0.0018142	0.212927	0.739741	two.sided	0.00763106	912	59	473	498	DNMT1
PolyPhen2HDIV	0.256886	7.62e-05	0.104044	0.553896	two.sided	0.00046055	912	59	354	617	DNMT1
PolyPhen2HVAR	0.196795	5.52e-07	0.0840626	0.410348	two.sided	5.32e-06	912	59	445	526	DNMT1
FATHMM	0.578376	0.0569588	0.327913	1.03212	two.sided	0.147739	912	59	674	297	DNMT1
PrimateAI	0.121063	1.54e-13	0.0602736	0.229227	two.sided	4.83e-12	912	59	671	300	DNMT1
ESM1b	0.250541	6.72e-07	0.135904	0.448982	two.sided	6.35e-06	912	59	633	338	DNMT1
EVE	0.185683	1.02e-09	0.101277	0.332168	two.sided	1.68e-08	912	59	704	267	DNMT1
VARITY_R_LOO	0.18547	1.24e-08	0.090579	0.355142	two.sided	1.66e-07	912	59	564	407	DNMT1
OncoKB	Inf	1	0.026364	Inf	two.sided	1	915	59	971	3	DNMT1
REVEL	0.576399	0.0657889	0.324669	1.04593	two.sided	0.166886	840	61	673	228	DNMT3A
CADD	0.437051	0.00476055	0.226776	0.803235	two.sided	0.0175833	840	61	393	508	DNMT3A
AlphaMissense	0.125733	3.01e-11	0.0537087	0.261796	two.sided	6.59e-10	840	61	496	405	DNMT3A
ClinVar	0.143873	0.189863	0.00738692	8.58782	two.sided	0.39258	840	61	898	3	DNMT3A
MutationAssessor	0.258735	6.21e-07	0.141978	0.459313	two.sided	5.92e-06	840	61	584	317	DNMT3A
SIFT	0.459132	0.0098854	0.234185	0.853472	two.sided	0.032832	840	61	364	537	DNMT3A
PolyPhen2HDIV	0.440584	0.00657467	0.220404	0.829566	two.sided	0.0231483	840	61	353	548	DNMT3A
PolyPhen2HVAR	0.431726	0.00324483	0.233037	0.773565	two.sided	0.012571	840	61	449	452	DNMT3A
FATHMM	0.993563	1	0.528434	1.80004	two.sided	1	840	61	267	634	DNMT3A
PrimateAI	0.204993	2.84e-05	0.0712536	0.483222	two.sided	0.00019169	840	61	298	603	DNMT3A
ESM1b	0.218756	2.06e-07	0.107059	0.417706	two.sided	2.14e-06	840	61	478	423	DNMT3A
EVE	0.213728	2.48e-08	0.120883	0.376389	two.sided	3.16e-07	840	61	709	192	DNMT3A
VARITY_R_LOO	0.122699	1.2e-11	0.0524069	0.255506	two.sided	2.81e-10	840	61	501	400	DNMT3A
OncoKB	0.283034	5e-13	0.196876	0.404617	two.sided	1.42e-11	1206	155	901	460	DNMT3A
REVEL	0.276479	0.00012316	0.131726	0.555162	two.sided	0.00070585	550	43	364	229	DNMT3B
CADD	0.203597	2.34e-05	0.0751285	0.474286	two.sided	0.0001611	550	43	276	317	DNMT3B
AlphaMissense	0.120497	5.64e-09	0.0444333	0.2811	two.sided	8.13e-08	550	43	347	246	DNMT3B
ClinVar	Inf	1	0.090224	Inf	two.sided	1	550	43	587	6	DNMT3B
MutationAssessor	0.13416	1.45e-08	0.0527313	0.301662	two.sided	1.91e-07	550	43	355	238	DNMT3B
SIFT	0.391648	0.0140807	0.161924	0.854414	two.sided	0.0448987	550	43	231	362	DNMT3B
PolyPhen2HDIV	0.26918	0.00147352	0.0912687	0.658351	two.sided	0.00635989	550	43	213	380	DNMT3B
PolyPhen2HVAR	0.280275	0.00037777	0.120764	0.59633	two.sided	0.00191912	550	43	296	297	DNMT3B
FATHMM	0.627074	0.283186	0.245474	1.41694	two.sided	0.539726	550	43	155	438	DNMT3B
PrimateAI	0.218495	3.54e-06	0.105407	0.436376	two.sided	2.91e-05	550	43	406	187	DNMT3B
ESM1b	0.0465147	4.31e-13	0.0090739	0.148924	two.sided	1.26e-11	550	43	343	250	DNMT3B
EVE	0.147049	7.37e-09	0.0669462	0.303625	two.sided	1.03e-07	550	43	411	182	DNMT3B
VARITY_R_LOO	0.0802653	8.58e-10	0.0205362	0.226974	two.sided	1.43e-08	550	43	313	280	DNMT3B
OncoKB	Inf	1	0.0145136	Inf	two.sided	1	552	43	593	2	DNMT3B
REVEL	0.0440841	2.14e-20	0.022304	0.0856876	two.sided	1.38e-18	1361	47	1305	103	DOT1L
CADD	0.0636939	6.11e-11	0.0125979	0.200277	two.sided	1.26e-09	1361	47	707	701	DOT1L
AlphaMissense	0.0172583	4.05e-22	0.00202077	0.0666145	two.sided	3.14e-20	1361	47	983	425	DOT1L
ClinVar	0	1	0	Inf	two.sided	1	1361	47	1408	NA	DOT1L
MutationAssessor	0.136518	1.35e-08	0.0512393	0.310889	two.sided	1.79e-07	1361	47	772	636	DOT1L
SIFT	0.613862	0.284204	0.229644	1.4036	two.sided	0.54102	1361	47	309	1099	DOT1L
PolyPhen2HDIV	Inf	6.78e-10	7.24647	Inf	two.sided	1.16e-08	1361	47	900	508	DOT1L
PolyPhen2HVAR	Inf	1.25e-06	4.33847	Inf	two.sided	1.11e-05	1361	47	1050	358	DOT1L
FATHMM	0	1.09e-06	0	0.0500087	two.sided	9.82e-06	1361	47	1404	4	DOT1L
PrimateAI	0.0255326	2.81e-17	0.00298907	0.0984843	two.sided	1.37e-15	1361	47	867	541	DOT1L
ESM1b	0.035497	4.19e-21	0.0108654	0.090685	two.sided	2.84e-19	1361	47	1054	354	DOT1L
EVE	0	1	0	Inf	two.sided	1	1361	47	1408	NA	DOT1L
VARITY_R_LOO	0.0173844	5.04e-22	0.00203554	0.0671475	two.sided	3.79e-20	1361	47	981	427	DOT1L
OncoKB	0.0868041	0.0220793	0.0137718	0.933651	two.sided	0.0656937	1366	49	1408	7	DOT1L
REVEL	0	1	0	Inf	two.sided	1	75	8	83	NA	DPYD
CADD	0	0.00759423	0	0.659779	two.sided	0.0261923	75	8	37	46	DPYD
AlphaMissense	0.0438519	0.00053636	0.00091986	0.377633	two.sided	0.00259974	75	8	59	24	DPYD
ClinVar	0.505301	0.466523	0.0455541	26.9881	two.sided	0.790355	75	8	77	6	DPYD
MutationAssessor	0.166133	0.12947	0.00352874	1.39652	two.sided	0.289194	75	8	36	47	DPYD
SIFT	0	0.046099	0	0.963393	two.sided	0.123692	75	8	30	53	DPYD
PolyPhen2HDIV	0	0.0207625	0	0.862509	two.sided	0.06246	75	8	32	51	DPYD
PolyPhen2HVAR	0	0.00759423	0	0.659779	two.sided	0.0261923	75	8	37	46	DPYD
FATHMM	0	0.340485	0	2.91093	two.sided	0.620361	75	8	14	69	DPYD
PrimateAI	0.0576122	0.00172984	0.00121668	0.491038	two.sided	0.007333	75	8	55	28	DPYD
ESM1b	0.166133	0.12947	0.00352874	1.39652	two.sided	0.289194	75	8	36	47	DPYD
EVE	0.0826325	0.00714337	0.00175296	0.697413	two.sided	0.0248742	75	8	49	34	DPYD
VARITY_R_LOO	0.323094	0.142699	0.0464751	1.81078	two.sided	0.313299	75	8	52	31	DPYD
OncoKB	0	1	0	Inf	two.sided	1	75	8	83	NA	DPYD
REVEL	0.252808	7.55e-07	0.142733	0.446975	two.sided	7.06e-06	711	61	594	178	DROSHA
CADD	0.390191	0.00176334	0.194704	0.736832	two.sided	0.00746256	711	61	322	450	DROSHA
AlphaMissense	0.172632	1.31e-07	0.0698725	0.372427	two.sided	1.43e-06	711	61	340	432	DROSHA
ClinVar	0	1	0	Inf	two.sided	1	711	61	772	NA	DROSHA
MutationAssessor	0.721254	0.249477	0.4075	1.30099	two.sided	0.488233	711	61	533	239	DROSHA
SIFT	0.612929	0.121906	0.311286	1.14513	two.sided	0.276414	711	61	262	510	DROSHA
PolyPhen2HDIV	0.47521	0.0104734	0.249487	0.86799	two.sided	0.0345704	711	61	336	436	DROSHA
PolyPhen2HVAR	0.447386	0.00306816	0.248835	0.788897	two.sided	0.0120337	711	61	432	340	DROSHA
FATHMM	0.257448	2.65e-05	0.137882	0.494353	two.sided	0.00017979	711	61	679	93	DROSHA
PrimateAI	0.0333997	2.85e-09	0.00083133	0.19598	two.sided	4.29e-08	711	61	238	534	DROSHA
ESM1b	0.105411	9.17e-11	0.0366088	0.248752	two.sided	1.83e-09	711	61	368	404	DROSHA
EVE	0	1	0	Inf	two.sided	1	711	61	772	NA	DROSHA
VARITY_R_LOO	0.158527	4.67e-10	0.0753715	0.309013	two.sided	8.2e-09	711	61	444	328	DROSHA
OncoKB	0	1	0	Inf	two.sided	1	711	61	772	NA	DROSHA
REVEL	0	0.150442	0	6.90625	two.sided	0.326703	112	1	96	17	DTX1
CADD	0	1	0	58.88	two.sided	1	112	1	45	68	DTX1
AlphaMissense	0	1	0	45.718	two.sided	1	112	1	52	61	DTX1
ClinVar	0	1	0	Inf	two.sided	1	112	1	113	NA	DTX1
MutationAssessor	0	1	0	47.3774	two.sided	1	112	1	51	62	DTX1
SIFT	0	1	0	56.7549	two.sided	1	112	1	46	67	DTX1
PolyPhen2HDIV	0	1	0	102.997	two.sided	1	112	1	31	82	DTX1
PolyPhen2HVAR	0	1	0	71.097	two.sided	1	112	1	40	73	DTX1
FATHMM	0	0.0176991	0	0.702717	two.sided	0.054583	112	1	111	2	DTX1
PrimateAI	0	1	0	130.236	two.sided	1	112	1	26	87	DTX1
ESM1b	0	1	0	58.88	two.sided	1	112	1	45	68	DTX1
EVE	0	1	0	Inf	two.sided	1	112	1	113	NA	DTX1
VARITY_R_LOO	0	0.380531	0	23.9573	two.sided	0.679328	112	1	70	43	DTX1
OncoKB	Inf	1	0.00092326	Inf	two.sided	1	116	1	113	4	DTX1
REVEL	Inf	1	0.00202442	Inf	two.sided	1	141	2	141	2	EBF1
CADD	0	1	0	16.5427	two.sided	1	141	2	35	108	EBF1
AlphaMissense	0	0.550872	0	10.5644	two.sided	0.889095	141	2	48	95	EBF1
ClinVar	0	1	0	Inf	two.sided	1	141	2	143	NA	EBF1
MutationAssessor	0	1	0	13.7814	two.sided	1	141	2	40	103	EBF1
SIFT	0	1	0	18.6198	two.sided	1	141	2	32	111	EBF1
PolyPhen2HDIV	0	0.530188	0	9.05557	two.sided	0.864697	141	2	53	90	EBF1
PolyPhen2HVAR	1.13534	1	0.0142704	90.3127	two.sided	1	141	2	67	76	EBF1
FATHMM	Inf	1	0.0135864	Inf	two.sided	1	141	2	133	10	EBF1
PrimateAI	0	1	0	207.687	two.sided	1	141	2	4	139	EBF1
ESM1b	0	1	0	12.4362	two.sided	1	141	2	43	100	EBF1
EVE	0	1	0	Inf	two.sided	1	141	2	143	NA	EBF1
VARITY_R_LOO	0	0.520142	0	8.27933	two.sided	0.851783	141	2	56	87	EBF1
OncoKB	0	1	0	Inf	two.sided	1	141	2	143	NA	EBF1
REVEL	0	1	0	Inf	two.sided	1	37	3	40	NA	EDNRB
CADD	0	0.278846	0	4.01229	two.sided	0.534257	37	3	15	25	EDNRB
AlphaMissense	0.280339	0.544534	0.00441788	5.8617	two.sided	0.882605	37	3	25	15	EDNRB
ClinVar	0	1	0	Inf	two.sided	1	37	3	40	NA	EDNRB
MutationAssessor	0.434	0.596154	0.00687299	9.02172	two.sided	0.947523	37	3	21	19	EDNRB
SIFT	0.662947	1	0.0104843	13.8039	two.sided	1	37	3	17	23	EDNRB
PolyPhen2HDIV	0	0.540891	0	5.72422	two.sided	0.878384	37	3	12	28	EDNRB
PolyPhen2HVAR	0	0.539474	0	4.49687	two.sided	0.876832	37	3	14	26	EDNRB
FATHMM	0.255755	0.337551	0.0107375	17.8443	two.sided	0.6159	37	3	35	5	EDNRB
PrimateAI	0.434	0.596154	0.00687299	9.02172	two.sided	0.947523	37	3	21	19	EDNRB
ESM1b	0.350292	0.564676	0.00553863	7.29532	two.sided	0.90541	37	3	23	17	EDNRB
EVE	0	1	0	Inf	two.sided	1	37	3	40	NA	EDNRB
VARITY_R_LOO	0	0.230769	0	2.34382	two.sided	0.459665	37	3	20	20	EDNRB
OncoKB	0	1	0	Inf	two.sided	1	37	3	40	NA	EDNRB
REVEL	0.737572	0.389663	0.37422	1.50841	two.sided	0.691572	265	60	253	72	EED
CADD	1.05455	0.884837	0.569842	1.93051	two.sided	1	265	60	132	193	EED
AlphaMissense	0.718373	0.314507	0.384877	1.31873	two.sided	0.586231	265	60	146	179	EED
ClinVar	Inf	1	0.00582105	Inf	two.sided	1	265	60	324	1	EED
MutationAssessor	0.657616	0.161422	0.351638	1.25083	two.sided	0.345071	265	60	230	95	EED
SIFT	0.881971	0.670942	0.482194	1.60592	two.sided	1	265	60	160	165	EED
PolyPhen2HDIV	1.20762	0.566965	0.662271	2.20283	two.sided	0.908255	265	60	150	175	EED
PolyPhen2HVAR	0.922967	0.775351	0.506015	1.69413	two.sided	1	265	60	184	141	EED
FATHMM	Inf	1	0.0423137	Inf	two.sided	1	265	60	323	2	EED
PrimateAI	2.99777	0.230732	0.24526	26.8052	two.sided	0.459665	265	60	5	320	EED
ESM1b	0.646873	0.14681	0.353748	1.18193	two.sided	0.32037	265	60	191	134	EED
EVE	0.667546	0.203347	0.354753	1.28094	two.sided	0.41661	265	60	234	91	EED
VARITY_R_LOO	0.278517	0.0002899	0.115511	0.602644	two.sided	0.00151419	265	60	112	213	EED
OncoKB	0	1	0	Inf	two.sided	1	265	60	325	NA	EED
REVEL	0.476424	0.00019369	0.3229	0.711969	two.sided	0.00106121	1471	152	1340	283	EGFR
CADD	0.336356	1.27e-09	0.227795	0.489747	two.sided	2.06e-08	1471	152	850	773	EGFR
AlphaMissense	0.215777	4.9e-18	0.145947	0.314639	two.sided	2.62e-16	1471	152	1006	617	EGFR
ClinVar	0.067902	0.00699551	0.00563325	0.597336	two.sided	0.0244602	1471	152	1618	5	EGFR
MutationAssessor	1.3032	0.125596	0.919578	1.85146	two.sided	0.283179	1471	152	789	834	EGFR
SIFT	0.399859	1.09e-06	0.263318	0.594971	two.sided	9.79e-06	1471	152	679	944	EGFR
PolyPhen2HDIV	0.224213	5.85e-13	0.134213	0.359031	two.sided	1.66e-11	1471	152	655	968	EGFR
PolyPhen2HVAR	0.227448	1.28e-14	0.144374	0.348216	two.sided	4.67e-13	1471	152	778	845	EGFR
FATHMM	0.290398	4.4e-12	0.203277	0.415159	two.sided	1.1e-10	1471	152	1239	384	EGFR
PrimateAI	0.0849335	1.57e-36	0.0507833	0.136171	two.sided	4.43e-34	1471	152	1002	621	EGFR
ESM1b	0.200268	7.24e-19	0.132352	0.297225	two.sided	4.23e-17	1471	152	944	679	EGFR
EVE	0.233955	8.61e-17	0.162468	0.334754	two.sided	3.9e-15	1471	152	1134	489	EGFR
VARITY_R_LOO	0.0793653	2.83e-22	0.0333878	0.162295	two.sided	2.24e-20	1471	152	614	1009	EGFR
OncoKB	0.324744	9.99e-09	0.224132	0.475527	two.sided	1.37e-07	1628	202	1623	207	EGFR
REVEL	0	1	0	Inf	two.sided	1	104	23	127	NA	EGLN1
CADD	0.265392	0.00940519	0.0844133	0.754752	two.sided	0.0313988	104	23	72	55	EGLN1
AlphaMissense	0.214453	0.00215844	0.0636327	0.62996	two.sided	0.00887773	104	23	71	56	EGLN1
ClinVar	0	1	0	Inf	two.sided	1	104	23	127	NA	EGLN1
MutationAssessor	0.313171	0.0182533	0.109643	0.8938	two.sided	0.0560195	104	23	93	34	EGLN1
SIFT	0.35008	0.0356395	0.11725	0.973052	two.sided	0.0994164	104	23	71	56	EGLN1
PolyPhen2HDIV	0.648456	0.361996	0.234848	1.77215	two.sided	0.653448	104	23	72	55	EGLN1
PolyPhen2HVAR	0.488206	0.153939	0.175484	1.34233	two.sided	0.332682	104	23	79	48	EGLN1
FATHMM	11.1125	1.8e-06	3.52393	42.3266	two.sided	1.56e-05	104	23	43	84	EGLN1
PrimateAI	0.319714	0.158471	0.0339571	1.46906	two.sided	0.340637	104	23	26	101	EGLN1
ESM1b	0.259675	0.00529017	0.0898477	0.7262	two.sided	0.0192404	104	23	88	39	EGLN1
EVE	0	1	0	Inf	two.sided	1	104	23	127	NA	EGLN1
VARITY_R_LOO	0.128385	0.0001242	0.0295888	0.424434	two.sided	0.0007107	104	23	69	58	EGLN1
OncoKB	0	1	0	Inf	two.sided	1	104	23	127	NA	EGLN1
REVEL	Inf	1	0.00498581	Inf	two.sided	1	97	2	96	3	EGR1
CADD	0	0.494949	0	5.41668	two.sided	0.825459	97	2	49	50	EGR1
AlphaMissense	0	0.102247	0	2.51259	two.sided	0.240082	97	2	67	32	EGR1
ClinVar	0	1	0	Inf	two.sided	1	97	2	99	NA	EGR1
MutationAssessor	Inf	1	0.0530221	Inf	two.sided	1	97	2	77	22	EGR1
SIFT	0	1	0	18.86	two.sided	1	97	2	22	77	EGR1
PolyPhen2HDIV	0	0.517625	0	8.20121	two.sided	0.848758	97	2	39	60	EGR1
PolyPhen2HVAR	0	0.232529	0	4.99191	two.sided	0.462807	97	2	51	48	EGR1
FATHMM	0	1	0	Inf	two.sided	1	97	2	99	NA	EGR1
PrimateAI	0	0.232529	0	4.99191	two.sided	0.462807	97	2	51	48	EGR1
ESM1b	0	0.0391672	0	1.31547	two.sided	0.107262	97	2	79	20	EGR1
EVE	0	1	0	Inf	two.sided	1	97	2	99	NA	EGR1
VARITY_R_LOO	0	0.144919	0	3.28866	two.sided	0.317061	97	2	61	38	EGR1
OncoKB	0	1	0	Inf	two.sided	1	97	2	99	NA	EGR1
REVEL	0.121819	0.00029424	0.0311294	0.433487	two.sided	0.00153057	82	25	91	16	EIF1AX
CADD	0.393764	0.0961048	0.104786	1.22778	two.sided	0.228256	82	25	37	70	EIF1AX
AlphaMissense	0.258706	0.0176576	0.0592652	0.863263	two.sided	0.0544771	82	25	39	68	EIF1AX
ClinVar	Inf	1	0.00783289	Inf	two.sided	1	82	25	106	1	EIF1AX
MutationAssessor	0.565227	0.553158	0.0965268	2.25558	two.sided	0.891346	82	25	19	88	EIF1AX
SIFT	0.427285	0.105594	0.126136	1.26275	two.sided	0.246559	82	25	41	66	EIF1AX
PolyPhen2HDIV	0.513377	0.175161	0.177989	1.40123	two.sided	0.366768	82	25	52	55	EIF1AX
PolyPhen2HVAR	0.49651	0.233474	0.146223	1.47338	two.sided	0.464331	82	25	38	69	EIF1AX
FATHMM	0	1	0	Inf	two.sided	1	82	25	107	NA	EIF1AX
PrimateAI	Inf	0.233645	0.0841025	Inf	two.sided	0.464541	82	25	1	106	EIF1AX
ESM1b	0.556094	0.422741	0.124485	1.92552	two.sided	0.736359	82	25	25	82	EIF1AX
EVE	0	1	0	Inf	two.sided	1	82	25	107	NA	EIF1AX
VARITY_R_LOO	0.316375	0.0520819	0.0722327	1.06164	two.sided	0.137096	82	25	35	72	EIF1AX
OncoKB	12.6737	0.00143284	1.93401	536.751	two.sided	0.00620545	124	26	107	43	EIF1AX
REVEL	0.203406	0.00175711	0.0653353	0.599244	two.sided	0.00744033	76	23	67	32	EIF4E
CADD	0.275309	0.0425083	0.0480648	1.05595	two.sided	0.115209	76	23	30	69	EIF4E
AlphaMissense	0.164465	0.00156053	0.0371396	0.559142	two.sided	0.00667859	76	23	47	52	EIF4E
ClinVar	0	1	0	Inf	two.sided	1	76	23	99	NA	EIF4E
MutationAssessor	0.385436	0.12706	0.0864615	1.32772	two.sided	0.285452	76	23	31	68	EIF4E
SIFT	0.205301	0.0037212	0.0537902	0.651514	two.sided	0.0141499	76	23	49	50	EIF4E
PolyPhen2HDIV	0.338463	0.0544793	0.098185	1.02318	two.sided	0.142278	76	23	45	54	EIF4E
PolyPhen2HVAR	0.228212	0.00789403	0.0598919	0.723354	two.sided	0.0270668	76	23	47	52	EIF4E
FATHMM	0	1	0	Inf	two.sided	1	76	23	99	NA	EIF4E
PrimateAI	0.244957	0.288578	0.00543231	1.84005	two.sided	0.54729	76	23	13	86	EIF4E
ESM1b	0.0515988	0.00012702	0.00119625	0.352047	two.sided	0.00072522	76	23	37	62	EIF4E
EVE	0	1	0	Inf	two.sided	1	76	23	99	NA	EIF4E
VARITY_R_LOO	0.0888332	0.00339225	0.00204554	0.614086	two.sided	0.0130513	76	23	27	72	EIF4E
OncoKB	0	1	0	Inf	two.sided	1	76	23	99	NA	EIF4E
REVEL	0	1	0	Inf	two.sided	1	133	9	142	NA	ELANE
CADD	0.161591	0.0127605	0.0295696	0.815617	two.sided	0.0410505	133	9	115	27	ELANE
AlphaMissense	0.484536	0.281175	0.098246	2.58044	two.sided	0.537135	133	9	101	41	ELANE
ClinVar	0.0566859	0.0201611	0.00361016	0.885501	two.sided	0.0609159	133	9	138	4	ELANE
MutationAssessor	0.399096	0.231302	0.0804229	2.13655	two.sided	0.460606	133	9	106	36	ELANE
SIFT	0.27538	0.165979	0.0269412	1.51767	two.sided	0.352385	133	9	70	72	ELANE
PolyPhen2HDIV	0.238207	0.271707	0.0052207	1.86958	two.sided	0.523857	133	9	47	95	ELANE
PolyPhen2HVAR	0.158329	0.0788662	0.00348007	1.23696	two.sided	0.193727	133	9	60	82	ELANE
FATHMM	0	1	0	Inf	two.sided	1	133	9	NA	142	ELANE
PrimateAI	1.01929	1	0.180908	10.5626	two.sided	1	133	9	110	32	ELANE
ESM1b	0.662102	0.692579	0.132351	4.31787	two.sided	1	133	9	106	36	ELANE
EVE	0	1	0	Inf	two.sided	1	133	9	142	NA	ELANE
VARITY_R_LOO	0.0867028	0.0104657	0.00190711	0.677605	two.sided	0.0345618	133	9	80	62	ELANE
OncoKB	0	1	0	Inf	two.sided	1	133	9	142	NA	ELANE
REVEL	0	1	0	Inf	two.sided	1	172	7	179	NA	EME1
CADD	0	0.00025485	0	0.299845	two.sided	0.00134777	172	7	122	57	EME1
AlphaMissense	0.295238	0.176988	0.0441894	3.31285	two.sided	0.370287	172	7	159	20	EME1
ClinVar	0	1	0	Inf	two.sided	1	172	7	179	NA	EME1
MutationAssessor	0	0.0212058	0	0.911215	two.sided	0.0634922	172	7	76	103	EME1
SIFT	0.136374	0.0504185	0.00291186	1.16048	two.sided	0.133082	172	7	96	83	EME1
PolyPhen2HDIV	0	0.0424545	0	0.978286	two.sided	0.115104	172	7	73	106	EME1
PolyPhen2HVAR	0	0.0051793	0	0.613885	two.sided	0.0188914	172	7	93	86	EME1
FATHMM	0	0.0391061	0	1.58722	two.sided	0.107172	172	7	178	1	EME1
PrimateAI	Inf	1	0.0151865	Inf	two.sided	1	172	7	176	3	EME1
ESM1b	0.120997	0.0197968	0.0183512	0.907341	two.sided	0.0599343	172	7	162	17	EME1
EVE	0	1	0	Inf	two.sided	1	172	7	179	NA	EME1
VARITY_R_LOO	0	3.11e-05	0	0.196593	two.sided	0.00020812	172	7	136	43	EME1
OncoKB	0	1	0	Inf	two.sided	1	172	7	179	NA	EME1
REVEL	0.256476	3.81e-16	0.183436	0.358181	two.sided	1.61e-14	2438	164	1990	612	EP300
CADD	0.0632439	6.31e-29	0.0267154	0.128534	two.sided	1.14e-26	2438	164	1100	1502	EP300
AlphaMissense	0.0332401	5.22e-53	0.0148447	0.0652157	two.sided	3.52e-50	2438	164	1560	1042	EP300
ClinVar	0.335205	0.323622	0.0371863	15.9397	two.sided	0.598818	2438	164	2596	6	EP300
MutationAssessor	0.122267	1.32e-28	0.0744983	0.192486	two.sided	2.33e-26	2438	164	1417	1185	EP300
SIFT	0.0633539	7.63e-24	0.0228111	0.141843	two.sided	7.54e-22	2438	164	920	1682	EP300
PolyPhen2HDIV	0.0782289	3.1e-19	0.0281344	0.175203	two.sided	1.85e-17	2438	164	803	1799	EP300
PolyPhen2HVAR	0.0707309	3.8e-26	0.029874	0.14377	two.sided	5.06e-24	2438	164	1033	1569	EP300
FATHMM	4.71912	2.18e-10	2.97287	7.3378	two.sided	4.08e-09	2438	164	151	2451	EP300
PrimateAI	0.00590429	6.7e-47	0.00015481	0.0335214	two.sided	3.19e-44	2438	164	1243	1359	EP300
ESM1b	0.0286364	2.19e-55	0.0120923	0.0582062	two.sided	2.08e-52	2438	164	1573	1029	EP300
EVE	0.0463911	8.68e-59	0.0269224	0.0758866	two.sided	1.65e-55	2438	164	1820	782	EP300
VARITY_R_LOO	0.0330051	3.25e-56	0.0154356	0.0628055	two.sided	3.53e-53	2438	164	1627	975	EP300
OncoKB	0.00202428	1.53e-37	6.1e-05	0.0124152	two.sided	4.84e-35	2439	197	2602	34	EP300
REVEL	0.160218	0.0232504	0.0228368	0.974719	two.sided	0.0685082	326	7	272	61	EPAS1
CADD	0.157462	0.0639652	0.00339268	1.31986	two.sided	0.162967	326	7	169	164	EPAS1
AlphaMissense	0.0593106	0.00200359	0.00127824	0.499694	two.sided	0.00832184	326	7	242	91	EPAS1
ClinVar	Inf	1	0.00056619	Inf	two.sided	1	326	7	332	1	EPAS1
MutationAssessor	1.43368	0.715731	0.238494	9.93855	two.sided	1	326	7	161	172	EPAS1
SIFT	0.186898	0.127327	0.00402588	1.56667	two.sided	0.285744	326	7	155	178	EPAS1
PolyPhen2HDIV	0.233643	0.246807	0.00503021	1.95947	two.sided	0.484129	326	7	137	196	EPAS1
PolyPhen2HVAR	0.391332	0.283106	0.0367575	2.43208	two.sided	0.539726	326	7	167	166	EPAS1
FATHMM	Inf	1	0.0397361	Inf	two.sided	1	326	7	323	10	EPAS1
PrimateAI	0.102954	0.0155673	0.00221859	0.863675	two.sided	0.0490023	326	7	203	130	EPAS1
ESM1b	0.146638	0.0189571	0.013752	0.915319	two.sided	0.057742	326	7	241	92	EPAS1
EVE	0	1	0	Inf	two.sided	1	326	7	333	NA	EPAS1
VARITY_R_LOO	0	0.00037637	0	0.329152	two.sided	0.00191329	326	7	223	110	EPAS1
OncoKB	Inf	1	0.0165592	Inf	two.sided	1	331	7	333	5	EPAS1
REVEL	0.434279	0.275638	0.0745399	4.53293	two.sided	0.52935	341	8	304	45	EPCAM
CADD	0.565225	0.468859	0.10335	3.09049	two.sided	0.79396	341	8	222	127	EPCAM
AlphaMissense	1.17498	1	0.205497	12.1015	two.sided	1	341	8	251	98	EPCAM
ClinVar	0	1	0	Inf	two.sided	1	341	8	349	NA	EPCAM
MutationAssessor	0.335549	0.444858	0.00736013	2.66595	two.sided	0.763173	341	8	103	246	EPCAM
SIFT	0.563418	0.492855	0.0861351	2.94768	two.sided	0.823465	341	8	179	170	EPCAM
PolyPhen2HDIV	0.226916	0.162041	0.00498596	1.79842	two.sided	0.345963	341	8	133	216	EPCAM
PolyPhen2HVAR	0.26903	0.147689	0.0261943	1.53191	two.sided	0.321826	341	8	191	158	EPCAM
FATHMM	Inf	1	0.0767388	Inf	two.sided	1	341	8	333	16	EPCAM
PrimateAI	Inf	0.605299	0.270031	Inf	two.sided	0.959754	341	8	301	48	EPCAM
ESM1b	1.64651	1	0.205688	75.4056	two.sided	1	341	8	283	66	EPCAM
EVE	0.628623	0.632928	0.108916	6.51813	two.sided	0.994097	341	8	288	61	EPCAM
VARITY_R_LOO	0.275495	0.116972	0.0420205	1.44532	two.sided	0.267746	341	8	237	112	EPCAM
OncoKB	0	1	0	Inf	two.sided	1	341	8	349	NA	EPCAM
REVEL	0	1	0	Inf	two.sided	1	83	5	88	NA	EPHA2
CADD	0.22499	0.197515	0.00440684	2.39998	two.sided	0.406413	83	5	45	43	EPHA2
AlphaMissense	0.123563	0.0501182	0.00241159	1.3261	two.sided	0.132343	83	5	57	31	EPHA2
ClinVar	0	1	0	Inf	two.sided	1	83	5	88	NA	EPHA2
MutationAssessor	0.466735	0.645969	0.0371228	4.30201	two.sided	1	83	5	51	37	EPHA2
SIFT	0.285627	0.371154	0.00559171	3.04718	two.sided	0.666235	83	5	40	48	EPHA2
PolyPhen2HDIV	0.382419	0.644805	0.00747378	4.09053	two.sided	1	83	5	34	54	EPHA2
PolyPhen2HVAR	0.194813	0.17248	0.00381445	2.07908	two.sided	0.362351	83	5	48	40	EPHA2
FATHMM	1.18528	1	0.108408	61.5024	two.sided	1	83	5	68	20	EPHA2
PrimateAI	0.275817	0.166022	0.0217586	2.56507	two.sided	0.352385	83	5	61	27	EPHA2
ESM1b	0.110721	0.0388011	0.002158	1.19103	two.sided	0.106413	83	5	59	29	EPHA2
EVE	0	1	0	Inf	two.sided	1	83	5	88	NA	EPHA2
VARITY_R_LOO	0.272305	0.366451	0.00533161	2.9045	two.sided	0.659305	83	5	41	47	EPHA2
OncoKB	0	1	0	Inf	two.sided	1	83	5	88	NA	EPHA2
REVEL	0.218971	6.54e-10	0.129621	0.364446	two.sided	1.12e-08	1767	72	1343	496	EPHA3
CADD	0.319619	0.00055991	0.138702	0.6522	two.sided	0.00269499	1767	72	555	1284	EPHA3
AlphaMissense	0.11696	2.47e-13	0.0507763	0.238338	two.sided	7.47e-12	1767	72	981	858	EPHA3
ClinVar	0	1	0	Inf	two.sided	1	1767	72	1839	NA	EPHA3
MutationAssessor	0.633905	0.0711197	0.372575	1.0579	two.sided	0.178503	1767	72	859	980	EPHA3
SIFT	0.240351	3.7e-05	0.0923763	0.528475	two.sided	0.0002425	1767	72	554	1285	EPHA3
PolyPhen2HDIV	0.102285	1.06e-05	0.0120719	0.386681	two.sided	7.8e-05	1767	72	388	1451	EPHA3
PolyPhen2HVAR	0.0654906	6.64e-09	0.00773611	0.247208	two.sided	9.44e-08	1767	72	539	1300	EPHA3
FATHMM	0.467745	0.00284947	0.282854	0.778975	two.sided	0.0112807	1767	72	1326	513	EPHA3
PrimateAI	0.104619	1.56e-07	0.0209965	0.321083	two.sided	1.67e-06	1767	72	522	1317	EPHA3
ESM1b	0.16579	3.19e-10	0.0781157	0.320601	two.sided	5.82e-09	1767	72	932	907	EPHA3
EVE	0	1	0	Inf	two.sided	1	1767	72	1839	NA	EPHA3
VARITY_R_LOO	0.0992102	9.06e-10	0.0261618	0.26774	two.sided	1.5e-08	1767	72	662	1177	EPHA3
OncoKB	0	1	0	Inf	two.sided	1	1767	72	1839	NA	EPHA3
REVEL	0.177856	0.00058168	0.0536353	0.528842	two.sided	0.00278217	1547	17	1173	391	EPHA7
CADD	0.633188	0.604058	0.14964	2.06303	two.sided	0.958252	1547	17	510	1054	EPHA7
AlphaMissense	0.21036	0.00710902	0.0386086	0.757862	two.sided	0.024766	1547	17	784	780	EPHA7
ClinVar	0	1	0	Inf	two.sided	1	1547	17	1564	NA	EPHA7
MutationAssessor	0.374457	0.0847482	0.102874	1.14858	two.sided	0.206046	1547	17	820	744	EPHA7
SIFT	0.130586	0.017759	0.00310962	0.84521	two.sided	0.0547232	1547	17	502	1062	EPHA7
PolyPhen2HDIV	0.332483	0.176576	0.0367438	1.43882	two.sided	0.369527	1547	17	445	1119	EPHA7
PolyPhen2HVAR	0.611559	0.459213	0.167916	1.87624	two.sided	0.78024	1547	17	632	932	EPHA7
FATHMM	0.206888	0.00236178	0.0700594	0.622917	two.sided	0.00961529	1547	17	1316	248	EPHA7
PrimateAI	0	0.630156	0	3.06424	two.sided	0.990561	1547	17	115	1449	EPHA7
ESM1b	0.298094	0.0285313	0.0705152	0.97052	two.sided	0.0820964	1547	17	790	774	EPHA7
EVE	0	1	0	Inf	two.sided	1	1547	17	1564	NA	EPHA7
VARITY_R_LOO	0.102862	0.00485924	0.00245095	0.665519	two.sided	0.0178734	1547	17	586	978	EPHA7
OncoKB	Inf	1	0.00687642	Inf	two.sided	1	1551	17	1564	4	EPHA7
REVEL	0.261937	0.00072998	0.107073	0.604418	two.sided	0.00340793	1343	28	923	448	EPHB1
CADD	0.08929	0.00121179	0.00217755	0.545661	two.sided	0.0053673	1343	28	395	976	EPHB1
AlphaMissense	0.0828265	7.71e-06	0.00948795	0.333141	two.sided	5.81e-05	1343	28	649	722	EPHB1
ClinVar	0	1	0	Inf	two.sided	1	1343	28	1371	NA	EPHB1
MutationAssessor	0.134743	7.14e-05	0.0259439	0.444781	two.sided	0.00043423	1343	28	636	735	EPHB1
SIFT	0.146806	0.00184473	0.0168074	0.590772	two.sided	0.00774174	1343	28	464	907	EPHB1
PolyPhen2HDIV	0	0.00056348	0	0.435618	two.sided	0.00271048	1343	28	330	1041	EPHB1
PolyPhen2HVAR	0.0806299	0.00063135	0.00196707	0.492601	two.sided	0.00299155	1343	28	424	947	EPHB1
FATHMM	0.521729	0.147659	0.221906	1.32479	two.sided	0.321826	1343	28	1096	275	EPHB1
PrimateAI	0	0.0247083	0	0.853508	two.sided	0.0723831	1343	28	192	1179	EPHB1
ESM1b	0.183667	0.0013742	0.035338	0.606455	two.sided	0.005989	1343	28	534	837	EPHB1
EVE	0	1	0	Inf	two.sided	1	1343	28	1371	NA	EPHB1
VARITY_R_LOO	0.0502854	6.58e-06	0.00122908	0.306972	two.sided	5.02e-05	1343	28	571	800	EPHB1
OncoKB	0.125629	0.138617	0.0144925	5.95721	two.sided	0.30627	1349	29	1371	7	EPHB1
REVEL	Inf	1	0.00630599	Inf	two.sided	1	196	7	201	2	EPHB4
CADD	0.131424	0.048005	0.00281281	1.11417	two.sided	0.127694	196	7	111	92	EPHB4
AlphaMissense	0.114015	0.00882784	0.0105098	0.72559	two.sided	0.0297719	196	7	155	48	EPHB4
ClinVar	0.0648384	0.100401	0.0029734	4.25226	two.sided	0.236531	196	7	200	3	EPHB4
MutationAssessor	0.325032	0.206656	0.0461732	1.9856	two.sided	0.421691	196	7	140	63	EPHB4
SIFT	0.197555	0.132617	0.00422615	1.67476	two.sided	0.294897	196	7	91	112	EPHB4
PolyPhen2HDIV	0.294825	0.425139	0.00629636	2.50504	two.sided	0.73969	196	7	72	131	EPHB4
PolyPhen2HVAR	0.161187	0.118535	0.00344949	1.3661	two.sided	0.270465	196	7	101	102	EPHB4
FATHMM	0.302373	0.131208	0.0488132	2.15381	two.sided	0.292369	196	7	164	39	EPHB4
PrimateAI	0.113616	0.0222718	0.00243135	0.963717	two.sided	0.0661371	196	7	118	85	EPHB4
ESM1b	0.382737	0.236619	0.0544677	2.33381	two.sided	0.468739	196	7	133	70	EPHB4
EVE	0.20666	0.0478807	0.0291455	1.2725	two.sided	0.127453	196	7	157	46	EPHB4
VARITY_R_LOO	0.0727049	0.00476401	0.00155481	0.619354	two.sided	0.0175875	196	7	138	65	EPHB4
OncoKB	0	1	0	Inf	two.sided	1	196	7	203	NA	EPHB4
REVEL	0.392631	0.0671866	0.150145	1.14556	two.sided	0.169978	1188	23	1030	181	ERBB2
CADD	0.191166	0.00107004	0.0470104	0.579914	two.sided	0.00479949	1188	23	627	584	ERBB2
AlphaMissense	0.0713042	1.95e-08	0.0174952	0.216907	two.sided	2.53e-07	1188	23	892	319	ERBB2
ClinVar	Inf	1	0.00356815	Inf	two.sided	1	1188	23	1209	2	ERBB2
MutationAssessor	0.302865	0.00729635	0.11027	0.768312	two.sided	0.0253258	1188	23	766	445	ERBB2
SIFT	0.434011	0.0900693	0.139138	1.16384	two.sided	0.216005	1188	23	539	672	ERBB2
PolyPhen2HDIV	0.242807	0.00546542	0.0597402	0.73663	two.sided	0.0198097	1188	23	556	655	ERBB2
PolyPhen2HVAR	0.228604	0.00230312	0.0659067	0.644372	two.sided	0.00940669	1188	23	657	554	ERBB2
FATHMM	0.377028	0.0212684	0.149167	0.943299	two.sided	0.0636044	1188	23	853	358	ERBB2
PrimateAI	0.070683	1.03e-07	0.0133724	0.240499	two.sided	1.15e-06	1188	23	811	400	ERBB2
ESM1b	0.221716	0.00128783	0.063918	0.624963	two.sided	0.00566451	1188	23	666	545	ERBB2
EVE	0	1	0	Inf	two.sided	1	1188	23	1211	NA	ERBB2
VARITY_R_LOO	0.157817	7.81e-05	0.0454784	0.445097	two.sided	0.00047	1188	23	763	448	ERBB2
OncoKB	0.303753	0.0190267	0.116451	0.934662	two.sided	0.0578794	1282	29	1211	100	ERBB2
REVEL	0.314387	0.0140011	0.120534	0.830217	two.sided	0.0447013	2597	21	2031	587	ERBB4
CADD	0	5.29e-05	0	0.313242	two.sided	0.0003311	2597	21	989	1629	ERBB4
AlphaMissense	0.0387872	8.58e-07	0.00093907	0.243245	two.sided	7.91e-06	2597	21	1464	1154	ERBB4
ClinVar	Inf	1	0.00324737	Inf	two.sided	1	2597	21	2615	3	ERBB4
MutationAssessor	0.318033	0.0148747	0.100767	0.870795	two.sided	0.0471342	2597	21	1453	1165	ERBB4
SIFT	0.144709	0.00281095	0.0162989	0.601765	two.sided	0.0111398	2597	21	1096	1522	ERBB4
PolyPhen2HDIV	0	0.0011289	0	0.475482	two.sided	0.00503241	2597	21	749	1869	ERBB4
PolyPhen2HVAR	0	1.78e-05	0	0.273598	two.sided	0.00012512	2597	21	1073	1545	ERBB4
FATHMM	0.309893	0.00786349	0.114801	0.805049	two.sided	0.0269918	2597	21	1847	771	ERBB4
PrimateAI	0	0.00413167	0	0.601905	two.sided	0.0154785	2597	21	630	1988	ERBB4
ESM1b	0.122812	0.00059529	0.0138701	0.510699	two.sided	0.00284191	2597	21	1201	1417	ERBB4
EVE	0.0694116	3.19e-08	0.0169228	0.213873	two.sided	3.97e-07	2597	21	2010	608	ERBB4
VARITY_R_LOO	0	4.52e-05	0	0.302257	two.sided	0.00028759	2597	21	1011	1607	ERBB4
OncoKB	Inf	1	0.108999	Inf	two.sided	1	2653	21	2618	56	ERBB4
REVEL	0	1	0	Inf	two.sided	1	127	5	132	NA	ERCC1
CADD	0	0.0161852	0	0.849604	two.sided	0.0505288	127	5	73	59	ERCC1
AlphaMissense	0	0.00275013	0	0.478599	two.sided	0.0109444	127	5	90	42	ERCC1
ClinVar	Inf	1	0.0010251	Inf	two.sided	1	127	5	131	1	ERCC1
MutationAssessor	0	0.0720765	0	1.45	two.sided	0.180178	127	5	56	76	ERCC1
SIFT	0	0.0751216	0	1.4971	two.sided	0.18591	127	5	55	77	ERCC1
PolyPhen2HDIV	0	0.160017	0	1.94771	two.sided	0.342668	127	5	47	85	ERCC1
PolyPhen2HVAR	0	0.0579257	0	1.09237	two.sided	0.149889	127	5	65	67	ERCC1
FATHMM	Inf	1	0.00676779	Inf	two.sided	1	127	5	130	2	ERCC1
PrimateAI	0.0970273	0.026591	0.00191696	1.02399	two.sided	0.0772733	127	5	93	39	ERCC1
ESM1b	0	0.0267034	0	1.02616	two.sided	0.0774817	127	5	67	65	ERCC1
EVE	0	0.00076729	0	0.334297	two.sided	0.00356457	127	5	99	33	ERCC1
VARITY_R_LOO	0	0.0161852	0	0.849604	two.sided	0.0505288	127	5	73	59	ERCC1
OncoKB	0	1	0	Inf	two.sided	1	127	5	132	NA	ERCC1
REVEL	0.663951	0.190403	0.34796	1.29829	two.sided	0.393313	737	47	551	233	ERCC2
CADD	0.597889	0.12873	0.295517	1.15927	two.sided	0.288005	737	47	339	445	ERCC2
AlphaMissense	0.307076	0.00023455	0.146181	0.60864	two.sided	0.00125528	737	47	422	362	ERCC2
ClinVar	0.216562	0.0967531	0.03964	2.19515	two.sided	0.229438	737	47	775	9	ERCC2
MutationAssessor	0.547271	0.0877315	0.254232	1.10155	two.sided	0.211809	737	47	296	488	ERCC2
SIFT	0.604635	0.128314	0.293705	1.18461	two.sided	0.287345	737	47	318	466	ERCC2
PolyPhen2HDIV	0.55569	0.0699403	0.285229	1.05589	two.sided	0.175775	737	47	407	377	ERCC2
PolyPhen2HVAR	0.440068	0.00989164	0.220756	0.846137	two.sided	0.0328354	737	47	414	370	ERCC2
[truncated: 5,621 more rows]

## Sheet: Fig 2B
Figure 2B. Coefficients and inverse probability treatment weighted overall survival hazard ratios (from time of diagnosis left truncated at time of sequencing) of patients harboring reclassified oncogenic mutations compared to patients without mutation in commonly mutated genes in non-small cell lung cancer (NSCLC). Patients are from MSK-IMPACT NSCLC (N=7,965) and AACR GENIE Biopharma Collaborati…
gene	term	estimate_IMPACT	std.error_IMPACT	robust.se_IMPACT	statistic_IMPACT	p.value_IMPACT	conf.low_IMPACT	conf.high_IMPACT	strata_size_IMPACT	hr_IMPACT	hr.conf.low_IMPACT	hr.conf.high_IMPACT	pval_adj_IMPACT	estimate_sig_IMPACT	y_lab_IMPACT	Number_of_patients	estimate_GENIEBPC	std.error_GENIEBPC	robust.se_GENIEBPC	statistic_GENIEBPC	p.value_GENIEBPC	conf.low_GENIEBPC	conf.high_GENIEBPC	strata_size_GENIEBPC	hr_GENIEBPC	hr.conf.low_GENIEBPC	hr.conf.high_GENIEBPC	pval_adj_GENIEBPC	estimate_sig_GENIEBPC	y_lab_GENIEBPC	ann_type_GENIEBPC	pt_seq_count_GENIE
ALK	AlphaMissense_RescueRescued_Oncogenic	0.0741442	0.0227185	0.271524	0.273067	0.785	-0.458032	0.60632	51	1.07696	0.632527	1.83	0.919579	NA	AlphaMissense: Rescued Oncogenic	68	NA	NA	NA	NA	NA	NA	NA	NA	NA	NA	NA	NA	NA	NA	NA	NA
ALK	CADD_RescueRescued_Oncogenic	-0.135825	0.025199	0.323929	-0.419305	0.675	-0.770715	0.499064	47	0.872995	0.462682	1.65	0.894294	NA	CADD: Rescued Oncogenic	59	NA	NA	NA	NA	NA	NA	NA	NA	NA	NA	NA	NA	NA	NA	NA	NA
ALK	ESM1b_RescueRescued_Oncogenic	0.133663	0.0219918	0.244425	0.546849	0.584	-0.3454	0.612727	81	1.14301	0.707937	1.85	0.847823	NA	ESM1b: Rescued Oncogenic	100	NA	NA	NA	NA	NA	NA	NA	NA	NA	NA	NA	NA	NA	NA	NA	NA
ALK	FATHMM_RescueRescued_Oncogenic	0.478836	0.0218006	0.213704	2.24065	0.025	0.0599843	0.897688	55	1.61419	1.06182	2.45	0.15483	NA	FATHMM: Rescued Oncogenic	67	NA	NA	NA	NA	NA	NA	NA	NA	NA	NA	NA	NA	NA	NA	NA	NA
ALK	MutationAssessor_RescueRescued_Oncogenic	-0.15129	0.0219554	0.5297	-0.285614	0.775	-1.18948	0.886903	75	0.859598	0.304379	2.43	0.919098	NA	MutationAssessor: Rescued Oncogenic	94	NA	NA	NA	NA	NA	NA	NA	NA	NA	NA	NA	NA	NA	NA	NA	NA
ALK	PolyPhen2HDIV_RescueRescued_Oncogenic	0.0537996	0.0225978	0.201318	0.267236	0.789	-0.340777	0.448376	138	1.05527	0.711218	1.57	0.919579	NA	PolyPhen2HDIV: Rescued Oncogenic	172	NA	NA	NA	NA	NA	NA	NA	NA	NA	NA	NA	NA	NA	NA	NA	NA
ALK	PolyPhen2HVAR_RescueRescued_Oncogenic	0.0667489	0.0226759	0.206759	0.322834	0.747	-0.338492	0.47199	117	1.06903	0.712844	1.6	0.910455	NA	PolyPhen2HVAR: Rescued Oncogenic	142	NA	NA	NA	NA	NA	NA	NA	NA	NA	NA	NA	NA	NA	NA	NA	NA
ALK	PrimateAI_RescueRescued_Oncogenic	0.175521	0.0221634	0.202638	0.866182	0.386	-0.221642	0.572685	70	1.19187	0.801202	1.77302	0.723522	NA	PrimateAI: Rescued Oncogenic	80	NA	NA	NA	NA	NA	NA	NA	NA	NA	NA	NA	NA	NA	NA	NA	NA
ALK	REVEL_RescueRescued_Oncogenic	-0.131461	0.0236983	0.312743	-0.420349	0.674	-0.744426	0.481504	52	0.876813	0.475007	1.61851	0.894294	NA	REVEL: Rescued Oncogenic	70	NA	NA	NA	NA	NA	NA	NA	NA	NA	NA	NA	NA	NA	NA	NA	NA
ALK	SIFT_RescueRescued_Oncogenic	-0.132573	0.0229107	0.221394	-0.598812	0.549	-0.566497	0.301351	121	0.875839	0.56751	1.35168	0.820311	NA	SIFT: Rescued Oncogenic	144	NA	NA	NA	NA	NA	NA	NA	NA	NA	NA	NA	NA	NA	NA	NA	NA
ALK	VARITY_R_LOO_RescueRescued_Oncogenic	0.379194	0.0216908	0.210616	1.8004	0.0718	-0.0336058	0.791994	56	1.46111	0.966953	2.2078	0.349025	NA	VARITY R LOO: Rescued Oncogenic	68	NA	NA	NA	NA	NA	NA	NA	NA	NA	NA	NA	NA	NA	NA	NA	NA
ALK	gene_of_interest1	0.237586	0.021802	0.117051	2.02976	0.0424	0.00816965	0.467003	266	1.26818	1.0082	1.59521	0.240577	NA	Any alteration	325	NA	NA	NA	NA	NA	NA	NA	NA	NA	NA	NA	NA	NA	NA	NA	NA
ALK	oncogenic_binaryPathogenic	-0.42245	0.0233953	1.12013	-0.377145	0.706066	-2.61786	1.77296	18	0.655439	0.0729589	5.88825	0.900044	NA	oncogenic binaryPathogenic	22	NA	NA	NA	NA	NA	NA	NA	NA	NA	NA	NA	NA	NA	NA	NA	NA
APC	AlphaMissense_RescueRescued_Oncogenic	-0.06612	0.0233443	0.246345	-0.268404	0.788388	-0.548947	0.416707	47	0.936019	0.577558	1.51696	0.919579	NA	AlphaMissense: Rescued Oncogenic	82	NA	NA	NA	NA	NA	NA	NA	NA	NA	NA	NA	NA	NA	NA	NA	NA
APC	CADD_RescueRescued_Oncogenic	-0.0515805	0.0230046	0.326298	-0.158078	0.874395	-0.691113	0.587952	35	0.949727	0.501018	1.8003	0.947227	NA	CADD: Rescued Oncogenic	61	NA	NA	NA	NA	NA	NA	NA	NA	NA	NA	NA	NA	NA	NA	NA	NA
APC	ESM1b_RescueRescued_Oncogenic	-0.224055	0.0253286	0.375827	-0.596165	0.551065	-0.960661	0.512552	26	0.799271	0.38264	1.66955	0.821248	NA	ESM1b: Rescued Oncogenic	38	NA	NA	NA	NA	NA	NA	NA	NA	NA	NA	NA	NA	NA	NA	NA	NA
APC	EVE_RescueRescued_Oncogenic	-0.286117	0.0237816	0.247368	-1.15664	0.247418	-0.77095	0.198716	62	0.751175	0.462574	1.21984	0.656783	NA	EVE: Rescued Oncogenic	103	NA	NA	NA	NA	NA	NA	NA	NA	NA	NA	NA	NA	NA	NA	NA	NA
APC	FATHMM_RescueRescued_Oncogenic	0.171537	0.0219378	0.158902	1.07952	0.280358	-0.139905	0.482978	130	1.18713	0.869441	1.62089	0.709367	NA	FATHMM: Rescued Oncogenic	200	NA	NA	NA	NA	NA	NA	NA	NA	NA	NA	NA	NA	NA	NA	NA	NA
APC	MutationAssessor_RescueRescued_Oncogenic	0.379455	0.0222455	0.24606	1.54212	0.123044	-0.102814	0.861723	50	1.46149	0.902295	2.36724	0.478158	NA	MutationAssessor: Rescued Oncogenic	83	NA	NA	NA	NA	NA	NA	NA	NA	NA	NA	NA	NA	NA	NA	NA	NA
APC	PolyPhen2HDIV_RescueRescued_Oncogenic	-0.111355	0.0225657	0.17687	-0.629584	0.528967	-0.458014	0.235305	101	0.894621	0.632538	1.26529	0.806362	NA	PolyPhen2HDIV: Rescued Oncogenic	166	NA	NA	NA	NA	NA	NA	NA	NA	NA	NA	NA	NA	NA	NA	NA	NA
APC	PolyPhen2HVAR_RescueRescued_Oncogenic	-0.124376	0.0224379	0.195816	-0.635168	0.525319	-0.508169	0.259416	81	0.883048	0.601596	1.29617	0.802352	NA	PolyPhen2HVAR: Rescued Oncogenic	140	NA	NA	NA	NA	NA	NA	NA	NA	NA	NA	NA	NA	NA	NA	NA	NA
APC	PrimateAI_RescueRescued_Oncogenic	-0.0493496	0.0225499	0.215148	-0.229374	0.818578	-0.471033	0.372334	79	0.951848	0.624357	1.45112	0.930349	NA	PrimateAI: Rescued Oncogenic	121	NA	NA	NA	NA	NA	NA	NA	NA	NA	NA	NA	NA	NA	NA	NA	NA
APC	REVEL_RescueRescued_Oncogenic	-0.187091	0.0236122	0.232427	-0.804943	0.420852	-0.64264	0.268458	55	0.829368	0.525902	1.30795	0.729135	NA	REVEL: Rescued Oncogenic	90	NA	NA	NA	NA	NA	NA	NA	NA	NA	NA	NA	NA	NA	NA	NA	NA
APC	VARITY_R_LOO_RescueRescued_Oncogenic	0.0809043	0.0218118	0.30135	0.268473	0.788336	-0.509732	0.67154	50	1.08427	0.600657	1.95725	0.919579	NA	VARITY R LOO: Rescued Oncogenic	77	NA	NA	NA	NA	NA	NA	NA	NA	NA	NA	NA	NA	NA	NA	NA	NA
APC	gene_of_interest1	0.114184	0.0219371	0.132699	0.860472	0.389529	-0.145902	0.374269	169	1.12096	0.864243	1.45393	0.723522	NA	Any alteration	257	NA	NA	NA	NA	NA	NA	NA	NA	NA	NA	NA	NA	NA	NA	NA	NA
ARID1A	AlphaMissense_RescueRescued_Oncogenic	0.17311	0.0217388	0.245667	0.704653	0.481026	-0.308389	0.654609	82	1.189	0.73463	1.92439	0.759906	NA	AlphaMissense: Rescued Oncogenic	106	NA	NA	NA	NA	NA	NA	NA	NA	NA	NA	NA	NA	NA	NA	NA	NA
ARID1A	CADD_RescueRescued_Oncogenic	0.230549	0.0214827	0.239212	0.963784	0.335154	-0.238299	0.699397	62	1.25929	0.787967	2.01254	0.723522	NA	CADD: Rescued Oncogenic	87	NA	NA	NA	NA	NA	NA	NA	NA	NA	NA	NA	NA	NA	NA	NA	NA
ARID1A	ESM1b_RescueRescued_Oncogenic	0.0250457	0.0223449	0.242064	0.103468	0.917592	-0.44939	0.499482	76	1.02536	0.638017	1.64787	0.968044	NA	ESM1b: Rescued Oncogenic	98	NA	NA	NA	NA	NA	NA	NA	NA	NA	NA	NA	NA	NA	NA	NA	NA
ARID1A	EVE_RescueRescued_Oncogenic	-0.018126	0.0231685	0.261481	-0.0693207	0.944734	-0.530619	0.494367	60	0.982037	0.588241	1.63946	0.983453	NA	EVE: Rescued Oncogenic	86	NA	NA	NA	NA	NA	NA	NA	NA	NA	NA	NA	NA	NA	NA	NA	NA
ARID1A	MutationAssessor_RescueRescued_Oncogenic	0.072123	0.0225364	0.260815	0.27653	0.782141	-0.439064	0.58331	59	1.07479	0.644639	1.79196	0.919579	NA	MutationAssessor: Rescued Oncogenic	77	NA	NA	NA	NA	NA	NA	NA	NA	NA	NA	NA	NA	NA	NA	NA	NA
ARID1A	PolyPhen2HDIV_RescueRescued_Oncogenic	-0.0123801	0.0226256	0.183082	-0.0676205	0.946088	-0.371213	0.346453	137	0.987696	0.689897	1.41404	0.983453	NA	PolyPhen2HDIV: Rescued Oncogenic	183	NA	NA	NA	NA	NA	NA	NA	NA	NA	NA	NA	NA	NA	NA	NA	NA
ARID1A	PolyPhen2HVAR_RescueRescued_Oncogenic	0.0748539	0.0221472	0.189977	0.394016	0.693569	-0.297493	0.447201	107	1.07773	0.742677	1.56393	0.899686	NA	PolyPhen2HVAR: Rescued Oncogenic	142	NA	NA	NA	NA	NA	NA	NA	NA	NA	NA	NA	NA	NA	NA	NA	NA
ARID1A	PrimateAI_RescueRescued_Oncogenic	0.0913526	0.0226308	0.179502	0.508921	0.610807	-0.260466	0.443171	140	1.09566	0.770693	1.55764	0.866801	NA	PrimateAI: Rescued Oncogenic	190	NA	NA	NA	NA	NA	NA	NA	NA	NA	NA	NA	NA	NA	NA	NA	NA
ARID1A	REVEL_RescueRescued_Oncogenic	0.525106	0.0212913	0.461917	1.1368	0.255623	-0.380235	1.43045	27	1.69064	0.683701	4.18057	0.670738	NA	REVEL: Rescued Oncogenic	34	NA	NA	NA	NA	NA	NA	NA	NA	NA	NA	NA	NA	NA	NA	NA	NA
ARID1A	VARITY_R_LOO_RescueRescued_Oncogenic	-0.0053327	0.0223209	0.219	-0.0243502	0.980573	-0.434564	0.423899	85	0.994682	0.647547	1.52791	0.995015	NA	VARITY R LOO: Rescued Oncogenic	109	NA	NA	NA	NA	NA	NA	NA	NA	NA	NA	NA	NA	NA	NA	NA	NA
ARID1A	gene_of_interest1	0.0706684	0.0223814	0.143527	0.49237	0.622458	-0.21064	0.351976	189	1.07323	0.810066	1.42187	0.871252	NA	Any alteration	252	NA	NA	NA	NA	NA	NA	NA	NA	NA	NA	NA	NA	NA	NA	NA	NA
ARID2	AlphaMissense_RescueRescued_Oncogenic	0.106908	0.021762	0.200318	0.533691	0.593555	-0.285709	0.499525	40	1.11283	0.751482	1.64794	0.850178	NA	AlphaMissense: Rescued Oncogenic	56	NA	NA	NA	NA	NA	NA	NA	NA	NA	NA	NA	NA	NA	NA	NA	NA
ARID2	CADD_RescueRescued_Oncogenic	-0.443066	0.0219267	0.18044	-2.45548	0.0140697	-0.796721	-0.0894105	33	0.642065	0.450805	0.91447	0.10538	NA	CADD: Rescued Oncogenic	44	NA	NA	NA	NA	NA	NA	NA	NA	NA	NA	NA	NA	NA	NA	NA	NA
ARID2	ESM1b_RescueRescued_Oncogenic	0.22062	0.0218589	0.269943	0.817282	0.413767	-0.308459	0.749699	21	1.24685	0.734578	2.11636	0.729135	NA	ESM1b: Rescued Oncogenic	31	NA	NA	NA	NA	NA	NA	NA	NA	NA	NA	NA	NA	NA	NA	NA	NA
ARID2	MutationAssessor_RescueRescued_Oncogenic	-0.167556	0.0228885	0.56271	-0.297765	0.765882	-1.27045	0.935336	20	0.84573	0.280706	2.54807	0.919098	NA	MutationAssessor: Rescued Oncogenic	30	NA	NA	NA	NA	NA	NA	NA	NA	NA	NA	NA	NA	NA	NA	NA	NA
ARID2	PolyPhen2HDIV_RescueRescued_Oncogenic	0.387097	0.022181	0.200426	1.93137	0.0534377	-0.0057315	0.779925	85	1.4727	0.994285	2.18131	0.276495	NA	PolyPhen2HDIV: Rescued Oncogenic	117	NA	NA	NA	NA	NA	NA	NA	NA	NA	NA	NA	NA	NA	NA	NA	NA
ARID2	PolyPhen2HVAR_RescueRescued_Oncogenic	0.297265	0.0218471	0.221004	1.34507	0.178604	-0.135895	0.730426	64	1.34617	0.872934	2.07596	0.589585	NA	PolyPhen2HVAR: Rescued Oncogenic	87	NA	NA	NA	NA	NA	NA	NA	NA	NA	NA	NA	NA	NA	NA	NA	NA
ARID2	PrimateAI_RescueRescued_Oncogenic	0.175513	0.0220006	0.168734	1.04017	0.298259	-0.1552	0.506226	62	1.19186	0.856244	1.65902	0.723522	NA	PrimateAI: Rescued Oncogenic	87	NA	NA	NA	NA	NA	NA	NA	NA	NA	NA	NA	NA	NA	NA	NA	NA
ARID2	REVEL_RescueRescued_Oncogenic	-0.159345	0.0239818	0.447353	-0.356195	0.721694	-1.03614	0.717451	12	0.852702	0.354821	2.0492	0.901873	NA	REVEL: Rescued Oncogenic	22	NA	NA	NA	NA	NA	NA	NA	NA	NA	NA	NA	NA	NA	NA	NA	NA
ARID2	SIFT_RescueRescued_Oncogenic	0.321545	0.0222458	0.204875	1.56947	0.116539	-0.0800029	0.723093	74	1.37926	0.923114	2.0608	0.470756	NA	SIFT: Rescued Oncogenic	100	NA	NA	NA	NA	NA	NA	NA	NA	NA	NA	NA	NA	NA	NA	NA	NA
ARID2	VARITY_R_LOO_RescueRescued_Oncogenic	-0.0579774	0.0222005	0.300259	-0.193091	0.846888	-0.646475	0.53052	22	0.943671	0.523889	1.69982	0.933834	NA	VARITY R LOO: Rescued Oncogenic	34	NA	NA	NA	NA	NA	NA	NA	NA	NA	NA	NA	NA	NA	NA	NA	NA
ARID2	gene_of_interest1	0.274017	0.0226403	0.156735	1.74829	0.0804141	-0.0331769	0.581211	121	1.31524	0.967367	1.7882	0.372168	NA	Any alteration	157	NA	NA	NA	NA	NA	NA	NA	NA	NA	NA	NA	NA	NA	NA	NA	NA
ATM	AlphaMissense_RescueRescued_Oncogenic	0.23756	0.0226555	0.157997	1.50358	0.13269	-0.0721075	0.547227	146	1.26815	0.930431	1.72845	0.496779	NA	AlphaMissense: Rescued Oncogenic	154	NA	NA	NA	NA	NA	NA	NA	NA	NA	NA	NA	NA	NA	NA	NA	822
ATM	CADD_RescueRescued_Oncogenic	0.120162	0.0233724	0.15839	0.758645	0.448065	-0.190277	0.430601	134	1.12768	0.82673	1.53818	0.744522	NA	CADD: Rescued Oncogenic	144	0.150484	0.0641792	0.250953	0.599649	0.54874	-0.341375	0.642343	33	1.1624	0.710792	1.90093	0.80652	NA	CADD: Rescued Oncogenic	CADD	822
ATM	ESM1b_RescueRescued_Oncogenic	0.311659	0.0231846	0.174303	1.78803	0.0737711	-0.0299686	0.653286	115	1.36569	0.970476	1.92185	0.353132	NA	ESM1b: Rescued Oncogenic	122	-0.026395	0.0649615	0.208711	-0.126467	0.899362	-0.435461	0.382671	32	0.97395	0.646966	1.4662	0.947328	NA	ESM1b: Rescued Oncogenic	ESM1b	822
ATM	EVE_RescueRescued_Oncogenic	0.231752	0.0229839	0.138568	1.67248	0.0944293	-0.0398357	0.50334	167	1.26081	0.960947	1.65424	0.41414	NA	EVE: Rescued Oncogenic	187	-0.0401388	0.066907	0.238931	-0.167993	0.866588	-0.508435	0.428157	34	0.960656	0.601436	1.53443	0.934614	NA	EVE: Rescued Oncogenic	EVE	822
ATM	FATHMM_RescueRescued_Oncogenic	0.492842	0.0224001	0.207805	2.37166	0.0177084	0.0855522	0.900132	91	1.63696	1.08932	2.45993	0.113743	NA	FATHMM: Rescued Oncogenic	91	-0.256228	0.0767986	0.451234	-0.567838	0.570145	-1.14063	0.628174	15	0.773966	0.319618	1.87419	0.826449	NA	FATHMM: Rescued Oncogenic	FATHMM	822
ATM	MutationAssessor_RescueRescued_Oncogenic	0.125314	0.022579	0.115199	1.0878	0.276682	-0.100472	0.3511	270	1.1335	0.90441	1.42063	0.705885	NA	MutationAssessor: Rescued Oncogenic	310	0.101215	0.0644118	0.167462	0.604405	0.545574	-0.227005	0.429435	52	1.10651	0.796917	1.53639	0.805614	NA	MutationAssessor: Rescued Oncogenic	MutationAssessor	822
ATM	PolyPhen2HDIV_RescueRescued_Oncogenic	0.206796	0.0225156	0.114814	1.80114	0.0716806	-0.018235	0.431826	254	1.22973	0.98193	1.54007	0.349025	NA	PolyPhen2HDIV: Rescued Oncogenic	290	0.104765	0.0646275	0.149929	0.698762	0.484701	-0.18909	0.398619	51	1.11045	0.827712	1.48977	0.750811	NA	PolyPhen2HDIV: Rescued Oncogenic	PolyPhen	822
ATM	PolyPhen2HVAR_RescueRescued_Oncogenic	0.278786	0.0222854	0.117383	2.375	0.0175488	0.0487187	0.508853	223	1.32152	1.04992	1.66338	0.113743	NA	PolyPhen2HVAR: Rescued Oncogenic	253	0.0240289	0.0653918	0.181707	0.13224	0.894795	-0.33211	0.380167	45	1.02432	0.717409	1.46253	0.947328	NA	PolyPhen2HVAR: Rescued Oncogenic	PolyPhen	822
ATM	PrimateAI_RescueRescued_Oncogenic	0.0470965	0.0234735	0.178504	0.26384	0.791903	-0.302764	0.396957	117	1.04822	0.738773	1.48729	0.919579	NA	PrimateAI: Rescued Oncogenic	121	-0.0024832	0.0664542	0.186	-0.0133507	0.989348	-0.367036	0.362069	39	0.99752	0.692785	1.4363	0.990236	NA	PrimateAI: Rescued Oncogenic	PrimateAI	822
ATM	REVEL_RescueRescued_Oncogenic	0.225847	0.0226504	0.139931	1.61399	0.106531	-0.0484131	0.500106	162	1.25338	0.95274	1.6489	0.443957	NA	REVEL: Rescued Oncogenic	178	NA	NA	NA	NA	NA	NA	NA	NA	NA	NA	NA	NA	NA	NA	NA	822
ATM	SIFT_RescueRescued_Oncogenic	0.161329	0.0225046	0.118054	1.36657	0.171761	-0.070053	0.39271	243	1.17507	0.932344	1.48099	0.577344	NA	SIFT: Rescued Oncogenic	266	-0.0305131	0.0677714	0.189924	-0.16066	0.872362	-0.402758	0.341731	43	0.969948	0.668474	1.40738	0.936614	NA	SIFT: Rescued Oncogenic	SIFT	822
ATM	VARITY_R_LOO_RescueRescued_Oncogenic	0.136838	0.0228004	0.14142	0.967601	0.333244	-0.14034	0.414015	173	1.14664	0.869063	1.51288	0.723522	NA	VARITY R LOO: Rescued Oncogenic	195	-0.0355705	0.0672404	0.242698	-0.146563	0.883477	-0.51125	0.440109	27	0.965055	0.599745	1.55288	0.939996	NA	VARITY R LOO: Rescued Oncogenic	VARITY_R_LOO	822
ATM	gene_of_interest1	0.185973	0.0222597	0.094604	1.9658	0.0493212	0.00055251	0.371393	374	1.20439	1.00055	1.44975	0.264098	NA	Any alteration	427	0.0238143	0.0634407	0.156517	0.152151	0.879068	-0.282954	0.330582	82	1.0241	0.753555	1.39178	0.938464	NA	Any alteration	Gene	822
ATM	oncogenic_binaryPathogenic	0.561337	0.0220906	0.174242	3.2216	0.00127476	0.21983	0.902844	54	1.75301	1.24586	2.46661	0.0158655	1.75301	oncogenic binaryPathogenic	42	-0.844742	0.078571	0.497732	-1.69718	0.0896622	-1.82028	0.130795	13	0.429668	0.16198	1.13973	0.316377	NA	oncogenic binaryPathogenic	OncoKB	822
BRAF	AlphaMissense_RescueRescued_Oncogenic	-0.435821	0.0234323	0.30112	-1.44733	0.147804	-1.02601	0.154363	52	0.646733	0.358436	1.16691	0.531746	NA	AlphaMissense: Rescued Oncogenic	56	NA	NA	NA	NA	NA	NA	NA	NA	NA	NA	NA	NA	NA	NA	NA	NA
BRAF	CADD_RescueRescued_Oncogenic	-0.500371	0.0238805	0.403697	-1.23947	0.215171	-1.2916	0.290861	24	0.606306	0.27483	1.33758	0.637971	NA	CADD: Rescued Oncogenic	27	NA	NA	NA	NA	NA	NA	NA	NA	NA	NA	NA	NA	NA	NA	NA	NA
BRAF	MutationAssessor_RescueRescued_Oncogenic	-0.257238	0.0274529	0.254943	-1.009	0.312974	-0.756916	0.242441	13	0.773184	0.469111	1.27436	0.723522	NA	MutationAssessor: Rescued Oncogenic	17	NA	NA	NA	NA	NA	NA	NA	NA	NA	NA	NA	NA	NA	NA	NA	NA
BRAF	PrimateAI_RescueRescued_Oncogenic	-0.420806	0.023809	0.310733	-1.35424	0.175661	-1.02983	0.18822	66	0.656517	0.357067	1.2071	0.585079	NA	PrimateAI: Rescued Oncogenic	74	NA	NA	NA	NA	NA	NA	NA	NA	NA	NA	NA	NA	NA	NA	NA	NA
BRAF	REVEL_RescueRescued_Oncogenic	-0.156251	0.0242526	0.337113	-0.463497	0.643008	-0.816981	0.504479	32	0.855344	0.441763	1.65612	0.880713	NA	REVEL: Rescued Oncogenic	47	NA	NA	NA	NA	NA	NA	NA	NA	NA	NA	NA	NA	NA	NA	NA	NA
BRAF	SIFT_RescueRescued_Oncogenic	-0.494549	0.0235684	0.347208	-1.42436	0.154342	-1.17506	0.185965	51	0.609846	0.308799	1.20438	0.545156	NA	SIFT: Rescued Oncogenic	52	NA	NA	NA	NA	NA	NA	NA	NA	NA	NA	NA	NA	NA	NA	NA	NA
BRAF	gene_of_interest1	0.0547464	0.022218	0.0968996	0.564981	0.572087	-0.135173	0.244666	338	1.05627	0.873565	1.27719	0.84168	NA	Any alteration	133	NA	NA	NA	NA	NA	NA	NA	NA	NA	NA	NA	NA	NA	NA	NA	NA
BRAF	oncogenic_binaryPathogenic	0.113415	0.0220777	0.142372	0.796609	0.425678	-0.165629	0.392459	264	1.1201	0.84736	1.48062	0.729135	NA	oncogenic binaryPathogenic	47	NA	NA	NA	NA	NA	NA	NA	NA	NA	NA	NA	NA	NA	NA	NA	NA
CDKN2A	AlphaMissense_RescueRescued_Oncogenic	-0.100033	0.0227041	0.31969	-0.312908	0.754351	-0.726614	0.526547	61	0.904807	0.483544	1.69308	0.913181	NA	AlphaMissense: Rescued Oncogenic	50	NA	NA	NA	NA	NA	NA	NA	NA	NA	NA	NA	NA	NA	NA	NA	NA
CDKN2A	CADD_RescueRescued_Oncogenic	0.728608	0.021014	0.34551	2.10879	0.0349626	0.0514211	1.40579	39	2.07219	1.05277	4.07876	0.207746	NA	CADD: Rescued Oncogenic	37	NA	NA	NA	NA	NA	NA	NA	NA	NA	NA	NA	NA	NA	NA	NA	NA
CDKN2A	ESM1b_RescueRescued_Oncogenic	-0.142951	0.0232648	0.293079	-0.487756	0.625723	-0.717375	0.431473	60	0.866797	0.488032	1.53952	0.871847	NA	ESM1b: Rescued Oncogenic	50	NA	NA	NA	NA	NA	NA	NA	NA	NA	NA	NA	NA	NA	NA	NA	NA
CDKN2A	FATHMM_RescueRescued_Oncogenic	0.632934	0.0211671	0.391162	1.61809	0.105644	-0.133729	1.3996	28	1.88313	0.874827	4.05357	0.443957	NA	FATHMM: Rescued Oncogenic	27	NA	NA	NA	NA	NA	NA	NA	NA	NA	NA	NA	NA	NA	NA	NA	NA
CDKN2A	MutationAssessor_RescueRescued_Oncogenic	-1.04664	0.0331621	0.513606	-2.03783	0.0415674	-2.05329	-0.0399903	21	0.351116	0.128312	0.960799	0.237786	NA	MutationAssessor: Rescued Oncogenic	16	NA	NA	NA	NA	NA	NA	NA	NA	NA	NA	NA	NA	NA	NA	NA	NA
CDKN2A	PolyPhen2HDIV_RescueRescued_Oncogenic	0.0833213	0.0220507	0.254711	0.327121	0.743577	-0.415903	0.582546	73	1.08689	0.659744	1.79059	0.910455	NA	PolyPhen2HDIV: Rescued Oncogenic	65	NA	NA	NA	NA	NA	NA	NA	NA	NA	NA	NA	NA	NA	NA	NA	NA
CDKN2A	PolyPhen2HVAR_RescueRescued_Oncogenic	0.0590599	0.0221546	0.265673	0.222303	0.824078	-0.461649	0.579769	70	1.06084	0.630243	1.78563	0.930349	NA	PolyPhen2HVAR: Rescued Oncogenic	61	NA	NA	NA	NA	NA	NA	NA	NA	NA	NA	NA	NA	NA	NA	NA	NA
CDKN2A	PrimateAI_RescueRescued_Oncogenic	-0.195267	0.0247211	0.48942	-0.398976	0.689911	-1.15451	0.763979	32	0.822615	0.315211	2.1468	0.898738	NA	PrimateAI: Rescued Oncogenic	30	NA	NA	NA	NA	NA	NA	NA	NA	NA	NA	NA	NA	NA	NA	NA	NA
CDKN2A	REVEL_RescueRescued_Oncogenic	0.406301	0.0213248	0.316516	1.28367	0.199259	-0.214059	1.02666	54	1.50125	0.807301	2.79173	0.618118	NA	REVEL: Rescued Oncogenic	50	NA	NA	NA	NA	NA	NA	NA	NA	NA	NA	NA	NA	NA	NA	NA	NA
CDKN2A	SIFT_RescueRescued_Oncogenic	-0.0513907	0.0223688	0.291508	-0.176293	0.860064	-0.622735	0.519954	73	0.949908	0.536475	1.68195	0.941375	NA	SIFT: Rescued Oncogenic	67	NA	NA	NA	NA	NA	NA	NA	NA	NA	NA	NA	NA	NA	NA	NA	NA
CDKN2A	VARITY_R_LOO_RescueRescued_Oncogenic	0.154303	0.0219202	0.257689	0.598794	0.549311	-0.350759	0.659364	62	1.16684	0.704153	1.93356	0.820311	NA	VARITY R LOO: Rescued Oncogenic	51	NA	NA	NA	NA	NA	NA	NA	NA	NA	NA	NA	NA	NA	NA	NA	NA
CDKN2A	gene_of_interest1	0.0468015	0.0222801	0.149688	0.31266	0.754539	-0.246582	0.340185	205	1.04791	0.781467	1.40521	0.913181	NA	Any alteration	136	NA	NA	NA	NA	NA	NA	NA	NA	NA	NA	NA	NA	NA	NA	NA	NA
CDKN2A	oncogenic_binaryPathogenic	0.048457	0.0227092	0.183942	0.263437	0.792214	-0.312063	0.408976	118	1.04965	0.731936	1.50528	0.919579	NA	oncogenic binaryPathogenic	59	NA	NA	NA	NA	NA	NA	NA	NA	NA	NA	NA	NA	NA	NA	NA	NA
CTNNB1	AlphaMissense_RescueRescued_Oncogenic	-0.285846	0.0268563	0.445804	-0.641192	0.521398	-1.15961	0.587914	17	0.751378	0.313609	1.80023	0.797687	NA	AlphaMissense: Rescued Oncogenic	24	NA	NA	NA	NA	NA	NA	NA	NA	NA	NA	NA	NA	NA	NA	NA	NA
CTNNB1	ESM1b_RescueRescued_Oncogenic	-0.273943	0.0259382	0.444436	-0.616383	0.537642	-1.14502	0.597136	18	0.760375	0.318217	1.81691	0.811751	NA	ESM1b: Rescued Oncogenic	22	NA	NA	NA	NA	NA	NA	NA	NA	NA	NA	NA	NA	NA	NA	NA	NA
CTNNB1	EVE_RescueRescued_Oncogenic	0.173071	0.0245999	0.309573	0.559063	0.576119	-0.433681	0.779823	11	1.18895	0.648119	2.18109	0.844523	NA	EVE: Rescued Oncogenic	17	NA	NA	NA	NA	NA	NA	NA	NA	NA	NA	NA	NA	NA	NA	NA	NA
CTNNB1	MutationAssessor_RescueRescued_Oncogenic	-0.12969	0.0265377	0.483983	-0.267963	0.788728	-1.07828	0.818899	19	0.878368	0.340181	2.268	0.919579	NA	MutationAssessor: Rescued Oncogenic	26	NA	NA	NA	NA	NA	NA	NA	NA	NA	NA	NA	NA	NA	NA	NA	NA
CTNNB1	PolyPhen2HDIV_RescueRescued_Oncogenic	-0.505972	0.0285283	0.589344	-0.858533	0.390598	-1.66106	0.649122	16	0.60292	0.189937	1.91386	0.723522	NA	PolyPhen2HDIV: Rescued Oncogenic	21	NA	NA	NA	NA	NA	NA	NA	NA	NA	NA	NA	NA	NA	NA	NA	NA
CTNNB1	PolyPhen2HVAR_RescueRescued_Oncogenic	-0.383865	0.0292133	0.552574	-0.694686	0.487252	-1.46689	0.699159	13	0.681223	0.230642	2.01206	0.76711	NA	PolyPhen2HVAR: Rescued Oncogenic	18	NA	NA	NA	NA	NA	NA	NA	NA	NA	NA	NA	NA	NA	NA	NA	NA
CTNNB1	PrimateAI_RescueRescued_Oncogenic	-0.324026	0.0254791	0.446877	-0.72509	0.468397	-1.19989	0.551837	26	0.723232	0.301228	1.73644	0.746094	NA	PrimateAI: Rescued Oncogenic	35	NA	NA	NA	NA	NA	NA	NA	NA	NA	NA	NA	NA	NA	NA	NA	NA
CTNNB1	SIFT_RescueRescued_Oncogenic	-0.586153	0.0270193	0.55211	-1.06166	0.28839	-1.66827	0.495962	18	0.556464	0.188573	1.64208	0.71429	NA	SIFT: Rescued Oncogenic	25	NA	NA	NA	NA	NA	NA	NA	NA	NA	NA	NA	NA	NA	NA	NA	NA
CTNNB1	VARITY_R_LOO_RescueRescued_Oncogenic	-0.623883	0.0268382	0.506282	-1.23228	0.217843	-1.61618	0.368411	19	0.53586	0.198657	1.44544	0.637971	NA	VARITY R LOO: Rescued Oncogenic	26	NA	NA	NA	NA	NA	NA	NA	NA	NA	NA	NA	NA	NA	NA	NA	NA
CTNNB1	gene_of_interest1	-0.107558	0.0232927	0.135804	-0.792006	0.428357	-0.373729	0.158614	207	0.898025	0.688163	1.17189	0.729135	NA	Any alteration	66	NA	NA	NA	NA	NA	NA	NA	NA	NA	NA	NA	NA	NA	NA	NA	NA
CTNNB1	oncogenic_binaryPathogenic	0.0841351	0.0223629	0.185787	0.452858	0.650651	-0.280001	0.448271	181	1.08778	0.755783	1.5656	0.880713	NA	oncogenic binaryPathogenic	30	NA	NA	NA	NA	NA	NA	NA	NA	NA	NA	NA	NA	NA	NA	NA	NA
EGFR	AlphaMissense_RescueRescued_Oncogenic	0.443806	0.0238044	0.342633	1.29528	0.195223	-0.227742	1.11535	34	1.55863	0.796329	3.05065	0.612246	NA	AlphaMissense: Rescued Oncogenic	59	NA	NA	NA	NA	NA	NA	NA	NA	NA	NA	NA	NA	NA	NA	NA	977
EGFR	CADD_RescueRescued_Oncogenic	0.247444	0.0247169	0.38297	0.646118	0.518203	-0.503163	0.998051	26	1.28075	0.604615	2.71299	0.796427	NA	CADD: Rescued Oncogenic	35	NA	NA	NA	NA	NA	NA	NA	NA	NA	NA	NA	NA	NA	NA	NA	977
EGFR	ESM1b_RescueRescued_Oncogenic	0.311995	0.0235672	0.339709	0.918419	0.358399	-0.353822	0.977811	39	1.36615	0.702	2.65863	0.723522	NA	ESM1b: Rescued Oncogenic	63	NA	NA	NA	NA	NA	NA	NA	NA	NA	NA	NA	NA	NA	NA	NA	977
EGFR	EVE_RescueRescued_Oncogenic	0.524088	0.0233482	0.348478	1.50393	0.132598	-0.158916	1.20709	31	1.68892	0.853068	3.34375	0.496779	NA	EVE: Rescued Oncogenic	51	-0.31141	0.0702324	0.645465	-0.482459	0.62948	-1.5765	0.953678	5	0.732413	0.206698	2.59524	0.868627	NA	EVE: Rescued Oncogenic	EVE	977
EGFR	FATHMM_RescueRescued_Oncogenic	-0.0445965	0.0260574	0.463875	-0.096139	0.92341	-0.953774	0.864581	22	0.956383	0.385284	2.37401	0.971955	NA	FATHMM: Rescued Oncogenic	34	NA	NA	NA	NA	NA	NA	NA	NA	NA	NA	NA	NA	NA	NA	NA	977
EGFR	MutationAssessor_RescueRescued_Oncogenic	0.625736	0.0223724	0.244054	2.56392	0.0103496	0.147399	1.10407	55	1.86962	1.15882	3.01643	0.0843541	1.86962	MutationAssessor: Rescued Oncogenic	81	0.368491	0.0591662	0.413091	0.892034	0.372375	-0.441152	1.17813	9	1.44555	0.643295	3.24831	0.643699	NA	MutationAssessor: Rescued Oncogenic	MutationAssessor	977
EGFR	PolyPhen2HDIV_RescueRescued_Oncogenic	0.29399	0.0230098	0.319691	0.919608	0.357778	-0.332592	0.920572	58	1.34177	0.717063	2.51073	0.723522	NA	PolyPhen2HDIV: Rescued Oncogenic	92	-0.0937494	0.0689768	0.456708	-0.205272	0.837359	-0.98888	0.801381	9	0.910511	0.371993	2.22862	0.907661	NA	PolyPhen2HDIV: Rescued Oncogenic	PolyPhen	977
EGFR	PolyPhen2HVAR_RescueRescued_Oncogenic	0.263692	0.023349	0.31191	0.84541	0.397882	-0.347641	0.875025	53	1.30173	0.706353	2.39894	0.723522	NA	PolyPhen2HVAR: Rescued Oncogenic	84	-0.0937494	0.0689768	0.456708	-0.205272	0.837359	-0.98888	0.801381	9	0.910511	0.371993	2.22862	0.907661	NA	PolyPhen2HVAR: Rescued Oncogenic	PolyPhen	977
EGFR	PrimateAI_RescueRescued_Oncogenic	0.478938	0.0229165	0.344311	1.391	0.164224	-0.195899	1.15378	36	1.61436	0.822095	3.17014	0.564367	NA	PrimateAI: Rescued Oncogenic	59	-1.01572	0.0796843	0.833074	-1.21924	0.222753	-2.64851	0.617078	9	0.362142	0.0707564	1.8535	0.466159	NA	PrimateAI: Rescued Oncogenic	PrimateAI	977
EGFR	REVEL_RescueRescued_Oncogenic	0.29738	0.0241021	0.375342	0.79229	0.428191	-0.438277	1.03304	34	1.34633	0.645147	2.80958	0.729135	NA	REVEL: Rescued Oncogenic	55	NA	NA	NA	NA	NA	NA	NA	NA	NA	NA	NA	NA	NA	NA	NA	977
EGFR	SIFT_RescueRescued_Oncogenic	0.130252	0.0241431	0.34461	0.377968	0.705454	-0.545172	0.805675	55	1.13911	0.579742	2.23821	0.900044	NA	SIFT: Rescued Oncogenic	85	-0.25452	0.0667041	0.642414	-0.396193	0.691963	-1.51363	1.00459	6	0.775288	0.22011	2.73078	0.881694	NA	SIFT: Rescued Oncogenic	SIFT	977
EGFR	VARITY_R_LOO_RescueRescued_Oncogenic	0.344864	0.0223979	0.275266	1.25284	0.210265	-0.194648	0.884375	68	1.4118	0.823125	2.42147	0.637971	NA	VARITY R LOO: Rescued Oncogenic	100	-1.01572	0.0796843	0.833074	-1.21924	0.222753	-2.64851	0.617078	9	0.362142	0.0707564	1.8535	0.466159	NA	VARITY R LOO: Rescued Oncogenic	VARITY_R_LOO	977
EGFR	gene_of_interest1	-0.0242838	0.0225083	0.0646743	-0.375478	0.707305	-0.151043	0.102476	947	0.976009	0.859811	1.10791	0.900044	NA	Any alteration	221	-0.47206	0.0620866	0.162144	-2.91137	0.00359851	-0.789856	-0.154264	113	0.623716	0.45391	0.857046	0.0277348	0.623716	Any alteration	Gene	977
EGFR	oncogenic_binaryPathogenic	-0.0741656	0.0224464	0.0938042	-0.790642	0.429153	-0.258018	0.109687	839	0.928518	0.772581	1.11593	0.729135	NA	oncogenic binaryPathogenic	60	-0.602306	0.0649621	0.1802	-3.34242	0.00083051	-0.955492	-0.249119	95	0.547548	0.384623	0.779487	0.0129184	0.547548	oncogenic binaryPathogenic	OncoKB	977
ERBB2	AlphaMissense_RescueRescued_Oncogenic	0.348033	0.0271543	0.346227	1.00522	0.314793	-0.33056	1.02663	14	1.41628	0.718522	2.79163	0.723522	NA	AlphaMissense: Rescued Oncogenic	22	NA	NA	NA	NA	NA	NA	NA	NA	NA	NA	NA	NA	NA	NA	NA	977
ERBB2	ESM1b_RescueRescued_Oncogenic	0.578382	0.0243444	0.246966	2.34195	0.0191833	0.0943375	1.06243	31	1.78315	1.09893	2.89338	0.120189	NA	ESM1b: Rescued Oncogenic	44	-0.683091	0.066607	0.33426	-2.04359	0.0409939	-1.33823	-0.0279533	10	0.505053	0.26231	0.972434	0.20562	NA	ESM1b: Rescued Oncogenic	ESM1b	977
ERBB2	FATHMM_RescueRescued_Oncogenic	0.269609	0.0231883	0.400983	0.672371	0.501347	-0.516302	1.05552	23	1.30945	0.596723	2.87347	0.777341	NA	FATHMM: Rescued Oncogenic	29	0.321835	0.0664413	0.513957	0.626191	0.53119	-0.685503	1.32917	6	1.37966	0.503837	3.77792	0.788056	NA	FATHMM: Rescued Oncogenic	FATHMM	977
ERBB2	MutationAssessor_RescueRescued_Oncogenic	0.368541	0.0224556	0.208721	1.76571	0.0774439	-0.040544	0.777626	23	1.44562	0.960267	2.1763	0.363907	NA	MutationAssessor: Rescued Oncogenic	32	-0.535803	0.0683138	0.647375	-0.827656	0.407865	-1.80463	0.733028	8	0.585199	0.164535	2.08137	0.685561	NA	MutationAssessor: Rescued Oncogenic	MutationAssessor	977
ERBB2	PolyPhen2HDIV_RescueRescued_Oncogenic	0.583965	0.0235307	0.233566	2.50022	0.0124116	0.126185	1.04175	29	1.79313	1.13449	2.83416	0.0968739	1.79313	PolyPhen2HDIV: Rescued Oncogenic	46	-0.575367	0.0644531	0.491729	-1.17009	0.241965	-1.53914	0.388405	11	0.562499	0.214566	1.47463	0.493876	NA	PolyPhen2HDIV: Rescued Oncogenic	PolyPhen	977
ERBB2	PolyPhen2HVAR_RescueRescued_Oncogenic	0.633049	0.0233578	0.239175	2.6468	0.00812579	0.164274	1.10182	26	1.88334	1.17854	3.00965	0.0692949	1.88334	PolyPhen2HVAR: Rescued Oncogenic	39	-0.345605	0.0629061	0.487124	-0.70948	0.478027	-1.30035	0.609141	10	0.707792	0.272436	1.83885	0.749728	NA	PolyPhen2HVAR: Rescued Oncogenic	PolyPhen	977
ERBB2	PrimateAI_RescueRescued_Oncogenic	0.0780376	0.0313141	0.569451	0.13704	0.890999	-1.03807	1.19414	13	1.08116	0.354139	3.30072	0.95309	NA	PrimateAI: Rescued Oncogenic	22	-0.520967	0.069292	0.497868	-1.0464	0.295378	-1.49677	0.454835	6	0.593946	0.223852	1.57591	0.563522	NA	PrimateAI: Rescued Oncogenic	PrimateAI	977
ERBB2	REVEL_RescueRescued_Oncogenic	0.525576	0.024792	0.33668	1.56106	0.11851	-0.134304	1.18546	18	1.69143	0.874324	3.27218	0.472388	NA	REVEL: Rescued Oncogenic	27	NA	NA	NA	NA	NA	NA	NA	NA	NA	NA	NA	NA	NA	NA	NA	977
ERBB2	SIFT_RescueRescued_Oncogenic	0.676039	0.0225178	0.211231	3.20048	0.00137198	0.262035	1.09004	31	1.96608	1.29957	2.9744	0.0168479	1.96608	SIFT: Rescued Oncogenic	45	-0.345605	0.0629061	0.487124	-0.70948	0.478027	-1.30035	0.609141	10	0.707792	0.272436	1.83885	0.749728	NA	SIFT: Rescued Oncogenic	SIFT	977
ERBB2	VARITY_R_LOO_RescueRescued_Oncogenic	0.61355	0.0239867	0.283443	2.16463	0.030416	0.0580115	1.16909	20	1.84698	1.05973	3.21906	0.184297	NA	VARITY R LOO: Rescued Oncogenic	33	NA	NA	NA	NA	NA	NA	NA	NA	NA	NA	NA	NA	NA	NA	NA	977
ERBB2	gene_of_interest1	0.163219	0.0226013	0.156355	1.0439	0.296532	-0.143231	0.469669	102	1.17729	0.866554	1.59946	0.723522	NA	Any alteration	106	-0.037694	0.0594015	0.289817	-0.130061	0.896518	-0.605725	0.530337	22	0.963008	0.545679	1.69951	0.947328	NA	Any alteration	Gene	977
ERBB2	oncogenic_binaryPathogenic	-0.237977	0.0249785	0.26758	-0.889368	0.373805	-0.762425	0.28647	39	0.788221	0.466534	1.33172	0.723522	NA	oncogenic binaryPathogenic	22	0.846038	0.0578256	0.472307	1.79129	0.073247	-0.0796666	1.77174	6	2.33039	0.923424	5.88109	0.308614	NA	oncogenic binaryPathogenic	OncoKB	977
KEAP1	AlphaMissense_RescueRescued_Oncogenic	0.460825	0.0215795	0.0940004	4.90238	9.47e-07	0.276588	0.645063	452	1.58538	1.31862	1.90611	6.82e-05	1.58538	AlphaMissense: Rescued Oncogenic	308	0.517562	0.0745007	0.351725	1.4715	0.141157	-0.171806	1.20693	5	1.67793	0.842143	3.34321	0.344081	NA	AlphaMissense: Rescued Oncogenic	AlphaMissense	763
KEAP1	CADD_RescueRescued_Oncogenic	0.486861	0.0211307	0.139654	3.48619	0.00048995	0.213144	0.760577	225	1.6272	1.23756	2.13951	0.00743196	1.6272	CADD: Rescued Oncogenic	141	0.521556	0.0668518	0.284039	1.83621	0.0663261	-0.03515	1.07826	25	1.68465	0.965461	2.93957	0.284044	NA	CADD: Rescued Oncogenic	CADD	763
KEAP1	ESM1b_RescueRescued_Oncogenic	0.531699	0.0212203	0.0999103	5.32176	1.03e-07	0.335878	0.727519	364	1.70182	1.39917	2.06994	1.35e-05	1.70182	ESM1b: Rescued Oncogenic	247	NA	NA	NA	NA	NA	NA	NA	NA	NA	NA	NA	NA	NA	NA	NA	763
KEAP1	FATHMM_RescueRescued_Oncogenic	0.439183	0.0219146	0.16148	2.71974	0.00653328	0.122689	0.755677	147	1.55144	1.13053	2.12905	0.0573062	1.55144	FATHMM: Rescued Oncogenic	97	0.312295	0.0733347	0.333059	0.937658	0.34842	-0.340488	0.965078	16	1.36656	0.711423	2.62499	0.618505	NA	FATHMM: Rescued Oncogenic	FATHMM	763
KEAP1	MutationAssessor_RescueRescued_Oncogenic	0.57704	0.0211863	0.0961701	6.00021	1.97e-09	0.38855	0.76553	366	1.78076	1.47484	2.15013	6.6e-07	1.78076	MutationAssessor: Rescued Oncogenic	249	-0.027897	0.0699593	0.355561	-0.0784591	0.937463	-0.724783	0.668989	45	0.972489	0.48443	1.95226	0.974468	NA	MutationAssessor: Rescued Oncogenic	MutationAssessor	763
KEAP1	PolyPhen2HDIV_RescueRescued_Oncogenic	0.516137	0.0213871	0.0868512	5.94277	2.8e-09	0.345912	0.686362	496	1.67554	1.41328	1.98648	6.6e-07	1.67554	PolyPhen2HDIV: Rescued Oncogenic	345	0.23582	0.0663556	0.20992	1.12338	0.261276	-0.175615	0.647255	52	1.26595	0.838941	1.91029	0.522551	NA	PolyPhen2HDIV: Rescued Oncogenic	PolyPhen	763
KEAP1	PolyPhen2HVAR_RescueRescued_Oncogenic	0.531534	0.0212903	0.0906508	5.86354	4.53e-09	0.353862	0.709207	460	1.70154	1.42456	2.03238	8.35e-07	1.70154	PolyPhen2HVAR: Rescued Oncogenic	321	0.205261	0.0668529	0.199914	1.02675	0.304539	-0.186563	0.597084	49	1.22785	0.829807	1.81681	0.566085	NA	PolyPhen2HVAR: Rescued Oncogenic	PolyPhen	763
KEAP1	PrimateAI_RescueRescued_Oncogenic	0.386622	0.0215047	0.110974	3.48391	0.00049415	0.169118	0.604127	414	1.472	1.18426	1.82965	0.00743196	1.472	PrimateAI: Rescued Oncogenic	298	0.286916	0.0666041	0.187915	1.52683	0.126802	-0.0813917	0.655224	53	1.33231	0.921833	1.92557	0.344081	NA	PrimateAI: Rescued Oncogenic	PrimateAI	763
KEAP1	REVEL_RescueRescued_Oncogenic	0.473267	0.0214403	0.0942059	5.02374	5.07e-07	0.288626	0.657907	431	1.60523	1.33459	1.93075	5.19e-05	1.60523	REVEL: Rescued Oncogenic	289	0.517562	0.0745007	0.351725	1.4715	0.141157	-0.171806	1.20693	5	1.67793	0.842143	3.34321	0.344081	NA	REVEL: Rescued Oncogenic	REVEL	763
KEAP1	SIFT_RescueRescued_Oncogenic	0.552531	0.0213243	0.0930323	5.93913	2.87e-09	0.370191	0.734871	458	1.73765	1.44801	2.08521	6.6e-07	1.73765	SIFT: Rescued Oncogenic	314	0.371416	0.0655881	0.173449	2.14135	0.0322458	0.0314613	0.71137	54	1.44979	1.03196	2.03678	0.172706	NA	SIFT: Rescued Oncogenic	SIFT	763
KEAP1	VARITY_R_LOO_RescueRescued_Oncogenic	0.467388	0.0215226	0.0907378	5.15098	2.59e-07	0.289545	0.645231	490	1.59582	1.33582	1.90643	2.98e-05	1.59582	VARITY R LOO: Rescued Oncogenic	340	0.209395	0.0667993	0.221828	0.94395	0.345195	-0.225381	0.64417	45	1.23293	0.798212	1.90441	0.618505	NA	VARITY R LOO: Rescued Oncogenic	VARITY_R_LOO	763
KEAP1	gene_of_interest1	0.483676	0.0215033	0.0726584	6.65685	2.8e-11	0.341268	0.626084	722	1.62203	1.40673	1.87027	2.58e-08	1.62203	Any alteration	449	0.353085	0.0661364	0.150463	2.34666	0.0189427	0.0581828	0.647987	83	1.42345	1.05991	1.91169	0.119718	NA	Any alteration	Gene	763
KEAP1	oncogenic_binaryPathogenic	0.509788	0.0212931	0.137482	3.70803	0.00020888	0.240328	0.779247	164	1.66494	1.27167	2.17983	0.00437216	1.66494	oncogenic binaryPathogenic	53	0.422619	0.0719217	0.289772	1.45845	0.144716	-0.145324	0.990562	19	1.52595	0.864742	2.69275	0.344081	NA	oncogenic binaryPathogenic	OncoKB	763
KMT2D	AlphaMissense_RescueRescued_Oncogenic	0.0190085	0.0237211	0.161916	0.117397	0.906545	-0.298341	0.336358	97	1.01919	0.742048	1.39984	0.960924	NA	AlphaMissense: Rescued Oncogenic	138	NA	NA	NA	NA	NA	NA	NA	NA	NA	NA	NA	NA	NA	NA	NA	NA
KMT2D	CADD_RescueRescued_Oncogenic	0.0240705	0.0239265	0.178685	0.134709	0.892842	-0.326145	0.374287	85	1.02436	0.7217	1.45395	0.953953	NA	CADD: Rescued Oncogenic	118	NA	NA	NA	NA	NA	NA	NA	NA	NA	NA	NA	NA	NA	NA	NA	NA
KMT2D	ESM1b_RescueRescued_Oncogenic	-0.0361577	0.0246525	0.234389	-0.154264	0.877402	-0.495552	0.423237	75	0.964488	0.609234	1.5269	0.947227	NA	ESM1b: Rescued Oncogenic	103	NA	NA	NA	NA	NA	NA	NA	NA	NA	NA	NA	NA	NA	NA	NA	NA
KMT2D	FATHMM_RescueRescued_Oncogenic	0.146113	0.0232511	0.198397	0.73647	0.461445	-0.242737	0.534964	111	1.15733	0.784477	1.70739	0.744522	NA	FATHMM: Rescued Oncogenic	150	NA	NA	NA	NA	NA	NA	NA	NA	NA	NA	NA	NA	NA	NA	NA	NA
KMT2D	MutationAssessor_RescueRescued_Oncogenic	0.240412	0.0244114	0.204741	1.17422	0.240305	-0.160873	0.641697	61	1.27177	0.8514	1.8997	0.652865	NA	MutationAssessor: Rescued Oncogenic	90	NA	NA	NA	NA	NA	NA	NA	NA	NA	NA	NA	NA	NA	NA	NA	NA
KMT2D	PolyPhen2HDIV_RescueRescued_Oncogenic	0.166023	0.0235794	0.133259	1.24587	0.212813	-0.0951601	0.427207	230	1.1806	0.909227	1.53297	0.637971	NA	PolyPhen2HDIV: Rescued Oncogenic	305	NA	NA	NA	NA	NA	NA	NA	NA	NA	NA	NA	NA	NA	NA	NA	NA
KMT2D	PolyPhen2HVAR_RescueRescued_Oncogenic	0.0755	0.0234941	0.166353	0.453854	0.649934	-0.250546	0.401546	182	1.07842	0.778376	1.49413	0.880713	NA	PolyPhen2HVAR: Rescued Oncogenic	241	NA	NA	NA	NA	NA	NA	NA	NA	NA	NA	NA	NA	NA	NA	NA	NA
KMT2D	PrimateAI_RescueRescued_Oncogenic	0.112309	0.0236294	0.192792	0.58254	0.560203	-0.265556	0.490174	138	1.11886	0.76678	1.6326	0.830833	NA	PrimateAI: Rescued Oncogenic	197	NA	NA	NA	NA	NA	NA	NA	NA	NA	NA	NA	NA	NA	NA	NA	NA
KMT2D	REVEL_RescueRescued_Oncogenic	-0.0147971	0.0239638	0.242875	-0.060925	0.951419	-0.490823	0.461228	81	0.985312	0.612123	1.58602	0.983453	NA	REVEL: Rescued Oncogenic	111	NA	NA	NA	NA	NA	NA	NA	NA	NA	NA	NA	NA	NA	NA	NA	NA
KMT2D	VARITY_R_LOO_RescueRescued_Oncogenic	0.243928	0.0237094	0.264526	0.922131	0.35646	-0.274533	0.762389	62	1.27625	0.759927	2.14339	0.723522	NA	VARITY R LOO: Rescued Oncogenic	82	NA	NA	NA	NA	NA	NA	NA	NA	NA	NA	NA	NA	NA	NA	NA	NA
KMT2D	gene_of_interest1	0.196609	0.0231527	0.100373	1.95878	0.0501387	-0.000119	0.393337	355	1.21727	0.999881	1.48192	0.265794	NA	Any alteration	489	NA	NA	NA	NA	NA	NA	NA	NA	NA	NA	NA	NA	NA	NA	NA	NA
KRAS	gene_of_interest1	0.233607	0.0218098	0.0645558	3.61869	0.0002961	0.10708	0.360134	2055	1.26315	1.11302	1.43352	0.00534726	1.26315	Any alteration	51	-0.0278688	0.0595786	0.109389	-0.254767	0.798903	-0.242268	0.18653	311	0.972516	0.784846	1.20506	0.885801	NA	Any alteration	Gene	977
KRAS	oncogenic_binaryPathogenic	0.199437	0.0219925	0.0577771	3.45183	0.00055679	0.0861959	0.312678	2047	1.22072	1.09002	1.36708	0.00743196	1.22072	oncogenic binaryPathogenic	33	-0.0278688	0.0595786	0.109389	-0.254767	0.798903	-0.242268	0.18653	311	0.972516	0.784846	1.20506	0.885801	NA	oncogenic binaryPathogenic	OncoKB	977
MET	AlphaMissense_RescueRescued_Oncogenic	0.702235	0.0226815	0.239574	2.93118	0.00337672	0.232679	1.17179	23	2.01826	1.26198	3.22777	0.0320614	2.01826	AlphaMissense: Rescued Oncogenic	35	NA	NA	NA	NA	NA	NA	NA	NA	NA	NA	NA	NA	NA	NA	NA	977
MET	CADD_RescueRescued_Oncogenic	0.92868	0.0207765	0.25872	3.58951	0.0003313	0.421597	1.43576	22	2.53117	1.52439	4.20285	0.00586777	2.53117	CADD: Rescued Oncogenic	32	NA	NA	NA	NA	NA	NA	NA	NA	NA	NA	NA	NA	NA	NA	NA	977
MET	ESM1b_RescueRescued_Oncogenic	0.351182	0.0231224	0.376587	0.932541	0.351057	-0.386914	1.08928	29	1.42075	0.67915	2.97213	0.723522	NA	ESM1b: Rescued Oncogenic	41	0.177049	0.0565873	0.273199	0.648058	0.516947	-0.358412	0.712509	7	1.19369	0.698785	2.0391	0.777883	NA	ESM1b: Rescued Oncogenic	ESM1b	977
MET	EVE_RescueRescued_Oncogenic	0.2733	0.0210285	0.242853	1.12538	0.26043	-0.202682	0.749283	37	1.3143	0.816538	2.11548	0.677558	NA	EVE: Rescued Oncogenic	51	NA	NA	NA	NA	NA	NA	NA	NA	NA	NA	NA	NA	NA	NA	NA	977
MET	MutationAssessor_RescueRescued_Oncogenic	-0.0079785	0.0231085	0.53366	-0.0149506	0.988072	-1.05393	1.03798	37	0.992053	0.348564	2.82349	0.995015	NA	MutationAssessor: Rescued Oncogenic	55	0.606325	0.0553315	0.183961	3.29594	0.00098091	0.245768	0.966881	5	1.83368	1.2786	2.62973	0.0129184	1.83368	MutationAssessor: Rescued Oncogenic	MutationAssessor	977
MET	PolyPhen2HDIV_RescueRescued_Oncogenic	0.167727	0.0212833	0.227919	0.735907	0.461787	-0.278986	0.61444	63	1.18261	0.756551	1.84862	0.744522	NA	PolyPhen2HDIV: Rescued Oncogenic	90	0.100468	0.0602442	0.368448	0.272679	0.7851	-0.621677	0.822614	9	1.10569	0.537043	2.27644	0.885801	NA	PolyPhen2HDIV: Rescued Oncogenic	PolyPhen	977
MET	PolyPhen2HVAR_RescueRescued_Oncogenic	0.178511	0.0211466	0.236926	0.753445	0.451182	-0.285855	0.642877	52	1.19544	0.751371	1.90195	0.744522	NA	PolyPhen2HVAR: Rescued Oncogenic	76	0.20878	0.0847147	0.468528	0.445608	0.65588	-0.709518	1.12708	5	1.23217	0.491881	3.08662	0.878271	NA	PolyPhen2HVAR: Rescued Oncogenic	PolyPhen	977
MET	PrimateAI_RescueRescued_Oncogenic	0.133627	0.0229251	0.390654	0.342059	0.732306	-0.632041	0.899294	18	1.14297	0.531506	2.45787	0.905307	NA	PrimateAI: Rescued Oncogenic	26	NA	NA	NA	NA	NA	NA	NA	NA	NA	NA	NA	NA	NA	NA	NA	977
MET	REVEL_RescueRescued_Oncogenic	-0.229244	0.0232582	0.55347	-0.414195	0.678731	-1.31402	0.855536	24	0.795134	0.268736	2.35264	0.894294	NA	REVEL: Rescued Oncogenic	39	NA	NA	NA	NA	NA	NA	NA	NA	NA	NA	NA	NA	NA	NA	NA	977
MET	SIFT_RescueRescued_Oncogenic	0.350274	0.0209997	0.242664	1.44345	0.148893	-0.125339	0.825887	49	1.41946	0.882198	2.28391	0.533581	NA	SIFT: Rescued Oncogenic	68	0.203373	0.0607424	0.446812	0.455164	0.648991	-0.672362	1.07911	8	1.22553	0.510501	2.94205	0.878271	NA	SIFT: Rescued Oncogenic	SIFT	977
MET	VARITY_R_LOO_RescueRescued_Oncogenic	0.512748	0.0224057	0.288431	1.77772	0.0754505	-0.0525659	1.07806	34	1.66987	0.948792	2.93898	0.356358	NA	VARITY R LOO: Rescued Oncogenic	51	NA	NA	NA	NA	NA	NA	NA	NA	NA	NA	NA	NA	NA	NA	NA	977
MET	gene_of_interest1	0.197135	0.021774	0.138452	1.42385	0.15449	-0.0742263	0.468496	155	1.21791	0.928462	1.59759	0.545156	NA	Any alteration	130	0.0630095	0.0578947	0.288694	0.218257	0.827229	-0.502819	0.628838	24	1.06504	0.604823	1.87543	0.907661	NA	Any alteration	Gene	977
MET	oncogenic_binaryPathogenic	0.231882	0.0217154	0.264453	0.876837	0.380575	-0.286436	0.750199	77	1.26097	0.750935	2.11742	0.723522	NA	oncogenic binaryPathogenic	19	-1.63947	0.165608	1.08955	-1.50472	0.132396	-3.77495	0.496012	5	0.194083	0.0229381	1.64216	0.344081	NA	oncogenic binaryPathogenic	OncoKB	977
MGA	AlphaMissense_RescueRescued_Oncogenic	0.272093	0.0235013	0.205464	1.32429	0.185407	-0.130608	0.674795	40	1.31271	0.877562	1.96363	0.597063	NA	AlphaMissense: Rescued Oncogenic	59	NA	NA	NA	NA	NA	NA	NA	NA	NA	NA	NA	NA	NA	NA	NA	NA
MGA	CADD_RescueRescued_Oncogenic	0.131819	0.0231377	0.241633	0.545531	0.585388	-0.341774	0.605411	27	1.1409	0.710509	1.83201	0.847823	NA	CADD: Rescued Oncogenic	37	NA	NA	NA	NA	NA	NA	NA	NA	NA	NA	NA	NA	NA	NA	NA	NA
MGA	ESM1b_RescueRescued_Oncogenic	0.0132801	0.0447022	0.391395	0.0339301	0.972933	-0.75384	0.780401	12	1.01337	0.470556	2.18235	0.993478	NA	ESM1b: Rescued Oncogenic	18	NA	NA	NA	NA	NA	NA	NA	NA	NA	NA	NA	NA	NA	NA	NA	NA
MGA	FATHMM_RescueRescued_Oncogenic	-0.0724719	0.0235899	0.19221	-0.377045	0.70614	-0.449197	0.304253	83	0.930092	0.63814	1.35561	0.900044	NA	FATHMM: Rescued Oncogenic	134	NA	NA	NA	NA	NA	NA	NA	NA	NA	NA	NA	NA	NA	NA	NA	NA
MGA	MutationAssessor_RescueRescued_Oncogenic	0.021627	0.0214726	0.338391	0.0639114	0.949041	-0.641607	0.684861	22	1.02186	0.526446	1.9835	0.983453	NA	MutationAssessor: Rescued Oncogenic	35	NA	NA	NA	NA	NA	NA	NA	NA	NA	NA	NA	NA	NA	NA	NA	NA
MGA	PrimateAI_RescueRescued_Oncogenic	0.273346	0.0242948	0.242725	1.12615	0.260101	-0.202387	0.749078	33	1.31435	0.816779	2.11505	0.677558	NA	PrimateAI: Rescued Oncogenic	48	NA	NA	NA	NA	NA	NA	NA	NA	NA	NA	NA	NA	NA	NA	NA	NA
MGA	REVEL_RescueRescued_Oncogenic	0.485319	0.0224794	0.332202	1.46092	0.144038	-0.165785	1.13642	27	1.62469	0.847229	3.11561	0.524345	NA	REVEL: Rescued Oncogenic	41	NA	NA	NA	NA	NA	NA	NA	NA	NA	NA	NA	NA	NA	NA	NA	NA
MGA	SIFT_RescueRescued_Oncogenic	0.176809	0.0227068	0.166722	1.0605	0.288916	-0.14996	0.503579	82	1.1934	0.860742	1.65463	0.71429	NA	SIFT: Rescued Oncogenic	123	NA	NA	NA	NA	NA	NA	NA	NA	NA	NA	NA	NA	NA	NA	NA	NA
MGA	gene_of_interest1	0.115198	0.0229108	0.145952	0.789288	0.429944	-0.170862	0.401257	129	1.1221	0.842938	1.4937	0.729135	NA	Any alteration	199	NA	NA	NA	NA	NA	NA	NA	NA	NA	NA	NA	NA	NA	NA	NA	NA
NF1	AlphaMissense_RescueRescued_Oncogenic	-0.627175	0.0257081	0.237502	-2.64071	0.00827319	-1.09267	-0.161679	132	0.534099	0.33532	0.850714	0.0699046	0.534099	AlphaMissense: Rescued Oncogenic	167	NA	NA	NA	NA	NA	NA	NA	NA	NA	NA	NA	NA	NA	NA	NA	767
NF1	CADD_RescueRescued_Oncogenic	-0.649005	0.0253486	0.38506	-1.68546	0.0918995	-1.40371	0.1057	73	0.522566	0.245684	1.11149	0.407181	NA	CADD: Rescued Oncogenic	98	-0.404427	0.0820507	0.590253	-0.685176	0.493233	-1.5613	0.752447	12	0.667359	0.209863	2.12219	0.760301	NA	CADD: Rescued Oncogenic	CADD	767
NF1	ClinVar_RescueRescued_Oncogenic	0.215416	0.028631	0.378537	0.569074	0.569306	-0.526503	0.957335	12	1.24038	0.590667	2.60474	0.838929	NA	ClinVar: Rescued Oncogenic	11	NA	NA	NA	NA	NA	NA	NA	NA	NA	NA	NA	NA	NA	NA	NA	767
NF1	ESM1b_RescueRescued_Oncogenic	-0.5585	0.0246906	0.278446	-2.00578	0.0448798	-1.10424	-0.0127571	106	0.572066	0.331461	0.987324	0.249002	NA	ESM1b: Rescued Oncogenic	138	-0.52876	0.0710268	0.287253	-1.84075	0.0656585	-1.09176	0.0342452	10	0.589335	0.335624	1.03484	0.284044	NA	ESM1b: Rescued Oncogenic	ESM1b	767
NF1	EVE_RescueRescued_Oncogenic	-0.426158	0.0243283	0.34215	-1.24553	0.212936	-1.09676	0.244443	65	0.653013	0.333952	1.27691	0.637971	NA	EVE: Rescued Oncogenic	77	1.34918	0.0746588	0.424091	3.18134	0.00146598	0.517973	2.18038	8	3.85425	1.67862	8.84967	0.0140378	3.85425	EVE: Rescued Oncogenic	EVE	767
NF1	FATHMM_RescueRescued_Oncogenic	-0.280972	0.0240536	0.330053	-0.851293	0.394607	-0.927865	0.365921	50	0.755049	0.395397	1.44184	0.723522	NA	FATHMM: Rescued Oncogenic	76	-1.23237	0.103171	0.853102	-1.44457	0.148578	-2.90442	0.43968	9	0.291601	0.0547806	1.55221	0.344081	NA	FATHMM: Rescued Oncogenic	FATHMM	767
NF1	MutationAssessor_RescueRescued_Oncogenic	-0.300621	0.0237938	0.215606	-1.39431	0.163225	-0.723201	0.121959	123	0.740358	0.485197	1.12971	0.563034	NA	MutationAssessor: Rescued Oncogenic	154	0.415782	0.0651368	0.403975	1.02923	0.303373	-0.375995	1.20756	14	1.51556	0.686606	3.34531	0.566085	NA	MutationAssessor: Rescued Oncogenic	MutationAssessor	767
NF1	PolyPhen2HDIV_RescueRescued_Oncogenic	-0.337544	0.0243644	0.208975	-1.61524	0.10626	-0.747127	0.0720397	156	0.713521	0.473725	1.0747	0.443957	NA	PolyPhen2HDIV: Rescued Oncogenic	201	0.274595	0.066009	0.264263	1.03909	0.298761	-0.243352	0.792541	19	1.316	0.783995	2.209	0.563582	NA	PolyPhen2HDIV: Rescued Oncogenic	PolyPhen	767
NF1	PolyPhen2HVAR_RescueRescued_Oncogenic	-0.361581	0.0246403	0.237	-1.52566	0.127096	-0.826092	0.102931	138	0.696575	0.437757	1.10842	0.48977	NA	PolyPhen2HVAR: Rescued Oncogenic	177	0.279819	0.0665648	0.269774	1.03724	0.299626	-0.248928	0.808565	18	1.32289	0.779636	2.24469	0.563582	NA	PolyPhen2HVAR: Rescued Oncogenic	PolyPhen	767
NF1	PrimateAI_RescueRescued_Oncogenic	-0.178745	0.0234442	0.168677	-1.05969	0.289286	-0.509347	0.151856	228	0.836319	0.600888	1.16399	0.71429	NA	PrimateAI: Rescued Oncogenic	295	0.478618	0.0745281	0.317822	1.50593	0.132085	-0.144301	1.10154	30	1.61384	0.865627	3.00879	0.344081	NA	PrimateAI: Rescued Oncogenic	PrimateAI	767
NF1	REVEL_RescueRescued_Oncogenic	-0.92341	0.0262663	0.475403	-1.94237	0.052092	-1.85518	0.00836287	92	0.397162	0.156424	1.0084	0.271055	NA	REVEL: Rescued Oncogenic	132	NA	NA	NA	NA	NA	NA	NA	NA	NA	NA	NA	NA	NA	NA	NA	767
NF1	SIFT_RescueRescued_Oncogenic	-0.156282	0.0233733	0.259976	-0.601141	0.547746	-0.665825	0.353261	155	0.855318	0.51385	1.4237	0.820311	NA	SIFT: Rescued Oncogenic	203	-0.219466	0.0759141	0.305082	-0.719365	0.471916	-0.817416	0.378485	24	0.802948	0.441571	1.46007	0.749374	NA	SIFT: Rescued Oncogenic	SIFT	767
NF1	VARITY_R_LOO_RescueRescued_Oncogenic	-0.642984	0.0253696	0.354278	-1.81491	0.0695376	-1.33736	0.0513892	122	0.525722	0.262539	1.05273	0.342482	NA	VARITY R LOO: Rescued Oncogenic	163	-0.0242143	0.0820187	0.55099	-0.0439469	0.964947	-1.10413	1.05571	12	0.976077	0.331498	2.874	0.97876	NA	VARITY R LOO: Rescued Oncogenic	VARITY_R_LOO	767
NF1	gene_of_interest1	-0.244824	0.0237069	0.160245	-1.52781	0.12656	-0.5589	0.069251	251	0.782842	0.571838	1.07171	0.489756	NA	Any alteration	326	0.00881618	0.0690438	0.209109	0.0421607	0.966371	-0.40103	0.418663	39	1.00886	0.66963	1.51993	0.97876	NA	Any alteration	Gene	767
NFE2L2	AlphaMissense_RescueRescued_Oncogenic	-0.340546	0.0255931	0.5282	-0.644729	0.519103	-1.3758	0.694707	15	0.711382	0.252637	2.00312	0.796427	NA	AlphaMissense: Rescued Oncogenic	14	NA	NA	NA	NA	NA	NA	NA	NA	NA	NA	NA	NA	NA	NA	NA	767
NFE2L2	CADD_RescueRescued_Oncogenic	0.28589	0.0248892	0.61983	0.46124	0.644627	-0.928954	1.50073	18	1.33095	0.394966	4.48498	0.880713	NA	CADD: Rescued Oncogenic	23	NA	NA	NA	NA	NA	NA	NA	NA	NA	NA	NA	NA	NA	NA	NA	767
NFE2L2	ESM1b_RescueRescued_Oncogenic	0.0550882	0.0233536	0.497907	0.110639	0.911902	-0.920792	1.03097	21	1.05663	0.398203	2.80378	0.965212	NA	ESM1b: Rescued Oncogenic	20	1.38656	0.0712467	0.408692	3.39268	0.00069212	0.585539	2.18758	4	4.00106	1.79596	8.91363	0.0129184	4.00106	ESM1b: Rescued Oncogenic	ESM1b	767
NFE2L2	EVE_RescueRescued_Oncogenic	0.361695	0.0236035	0.41681	0.86777	0.38552	-0.455237	1.17863	13	1.43576	0.634297	3.24991	0.723522	NA	EVE: Rescued Oncogenic	19	NA	NA	NA	NA	NA	NA	NA	NA	NA	NA	NA	NA	NA	NA	NA	767
NFE2L2	MutationAssessor_RescueRescued_Oncogenic	0.401893	0.0213897	0.347749	1.1557	0.247804	-0.279682	1.08347	39	1.49465	0.756024	2.95491	0.656783	NA	MutationAssessor: Rescued Oncogenic	49	-0.320765	0.0662585	0.281339	-1.14014	0.25423	-0.872179	0.23065	5	0.725594	0.41804	1.25942	0.511699	NA	MutationAssessor: Rescued Oncogenic	MutationAssessor	767
NFE2L2	PolyPhen2HDIV_RescueRescued_Oncogenic	0.492506	0.0207118	0.352659	1.39655	0.162548	-0.198692	1.18371	30	1.63641	0.819802	3.26645	0.562808	NA	PolyPhen2HDIV: Rescued Oncogenic	41	NA	NA	NA	NA	NA	NA	NA	NA	NA	NA	NA	NA	NA	NA	NA	767
NFE2L2	PolyPhen2HVAR_RescueRescued_Oncogenic	0.440162	0.0207894	0.373284	1.17916	0.238334	-0.291462	1.17179	28	1.55296	0.74717	3.22775	0.651353	NA	PolyPhen2HVAR: Rescued Oncogenic	37	NA	NA	NA	NA	NA	NA	NA	NA	NA	NA	NA	NA	NA	NA	NA	767
NFE2L2	PrimateAI_RescueRescued_Oncogenic	-0.087156	0.023336	0.456734	-0.190825	0.848663	-0.982338	0.808026	18	0.916534	0.374435	2.24347	0.933834	NA	PrimateAI: Rescued Oncogenic	20	NA	NA	NA	NA	NA	NA	NA	NA	NA	NA	NA	NA	NA	NA	NA	767
NFE2L2	REVEL_RescueRescued_Oncogenic	0.590168	0.0248239	0.479137	1.23173	0.21805	-0.348924	1.52926	10	1.80429	0.705447	4.61476	0.637971	NA	REVEL: Rescued Oncogenic	12	NA	NA	NA	NA	NA	NA	NA	NA	NA	NA	NA	NA	NA	NA	NA	767
NFE2L2	SIFT_RescueRescued_Oncogenic	0.420557	0.0219508	0.354577	1.18608	0.23559	-0.274401	1.11552	39	1.52281	0.760028	3.05114	0.647696	NA	SIFT: Rescued Oncogenic	48	NA	NA	NA	NA	NA	NA	NA	NA	NA	NA	NA	NA	NA	NA	NA	767
NFE2L2	VARITY_R_LOO_RescueRescued_Oncogenic	0.156219	0.0225644	0.376994	0.414381	0.678595	-0.582675	0.895113	23	1.16908	0.558403	2.44761	0.894294	NA	VARITY R LOO: Rescued Oncogenic	23	NA	NA	NA	NA	NA	NA	NA	NA	NA	NA	NA	NA	NA	NA	NA	767
NFE2L2	gene_of_interest1	0.452422	0.0219757	0.142549	3.17381	0.00150453	0.173032	0.731813	200	1.57212	1.1889	2.07885	0.017107	1.57212	Any alteration	106	0.262698	0.0657066	0.295145	0.890065	0.373431	-0.315775	0.841172	23	1.30043	0.729223	2.31908	0.643699	NA	Any alteration	Gene	767
NFE2L2	oncogenic_binaryPathogenic	0.49231	0.0222457	0.205313	2.39785	0.0164916	0.0899036	0.894716	154	1.63609	1.09407	2.44664	0.110064	NA	oncogenic binaryPathogenic	42	0.155428	0.0673286	0.444233	0.349879	0.72643	-0.715253	1.02611	16	1.16816	0.489068	2.79019	0.885801	NA	oncogenic binaryPathogenic	OncoKB	767
PIK3CA	AlphaMissense_RescueRescued_Oncogenic	-0.0421782	0.0221007	0.219962	-0.191752	0.847937	-0.473297	0.38894	56	0.958699	0.622945	1.47542	0.933834	NA	AlphaMissense: Rescued Oncogenic	57	NA	NA	NA	NA	NA	NA	NA	NA	NA	NA	NA	NA	NA	NA	NA	NA
PIK3CA	CADD_RescueRescued_Oncogenic	0.178418	0.0223494	0.331179	0.538734	0.59007	-0.470681	0.827517	20	1.19532	0.624576	2.28763	0.847823	NA	CADD: Rescued Oncogenic	26	NA	NA	NA	NA	NA	NA	NA	NA	NA	NA	NA	NA	NA	NA	NA	NA
PIK3CA	ClinVar_RescueRescued_Oncogenic	-0.268611	0.0235734	0.336523	-0.798195	0.424757	-0.928184	0.390962	18	0.764441	0.395271	1.4784	0.729135	NA	ClinVar: Rescued Oncogenic	6	NA	NA	NA	NA	NA	NA	NA	NA	NA	NA	NA	NA	NA	NA	NA	NA
PIK3CA	ESM1b_RescueRescued_Oncogenic	-0.536493	0.0236356	0.384155	-1.39655	0.162548	-1.28942	0.216437	30	0.584796	0.27543	1.24165	0.562808	NA	ESM1b: Rescued Oncogenic	37	NA	NA	NA	NA	NA	NA	NA	NA	NA	NA	NA	NA	NA	NA	NA	NA
PIK3CA	EVE_RescueRescued_Oncogenic	0.0451401	0.0215863	0.374094	0.120665	0.903956	-0.688071	0.778351	17	1.04617	0.502544	2.17788	0.960924	NA	EVE: Rescued Oncogenic	23	NA	NA	NA	NA	NA	NA	NA	NA	NA	NA	NA	NA	NA	NA	NA	NA
PIK3CA	FATHMM_RescueRescued_Oncogenic	0.105744	0.0254094	0.488356	0.21653	0.828575	-0.851417	1.0629	12	1.11154	0.42681	2.89476	0.930349	NA	FATHMM: Rescued Oncogenic	15	NA	NA	NA	NA	NA	NA	NA	NA	NA	NA	NA	NA	NA	NA	NA	NA
PIK3CA	MutationAssessor_RescueRescued_Oncogenic	-0.425962	0.0234658	0.354789	-1.2006	0.229904	-1.12134	0.269413	34	0.653141	0.325844	1.3092	0.641708	NA	MutationAssessor: Rescued Oncogenic	46	NA	NA	NA	NA	NA	NA	NA	NA	NA	NA	NA	NA	NA	NA	NA	NA
PIK3CA	PolyPhen2HDIV_RescueRescued_Oncogenic	-0.050579	0.0221288	0.202902	-0.249278	0.803146	-0.448259	0.347101	65	0.950679	0.638739	1.41496	0.928067	NA	PolyPhen2HDIV: Rescued Oncogenic	70	NA	NA	NA	NA	NA	NA	NA	NA	NA	NA	NA	NA	NA	NA	NA	NA
PIK3CA	PolyPhen2HVAR_RescueRescued_Oncogenic	0.00458571	0.0223971	0.240506	0.019067	0.984788	-0.466797	0.475968	42	1.0046	0.627008	1.60957	0.995015	NA	PolyPhen2HVAR: Rescued Oncogenic	57	NA	NA	NA	NA	NA	NA	NA	NA	NA	NA	NA	NA	NA	NA	NA	NA
PIK3CA	PrimateAI_RescueRescued_Oncogenic	-0.238495	0.0226221	0.203757	-1.17049	0.241804	-0.637851	0.160861	81	0.787812	0.528427	1.17452	0.653279	NA	PrimateAI: Rescued Oncogenic	92	NA	NA	NA	NA	NA	NA	NA	NA	NA	NA	NA	NA	NA	NA	NA	NA
PIK3CA	REVEL_RescueRescued_Oncogenic	-0.146938	0.0221442	0.278704	-0.527218	0.598042	-0.693187	0.399312	42	0.863348	0.49998	1.4908	0.853396	NA	REVEL: Rescued Oncogenic	50	NA	NA	NA	NA	NA	NA	NA	NA	NA	NA	NA	NA	NA	NA	NA	NA
PIK3CA	SIFT_RescueRescued_Oncogenic	-0.250309	0.0225933	0.306062	-0.817836	0.413451	-0.85018	0.349562	38	0.77856	0.427338	1.41845	0.729135	NA	SIFT: Rescued Oncogenic	51	NA	NA	NA	NA	NA	NA	NA	NA	NA	NA	NA	NA	NA	NA	NA	NA
PIK3CA	VARITY_R_LOO_RescueRescued_Oncogenic	-0.0854596	0.0224183	0.266363	-0.320839	0.748333	-0.607522	0.436602	53	0.91809	0.544699	1.54744	0.910455	NA	VARITY R LOO: Rescued Oncogenic	68	NA	NA	NA	NA	NA	NA	NA	NA	NA	NA	NA	NA	NA	NA	NA	NA
PIK3CA	gene_of_interest1	0.0645099	0.0221017	0.0806701	0.799676	0.423899	-0.0936005	0.22262	433	1.06664	0.910646	1.24935	0.729135	NA	Any alteration	169	NA	NA	NA	NA	NA	NA	NA	NA	NA	NA	NA	NA	NA	NA	NA	NA
PIK3CA	oncogenic_binaryPathogenic	0.112416	0.0220156	0.0923049	1.21788	0.22327	-0.068498	0.293331	349	1.11898	0.933795	1.34089	0.637971	NA	oncogenic binaryPathogenic	73	NA	NA	NA	NA	NA	NA	NA	NA	NA	NA	NA	NA	NA	NA	NA	NA
PTEN	AlphaMissense_RescueRescued_Oncogenic	0.247066	0.0214662	0.221183	1.11702	0.263986	-0.186445	0.680577	31	1.28026	0.829904	1.97502	0.682952	NA	AlphaMissense: Rescued Oncogenic	37	NA	NA	NA	NA	NA	NA	NA	NA	NA	NA	NA	NA	NA	NA	NA	NA
PTEN	CADD_RescueRescued_Oncogenic	0.522454	0.0236471	0.54841	0.952671	0.340757	-0.55241	1.59732	16	1.68616	0.575561	4.93977	0.723522	NA	CADD: Rescued Oncogenic	17	NA	NA	NA	NA	NA	NA	NA	NA	NA	NA	NA	NA	NA	NA	NA	NA
PTEN	ESM1b_RescueRescued_Oncogenic	0.313609	0.0219192	0.315617	0.993638	0.320399	-0.304989	0.932207	28	1.36835	0.737132	2.54011	0.723522	NA	ESM1b: Rescued Oncogenic	33	NA	NA	NA	NA	NA	NA	NA	NA	NA	NA	NA	NA	NA	NA	NA	NA
PTEN	EVE_RescueRescued_Oncogenic	0.29047	0.0242362	0.538419	0.539488	0.58955	-0.764811	1.34575	14	1.33706	0.465422	3.84108	0.847823	NA	EVE: Rescued Oncogenic	15	NA	NA	NA	NA	NA	NA	NA	NA	NA	NA	NA	NA	NA	NA	NA	NA
PTEN	FATHMM_RescueRescued_Oncogenic	0.192201	0.0214371	0.212303	0.905311	0.365301	-0.223906	0.608308	43	1.21191	0.79939	1.83732	0.723522	NA	FATHMM: Rescued Oncogenic	53	NA	NA	NA	NA	NA	NA	NA	NA	NA	NA	NA	NA	NA	NA	NA	NA
PTEN	MutationAssessor_RescueRescued_Oncogenic	0.0888695	0.0214636	0.229152	0.387819	0.69815	-0.36026	0.537999	28	1.09294	0.697495	1.71258	0.900044	NA	MutationAssessor: Rescued Oncogenic	34	NA	NA	NA	NA	NA	NA	NA	NA	NA	NA	NA	NA	NA	NA	NA	NA
PTEN	PolyPhen2HDIV_RescueRescued_Oncogenic	0.296484	0.0215337	0.228967	1.29488	0.195363	-0.152283	0.745252	32	1.34512	0.858745	2.10697	0.612246	NA	PolyPhen2HDIV: Rescued Oncogenic	39	NA	NA	NA	NA	NA	NA	NA	NA	NA	NA	NA	NA	NA	NA	NA	NA
PTEN	PolyPhen2HVAR_RescueRescued_Oncogenic	0.28306	0.0214169	0.242537	1.16708	0.243178	-0.192303	0.758423	30	1.32718	0.825057	2.13491	0.654874	NA	PolyPhen2HVAR: Rescued Oncogenic	37	NA	NA	NA	NA	NA	NA	NA	NA	NA	NA	NA	NA	NA	NA	NA	NA
PTEN	PrimateAI_RescueRescued_Oncogenic	0.192201	0.0214371	0.212303	0.905311	0.365301	-0.223906	0.608308	43	1.21191	0.79939	1.83732	0.723522	NA	PrimateAI: Rescued Oncogenic	53	NA	NA	NA	NA	NA	NA	NA	NA	NA	NA	NA	NA	NA	NA	NA	NA
PTEN	REVEL_RescueRescued_Oncogenic	0.218721	0.0216243	0.218315	1.00186	0.31641	-0.209168	0.646611	33	1.24448	0.811259	1.90906	0.723522	NA	REVEL: Rescued Oncogenic	40	NA	NA	NA	NA	NA	NA	NA	NA	NA	NA	NA	NA	NA	NA	NA	NA
PTEN	SIFT_RescueRescued_Oncogenic	0.16357	0.0222532	0.346841	0.4716	0.637213	-0.516226	0.843366	24	1.17771	0.596769	2.32418	0.879869	NA	SIFT: Rescued Oncogenic	29	NA	NA	NA	NA	NA	NA	NA	NA	NA	NA	NA	NA	NA	NA	NA	NA
PTEN	VARITY_R_LOO_RescueRescued_Oncogenic	0.256214	0.0216422	0.258982	0.989314	0.32251	-0.25138	0.763808	32	1.29203	0.777726	2.14644	0.723522	NA	VARITY R LOO: Rescued Oncogenic	39	NA	NA	NA	NA	NA	NA	NA	NA	NA	NA	NA	NA	NA	NA	NA	NA
PTEN	gene_of_interest1	0.154238	0.0221717	0.149093	1.03451	0.300898	-0.137979	0.446454	108	1.16677	0.871117	1.56276	0.723522	NA	Any alteration	108	NA	NA	NA	NA	NA	NA	NA	NA	NA	NA	NA	NA	NA	NA	NA	NA
PTEN	oncogenic_binaryPathogenic	0.16048	0.0227313	0.173019	0.927525	0.353654	-0.178632	0.499591	65	1.17407	0.836414	1.64805	0.723522	NA	oncogenic binaryPathogenic	55	NA	NA	NA	NA	NA	NA	NA	NA	NA	NA	NA	NA	NA	NA	NA	NA
RB1	AlphaMissense_RescueRescued_Oncogenic	0.107428	0.0221451	0.298916	0.359392	0.719302	-0.478436	0.693292	41	1.11341	0.619752	2.00029	0.901329	NA	AlphaMissense: Rescued Oncogenic	48	NA	NA	NA	NA	NA	NA	NA	NA	NA	NA	NA	NA	NA	NA	NA	NA
RB1	CADD_RescueRescued_Oncogenic	0.00917679	0.0233253	0.266786	0.0343976	0.97256	-0.513714	0.532067	37	1.00922	0.59827	1.70245	0.993478	NA	CADD: Rescued Oncogenic	43	NA	NA	NA	NA	NA	NA	NA	NA	NA	NA	NA	NA	NA	NA	NA	NA
RB1	ESM1b_RescueRescued_Oncogenic	0.311254	0.0218747	0.331382	0.939262	0.347596	-0.338242	0.960751	40	1.36514	0.713023	2.61366	0.723522	NA	ESM1b: Rescued Oncogenic	47	NA	NA	NA	NA	NA	NA	NA	NA	NA	NA	NA	NA	NA	NA	NA	NA
RB1	EVE_RescueRescued_Oncogenic	0.0734811	0.021895	0.303993	0.241719	0.808998	-0.522335	0.669297	35	1.07625	0.593134	1.95286	0.929036	NA	EVE: Rescued Oncogenic	44	NA	NA	NA	NA	NA	NA	NA	NA	NA	NA	NA	NA	NA	NA	NA	NA
RB1	FATHMM_RescueRescued_Oncogenic	0.239119	0.0224048	0.207002	1.15515	0.248028	-0.166598	0.644836	83	1.27013	0.84654	1.90567	0.656783	NA	FATHMM: Rescued Oncogenic	95	NA	NA	NA	NA	NA	NA	NA	NA	NA	NA	NA	NA	NA	NA	NA	NA
RB1	MutationAssessor_RescueRescued_Oncogenic	0.0932999	0.0224549	0.283791	0.328762	0.742335	-0.462921	0.649521	44	1.09779	0.629442	1.91462	0.910455	NA	MutationAssessor: Rescued Oncogenic	52	NA	NA	NA	NA	NA	NA	NA	NA	NA	NA	NA	NA	NA	NA	NA	NA
RB1	PolyPhen2HDIV_RescueRescued_Oncogenic	0.203246	0.0221471	0.21546	0.943314	0.34552	-0.219047	0.625539	67	1.22537	0.803284	1.86925	0.723522	NA	PolyPhen2HDIV: Rescued Oncogenic	78	NA	NA	NA	NA	NA	NA	NA	NA	NA	NA	NA	NA	NA	NA	NA	NA
RB1	PolyPhen2HVAR_RescueRescued_Oncogenic	0.426042	0.0218966	0.214929	1.98225	0.0474516	0.00478933	0.847294	55	1.53118	1.0048	2.33332	0.258597	NA	PolyPhen2HVAR: Rescued Oncogenic	65	NA	NA	NA	NA	NA	NA	NA	NA	NA	NA	NA	NA	NA	NA	NA	NA
RB1	PrimateAI_RescueRescued_Oncogenic	0.250084	0.0221333	0.259025	0.965481	0.334304	-0.257596	0.757763	42	1.28413	0.772908	2.1335	0.723522	NA	PrimateAI: Rescued Oncogenic	51	NA	NA	NA	NA	NA	NA	NA	NA	NA	NA	NA	NA	NA	NA	NA	NA
RB1	REVEL_RescueRescued_Oncogenic	0.185108	0.0222327	0.239314	0.773494	0.43923	-0.283939	0.654154	60	1.20335	0.752813	1.92352	0.735511	NA	REVEL: Rescued Oncogenic	71	NA	NA	NA	NA	NA	NA	NA	NA	NA	NA	NA	NA	NA	NA	NA	NA
RB1	SIFT_RescueRescued_Oncogenic	0.243389	0.0218945	0.2259	1.07742	0.281292	-0.199366	0.686144	55	1.27556	0.81925	1.98604	0.709782	NA	SIFT: Rescued Oncogenic	65	NA	NA	NA	NA	NA	NA	NA	NA	NA	NA	NA	NA	NA	NA	NA	NA
RB1	VARITY_R_LOO_RescueRescued_Oncogenic	0.0748809	0.0222507	0.260499	0.287451	0.773767	-0.435688	0.58545	49	1.07776	0.646819	1.7958	0.919098	NA	VARITY R LOO: Rescued Oncogenic	58	NA	NA	NA	NA	NA	NA	NA	NA	NA	NA	NA	NA	NA	NA	NA	NA
RB1	gene_of_interest1	0.248004	0.0221784	0.168918	1.46819	0.142052	-0.0830693	0.579078	101	1.28147	0.920287	1.78439	0.519167	NA	Any alteration	115	NA	NA	NA	NA	NA	NA	NA	NA	NA	NA	NA	NA	NA	NA	NA	NA
RBM10	AlphaMissense_RescueRescued_Oncogenic	-0.281232	0.0245073	0.221405	-1.27021	0.204009	-0.715178	0.152714	112	0.754854	0.489105	1.16499	0.626307	NA	AlphaMissense: Rescued Oncogenic	121	NA	NA	NA	NA	NA	NA	NA	NA	NA	NA	NA	NA	NA	NA	NA	NA
RBM10	CADD_RescueRescued_Oncogenic	-0.0860157	0.0248389	0.248053	-0.346764	0.728769	-0.57219	0.400159	59	0.91758	0.564288	1.49206	0.904577	NA	CADD: Rescued Oncogenic	54	NA	NA	NA	NA	NA	NA	NA	NA	NA	NA	NA	NA	NA	NA	NA	NA
RBM10	ESM1b_RescueRescued_Oncogenic	-0.268203	0.0244763	0.24301	-1.10367	0.269736	-0.744495	0.208088	106	0.764752	0.474974	1.23132	0.691998	NA	ESM1b: Rescued Oncogenic	114	NA	NA	NA	NA	NA	NA	NA	NA	NA	NA	NA	NA	NA	NA	NA	NA
RBM10	PolyPhen2HDIV_RescueRescued_Oncogenic	-0.210071	0.0239964	0.251717	-0.834554	0.403969	-0.703427	0.283285	127	0.810526	0.494886	1.32748	0.723522	NA	PolyPhen2HDIV: Rescued Oncogenic	142	NA	NA	NA	NA	NA	NA	NA	NA	NA	NA	NA	NA	NA	NA	NA	NA
RBM10	PolyPhen2HVAR_RescueRescued_Oncogenic	-0.195875	0.0241392	0.233156	-0.840101	0.400852	-0.652853	0.261103	112	0.822115	0.520559	1.29836	0.723522	NA	PolyPhen2HVAR: Rescued Oncogenic	120	NA	NA	NA	NA	NA	NA	NA	NA	NA	NA	NA	NA	NA	NA	NA	NA
RBM10	PrimateAI_RescueRescued_Oncogenic	-0.104406	0.0239404	0.180983	-0.576881	0.56402	-0.459127	0.250315	119	0.90086	0.631835	1.28443	0.832687	NA	PrimateAI: Rescued Oncogenic	134	NA	NA	NA	NA	NA	NA	NA	NA	NA	NA	NA	NA	NA	NA	NA	NA
RBM10	REVEL_RescueRescued_Oncogenic	-0.414758	0.0278823	0.469688	-0.88305	0.377209	-1.33533	0.505813	20	0.6605	0.263072	1.65833	0.723522	NA	REVEL: Rescued Oncogenic	25	NA	NA	NA	NA	NA	NA	NA	NA	NA	NA	NA	NA	NA	NA	NA	NA
RBM10	SIFT_RescueRescued_Oncogenic	-0.232604	0.0245617	0.2137	-1.08846	0.276392	-0.65145	0.186241	127	0.792467	0.52129	1.20471	0.705885	NA	SIFT: Rescued Oncogenic	136	NA	NA	NA	NA	NA	NA	NA	NA	NA	NA	NA	NA	NA	NA	NA	NA
RBM10	gene_of_interest1	-0.181249	0.0243204	0.186621	-0.971212	0.331443	-0.54702	0.184522	158	0.834228	0.578672	1.20264	0.723522	NA	Any alteration	175	NA	NA	NA	NA	NA	NA	NA	NA	NA	NA	NA	NA	NA	NA	NA	NA
RET	AlphaMissense_RescueRescued_Oncogenic	-0.285219	0.0246784	0.463813	-0.614944	0.538592	-1.19427	0.623837	41	0.75185	0.302924	1.86607	0.811854	NA	AlphaMissense: Rescued Oncogenic	50	NA	NA	NA	NA	NA	NA	NA	NA	NA	NA	NA	NA	NA	NA	NA	NA
RET	CADD_RescueRescued_Oncogenic	0.0927575	0.0220776	0.325117	0.285305	0.775411	-0.54446	0.729975	32	1.0972	0.580155	2.07503	0.919098	NA	CADD: Rescued Oncogenic	42	NA	NA	NA	NA	NA	NA	NA	NA	NA	NA	NA	NA	NA	NA	NA	NA
RET	ESM1b_RescueRescued_Oncogenic	0.351035	0.0223317	0.273924	1.2815	0.200017	-0.185846	0.887915	62	1.42054	0.830401	2.43006	0.618172	NA	ESM1b: Rescued Oncogenic	74	NA	NA	NA	NA	NA	NA	NA	NA	NA	NA	NA	NA	NA	NA	NA	NA
RET	EVE_RescueRescued_Oncogenic	0.188042	0.0230409	0.339735	0.553498	0.579923	-0.477826	0.853911	58	1.20688	0.62013	2.34881	0.845109	NA	EVE: Rescued Oncogenic	71	NA	NA	NA	NA	NA	NA	NA	NA	NA	NA	NA	NA	NA	NA	NA	NA
RET	FATHMM_RescueRescued_Oncogenic	-0.372971	0.0246237	0.352528	-1.05799	0.290059	-1.06391	0.31797	56	0.688685	0.345103	1.37434	0.71429	NA	FATHMM: Rescued Oncogenic	73	NA	NA	NA	NA	NA	NA	NA	NA	NA	NA	NA	NA	NA	NA	NA	NA
RET	MutationAssessor_RescueRescued_Oncogenic	0.545858	0.0216485	0.231062	2.36239	0.0181574	0.0929859	0.99873	65	1.72609	1.09745	2.71483	0.114541	NA	MutationAssessor: Rescued Oncogenic	90	NA	NA	NA	NA	NA	NA	NA	NA	NA	NA	NA	NA	NA	NA	NA	NA
RET	PolyPhen2HDIV_RescueRescued_Oncogenic	0.188145	0.0225396	0.214665	0.876462	0.380779	-0.23259	0.608881	98	1.20701	0.792479	1.83837	0.723522	NA	PolyPhen2HDIV: Rescued Oncogenic	128	NA	NA	NA	NA	NA	NA	NA	NA	NA	NA	NA	NA	NA	NA	NA	NA
RET	PolyPhen2HVAR_RescueRescued_Oncogenic	0.202274	0.0229634	0.257158	0.786577	0.431529	-0.301745	0.706294	82	1.22418	0.739526	2.02647	0.729135	NA	PolyPhen2HVAR: Rescued Oncogenic	106	NA	NA	NA	NA	NA	NA	NA	NA	NA	NA	NA	NA	NA	NA	NA	NA
RET	PrimateAI_RescueRescued_Oncogenic	-0.0215584	0.0241254	0.274308	-0.0785918	0.937357	-0.559193	0.516076	53	0.978672	0.57167	1.67544	0.983264	NA	PrimateAI: Rescued Oncogenic	65	NA	NA	NA	NA	NA	NA	NA	NA	NA	NA	NA	NA	NA	NA	NA	NA
RET	REVEL_RescueRescued_Oncogenic	-0.016028	0.0230877	0.260658	-0.0614904	0.950969	-0.526908	0.494853	68	0.9841	0.590427	1.64026	0.983453	NA	REVEL: Rescued Oncogenic	88	NA	NA	NA	NA	NA	NA	NA	NA	NA	NA	NA	NA	NA	NA	NA	NA
RET	SIFT_RescueRescued_Oncogenic	0.109957	0.0230234	0.242791	0.452887	0.65063	-0.365905	0.585818	80	1.11623	0.693569	1.79646	0.880713	NA	SIFT: Rescued Oncogenic	105	NA	NA	NA	NA	NA	NA	NA	NA	NA	NA	NA	NA	NA	NA	NA	NA
RET	VARITY_R_LOO_RescueRescued_Oncogenic	0.137893	0.022711	0.284919	0.483972	0.628406	-0.420538	0.696323	67	1.14785	0.656694	2.00636	0.872944	NA	VARITY R LOO: Rescued Oncogenic	83	NA	NA	NA	NA	NA	NA	NA	NA	NA	NA	NA	NA	NA	NA	NA	NA
RET	gene_of_interest1	0.170022	0.0228371	0.161944	1.04988	0.293772	-0.147382	0.487427	148	1.18533	0.862964	1.62812	0.721504	NA	Any alteration	196	NA	NA	NA	NA	NA	NA	NA	NA	NA	NA	NA	NA	NA	NA	NA	NA
ROS1	AlphaMissense_RescueRescued_Oncogenic	-0.68274	0.0237658	0.517498	-1.31931	0.187066	-1.69702	0.331538	24	0.505231	0.183229	1.39311	0.598776	NA	AlphaMissense: Rescued Oncogenic	35	NA	NA	NA	NA	NA	NA	NA	NA	NA	NA	NA	NA	NA	NA	NA	922
ROS1	CADD_RescueRescued_Oncogenic	0.111125	0.0284216	0.412683	0.269275	0.787718	-0.697718	0.919969	22	1.11753	0.49772	2.50921	0.919579	NA	CADD: Rescued Oncogenic	33	-0.577482	0.0830337	0.602328	-0.95875	0.337685	-1.75802	0.603059	5	0.56131	0.172385	1.8277	0.613267	NA	CADD: Rescued Oncogenic	CADD	922
ROS1	ESM1b_RescueRescued_Oncogenic	-0.464872	0.025555	0.464403	-1.00101	0.316822	-1.37509	0.445342	19	0.628215	0.252818	1.56102	0.723522	NA	ESM1b: Rescued Oncogenic	30	NA	NA	NA	NA	NA	NA	NA	NA	NA	NA	NA	NA	NA	NA	NA	922
ROS1	EVE_RescueRescued_Oncogenic	-0.0551796	0.0235175	0.347883	-0.158616	0.873972	-0.737017	0.626658	37	0.946315	0.478539	1.87135	0.947227	NA	EVE: Rescued Oncogenic	54	-0.939245	0.083225	0.612654	-1.53308	0.125257	-2.14003	0.261534	11	0.390923	0.117652	1.29892	0.344081	NA	EVE: Rescued Oncogenic	EVE	922
ROS1	FATHMM_RescueRescued_Oncogenic	-0.280302	0.0238113	0.277374	-1.01056	0.312229	-0.823944	0.263341	75	0.755556	0.438698	1.30127	0.723522	NA	FATHMM: Rescued Oncogenic	107	-0.552359	0.0635722	0.244818	-2.2562	0.0240581	-1.03219	-0.0725241	21	0.575591	0.356225	0.930043	0.14344	NA	FATHMM: Rescued Oncogenic	FATHMM	922
ROS1	MutationAssessor_RescueRescued_Oncogenic	0.41025	0.021214	0.355252	1.15482	0.248166	-0.28603	1.10653	79	1.5072	0.75124	3.02385	0.656783	NA	MutationAssessor: Rescued Oncogenic	105	-0.254951	0.0640711	0.334117	-0.763058	0.445429	-0.909809	0.399907	20	0.774955	0.402601	1.49169	0.735204	NA	MutationAssessor: Rescued Oncogenic	MutationAssessor	922
ROS1	PolyPhen2HDIV_RescueRescued_Oncogenic	-0.0269543	0.0225804	0.222346	-0.121227	0.903511	-0.462744	0.408836	100	0.973406	0.629554	1.50506	0.960924	NA	PolyPhen2HDIV: Rescued Oncogenic	144	-0.347909	0.0655025	0.328568	-1.05887	0.289661	-0.99189	0.296072	23	0.706163	0.370875	1.34457	0.559599	NA	PolyPhen2HDIV: Rescued Oncogenic	PolyPhen	922
ROS1	PolyPhen2HVAR_RescueRescued_Oncogenic	-0.150093	0.0227696	0.256177	-0.585898	0.557944	-0.65219	0.352004	77	0.860628	0.520904	1.42191	0.829199	NA	PolyPhen2HVAR: Rescued Oncogenic	106	-0.325046	0.0660302	0.369391	-0.879951	0.378886	-1.04904	0.398947	21	0.722494	0.350274	1.49026	0.643699	NA	PolyPhen2HVAR: Rescued Oncogenic	PolyPhen	922
ROS1	REVEL_RescueRescued_Oncogenic	-0.251111	0.0230362	0.364473	-0.688969	0.490843	-0.965465	0.463244	41	0.777936	0.380806	1.58922	0.76882	NA	REVEL: Rescued Oncogenic	60	NA	NA	NA	NA	NA	NA	NA	NA	NA	NA	NA	NA	NA	NA	NA	922
ROS1	SIFT_RescueRescued_Oncogenic	0.220117	0.0221207	0.253362	0.868787	0.384963	-0.276462	0.716697	81	1.24622	0.758462	2.04766	0.723522	NA	SIFT: Rescued Oncogenic	117	-0.0982954	0.0612978	0.289629	-0.339384	0.73432	-0.665958	0.469367	19	0.906381	0.513781	1.59898	0.885801	NA	SIFT: Rescued Oncogenic	SIFT	922
ROS1	VARITY_R_LOO_RescueRescued_Oncogenic	-1.75909	0.0364021	0.544345	-3.23156	0.00123115	-2.82598	-0.69219	30	0.172202	0.0592504	0.500479	0.0155327	0.172202	VARITY R LOO: Rescued Oncogenic	46	-0.987111	0.0842933	0.736571	-1.34014	0.180199	-2.43076	0.456543	7	0.372652	0.0879696	1.57861	0.39002	NA	VARITY R LOO: Rescued Oncogenic	VARITY_R_LOO	922
ROS1	gene_of_interest1	0.165071	0.0221703	0.182191	0.906034	0.364918	-0.192017	0.52216	162	1.17948	0.825293	1.68566	0.723522	NA	Any alteration	219	-0.206694	0.0613706	0.212731	-0.971624	0.331238	-0.623639	0.21025	38	0.813268	0.53599	1.23399	0.608553	NA	Any alteration	Gene	922
SETD2	AlphaMissense_RescueRescued_Oncogenic	-0.0878175	0.0230603	0.221209	-0.396988	0.691376	-0.52138	0.345745	72	0.915928	0.593701	1.41304	0.898973	NA	AlphaMissense: Rescued Oncogenic	98	NA	NA	NA	NA	NA	NA	NA	NA	NA	NA	NA	NA	NA	NA	NA	NA
SETD2	CADD_RescueRescued_Oncogenic	-0.273357	0.0236538	0.255935	-1.06807	0.285489	-0.774981	0.228267	58	0.760821	0.460712	1.25642	0.71429	NA	CADD: Rescued Oncogenic	83	NA	NA	NA	NA	NA	NA	NA	NA	NA	NA	NA	NA	NA	NA	NA	NA
SETD2	ESM1b_RescueRescued_Oncogenic	-0.119355	0.0228362	0.246609	-0.483982	0.628399	-0.6027	0.363991	61	0.887493	0.547332	1.43906	0.872944	NA	ESM1b: Rescued Oncogenic	79	NA	NA	NA	NA	NA	NA	NA	NA	NA	NA	NA	NA	NA	NA	NA	NA
SETD2	EVE_RescueRescued_Oncogenic	-0.155158	0.0234123	0.238383	-0.650875	0.515127	-0.62238	0.312065	76	0.85628	0.536666	1.36624	0.794693	NA	EVE: Rescued Oncogenic	106	NA	NA	NA	NA	NA	NA	NA	NA	NA	NA	NA	NA	NA	NA	NA	NA
SETD2	FATHMM_RescueRescued_Oncogenic	-0.325852	0.0240133	0.207284	-1.57201	0.115949	-0.732121	0.0804173	110	0.721912	0.480888	1.08374	0.470436	NA	FATHMM: Rescued Oncogenic	152	NA	NA	NA	NA	NA	NA	NA	NA	NA	NA	NA	NA	NA	NA	NA	NA
SETD2	MutationAssessor_RescueRescued_Oncogenic	-0.225393	0.0237194	0.26511	-0.850187	0.395221	-0.744999	0.294213	52	0.798202	0.474735	1.34207	0.723522	NA	MutationAssessor: Rescued Oncogenic	68	NA	NA	NA	NA	NA	NA	NA	NA	NA	NA	NA	NA	NA	NA	NA	NA
SETD2	PolyPhen2HDIV_RescueRescued_Oncogenic	-0.310451	0.0241739	0.19509	-1.59133	0.111536	-0.69282	0.0719176	122	0.733116	0.500164	1.07457	0.458594	NA	PolyPhen2HDIV: Rescued Oncogenic	171	NA	NA	NA	NA	NA	NA	NA	NA	NA	NA	NA	NA	NA	NA	NA	NA
SETD2	PolyPhen2HVAR_RescueRescued_Oncogenic	-0.252311	0.0238496	0.19935	-1.26567	0.205631	-0.64303	0.138407	107	0.777003	0.525697	1.14844	0.629189	NA	PolyPhen2HVAR: Rescued Oncogenic	143	NA	NA	NA	NA	NA	NA	NA	NA	NA	NA	NA	NA	NA	NA	NA	NA
SETD2	PrimateAI_RescueRescued_Oncogenic	-0.110364	0.0229743	0.219811	-0.502086	0.615607	-0.541186	0.320458	82	0.895508	0.582058	1.37776	0.869592	NA	PrimateAI: Rescued Oncogenic	107	NA	NA	NA	NA	NA	NA	NA	NA	NA	NA	NA	NA	NA	NA	NA	NA
SETD2	REVEL_RescueRescued_Oncogenic	-0.221677	0.0237245	0.247993	-0.893881	0.371386	-0.707735	0.264382	66	0.801174	0.492759	1.30263	0.723522	NA	REVEL: Rescued Oncogenic	83	NA	NA	NA	NA	NA	NA	NA	NA	NA	NA	NA	NA	NA	NA	NA	NA
SETD2	SIFT_RescueRescued_Oncogenic	-0.307207	0.0240332	0.18255	-1.68287	0.0924004	-0.664998	0.0505835	127	0.735498	0.514274	1.05188	0.407181	NA	SIFT: Rescued Oncogenic	173	NA	NA	NA	NA	NA	NA	NA	NA	NA	NA	NA	NA	NA	NA	NA	NA
SETD2	VARITY_R_LOO_RescueRescued_Oncogenic	-0.263176	0.0238818	0.23716	-1.1097	0.26713	-0.728002	0.20165	64	0.768607	0.482873	1.22342	0.687226	NA	VARITY R LOO: Rescued Oncogenic	82	NA	NA	NA	NA	NA	NA	NA	NA	NA	NA	NA	NA	NA	NA	NA	NA
SETD2	gene_of_interest1	-0.150293	0.0237321	0.145352	-1.03399	0.301139	-0.435178	0.134592	167	0.860456	0.647149	1.14407	0.723522	NA	Any alteration	232	NA	NA	NA	NA	NA	NA	NA	NA	NA	NA	NA	NA	NA	NA	NA	NA
SMAD4	AlphaMissense_RescueRescued_Oncogenic	-0.260717	0.0237603	0.271876	-0.958954	0.337582	-0.793584	0.272151	55	0.770499	0.452221	1.31278	0.723522	NA	AlphaMissense: Rescued Oncogenic	60	NA	NA	NA	NA	NA	NA	NA	NA	NA	NA	NA	NA	NA	NA	NA	NA
SMAD4	CADD_RescueRescued_Oncogenic	-0.400577	0.0241383	0.373026	-1.07386	0.282886	-1.13169	0.33054	39	0.669933	0.322486	1.39172	0.711852	NA	CADD: Rescued Oncogenic	39	NA	NA	NA	NA	NA	NA	NA	NA	NA	NA	NA	NA	NA	NA	NA	NA
SMAD4	ESM1b_RescueRescued_Oncogenic	-0.282392	0.0235544	0.292902	-0.964116	0.334988	-0.85647	0.291686	54	0.753978	0.424658	1.33868	0.723522	NA	ESM1b: Rescued Oncogenic	60	NA	NA	NA	NA	NA	NA	NA	NA	NA	NA	NA	NA	NA	NA	NA	NA
SMAD4	EVE_RescueRescued_Oncogenic	-0.323559	0.0239512	0.318521	-1.01582	0.309717	-0.947848	0.30073	42	0.72357	0.387574	1.35085	0.723522	NA	EVE: Rescued Oncogenic	46	NA	NA	NA	NA	NA	NA	NA	NA	NA	NA	NA	NA	NA	NA	NA	NA
SMAD4	FATHMM_RescueRescued_Oncogenic	-0.464333	0.0250778	0.305589	-1.51947	0.128645	-1.06328	0.134611	46	0.628554	0.345322	1.14409	0.491626	NA	FATHMM: Rescued Oncogenic	49	NA	NA	NA	NA	NA	NA	NA	NA	NA	NA	NA	NA	NA	NA	NA	NA
SMAD4	MutationAssessor_RescueRescued_Oncogenic	-0.293636	0.0238798	0.293139	-1.00169	0.316491	-0.868178	0.280906	53	0.745548	0.419715	1.32433	0.723522	NA	MutationAssessor: Rescued Oncogenic	57	NA	NA	NA	NA	NA	NA	NA	NA	NA	NA	NA	NA	NA	NA	NA	NA
SMAD4	PolyPhen2HDIV_RescueRescued_Oncogenic	-0.146784	0.0229903	0.271175	-0.541289	0.588308	-0.678277	0.384709	55	0.86348	0.507491	1.46919	0.847823	NA	PolyPhen2HDIV: Rescued Oncogenic	57	NA	NA	NA	NA	NA	NA	NA	NA	NA	NA	NA	NA	NA	NA	NA	NA
SMAD4	PolyPhen2HVAR_RescueRescued_Oncogenic	-0.063279	0.0229709	0.27911	-0.226717	0.820644	-0.610324	0.483766	53	0.938682	0.543175	1.62217	0.930349	NA	PolyPhen2HVAR: Rescued Oncogenic	54	NA	NA	NA	NA	NA	NA	NA	NA	NA	NA	NA	NA	NA	NA	NA	NA
SMAD4	PrimateAI_RescueRescued_Oncogenic	-0.124674	0.0229371	0.25984	-0.479808	0.631364	-0.633952	0.384604	58	0.882785	0.530491	1.46903	0.875732	NA	PrimateAI: Rescued Oncogenic	64	NA	NA	NA	NA	NA	NA	NA	NA	NA	NA	NA	NA	NA	NA	NA	NA
SMAD4	REVEL_RescueRescued_Oncogenic	-0.260717	0.0237603	0.271876	-0.958954	0.337582	-0.793584	0.272151	55	0.770499	0.452221	1.31278	0.723522	NA	REVEL: Rescued Oncogenic	60	NA	NA	NA	NA	NA	NA	NA	NA	NA	NA	NA	NA	NA	NA	NA	NA
SMAD4	SIFT_RescueRescued_Oncogenic	-0.29771	0.0236926	0.279513	-1.0651	0.28683	-0.845545	0.250126	51	0.742517	0.429323	1.28419	0.71429	NA	SIFT: Rescued Oncogenic	55	NA	NA	NA	NA	NA	NA	NA	NA	NA	NA	NA	NA	NA	NA	NA	NA
SMAD4	VARITY_R_LOO_RescueRescued_Oncogenic	-0.23731	0.0236022	0.27373	-0.866949	0.38597	-0.77381	0.29919	53	0.788747	0.461252	1.34877	0.723522	NA	VARITY R LOO: Rescued Oncogenic	58	NA	NA	NA	NA	NA	NA	NA	NA	NA	NA	NA	NA	NA	NA	NA	NA
SMAD4	gene_of_interest1	-0.0750596	0.0225602	0.133858	-0.560739	0.574975	-0.337417	0.187298	149	0.927688	0.713611	1.20599	0.844523	NA	Any alteration	124	NA	NA	NA	NA	NA	NA	NA	NA	NA	NA	NA	NA	NA	NA	NA	NA
SMAD4	oncogenic_binaryPathogenic	-0.0051015	0.0222308	0.17275	-0.029531	0.976441	-0.343686	0.333483	85	0.994911	0.709152	1.39582	0.995015	NA	oncogenic binaryPathogenic	53	NA	NA	NA	NA	NA	NA	NA	NA	NA	NA	NA	NA	NA	NA	NA	NA
SMARCA4	AlphaMissense_RescueRescued_Oncogenic	0.407715	0.021513	0.129183	3.15611	0.00159888	0.154521	0.660908	203	1.50338	1.1671	1.93655	0.0173223	1.50338	AlphaMissense: Rescued Oncogenic	225	0.998129	0.0769813	0.48096	2.07528	0.0379603	0.0554642	1.94079	4	2.7132	1.05703	6.96428	0.19504	NA	AlphaMissense: Rescued Oncogenic	AlphaMissense	767
SMARCA4	CADD_RescueRescued_Oncogenic	0.453493	0.021455	0.163414	2.77513	0.00551804	0.133208	0.773778	119	1.5738	1.14249	2.16794	0.0488665	1.5738	CADD: Rescued Oncogenic	134	0.480186	0.0646705	0.317025	1.51466	0.129858	-0.141172	1.10154	15	1.61637	0.86834	3.00881	0.344081	NA	CADD: Rescued Oncogenic	CADD	767
SMARCA4	ESM1b_RescueRescued_Oncogenic	0.409389	0.0214401	0.130402	3.13944	0.00169269	0.153806	0.664971	199	1.5059	1.16626	1.94444	0.0173472	1.5059	ESM1b: Rescued Oncogenic	223	0.43823	0.0658253	0.283618	1.54514	0.122312	-0.117651	0.994111	29	1.54996	0.889006	2.70232	0.344081	NA	ESM1b: Rescued Oncogenic	ESM1b	767
SMARCA4	EVE_RescueRescued_Oncogenic	0.519205	0.0215312	0.135929	3.81967	0.00013363	0.252789	0.785621	157	1.68069	1.28761	2.19377	0.0036198	1.68069	EVE: Rescued Oncogenic	164	0.883677	0.0654804	0.288239	3.06578	0.00217104	0.318739	1.44862	19	2.41978	1.37539	4.25722	0.017591	2.41978	EVE: Rescued Oncogenic	EVE	767
SMARCA4	FATHMM_RescueRescued_Oncogenic	0.599921	0.0213157	0.148147	4.04949	5.13e-05	0.309558	0.890285	159	1.82198	1.36282	2.43582	0.00152498	1.82198	FATHMM: Rescued Oncogenic	195	0.214191	0.0660593	0.285943	0.749068	0.453816	-0.346247	0.774629	25	1.23886	0.707338	2.16979	0.735415	NA	FATHMM: Rescued Oncogenic	FATHMM	767
SMARCA4	MutationAssessor_RescueRescued_Oncogenic	0.572157	0.0212246	0.146663	3.90116	9.57e-05	0.284702	0.859611	163	1.77208	1.32937	2.36224	0.0027553	1.77208	MutationAssessor: Rescued Oncogenic	174	0.827068	0.0640272	0.265818	3.11141	0.00186196	0.306075	1.34806	22	2.2866	1.35808	3.84995	0.0158139	2.2866	MutationAssessor: Rescued Oncogenic	MutationAssessor	767
SMARCA4	PolyPhen2HDIV_RescueRescued_Oncogenic	0.41585	0.0215765	0.132478	3.13902	0.00169517	0.156198	0.675502	210	1.51566	1.16906	1.96502	0.0173472	1.51566	PolyPhen2HDIV: Rescued Oncogenic	243	0.551753	0.0642098	0.238397	2.31443	0.0206439	0.0845046	1.019	28	1.73629	1.08818	2.77043	0.127911	NA	PolyPhen2HDIV: Rescued Oncogenic	PolyPhen	767
SMARCA4	PolyPhen2HVAR_RescueRescued_Oncogenic	0.415791	0.0215882	0.134604	3.089	0.0020083	0.151973	0.67961	197	1.51557	1.16413	1.97311	0.0196771	1.51557	PolyPhen2HVAR: Rescued Oncogenic	222	0.558567	0.0633946	0.257467	2.16948	0.0300466	0.0539422	1.06319	26	1.74817	1.05542	2.8956	0.166574	NA	PolyPhen2HVAR: Rescued Oncogenic	PolyPhen	767
SMARCA4	PrimateAI_RescueRescued_Oncogenic	0.427612	0.0214913	0.122943	3.47814	0.0005049	0.186649	0.668575	231	1.53359	1.2052	1.95145	0.00743196	1.53359	PrimateAI: Rescued Oncogenic	275	0.28128	0.0655293	0.237228	1.1857	0.235742	-0.183678	0.746238	31	1.32482	0.832204	2.10905	0.486892	NA	PrimateAI: Rescued Oncogenic	PrimateAI	767
SMARCA4	REVEL_RescueRescued_Oncogenic	0.47728	0.0212607	0.128466	3.71522	0.00020303	0.225491	0.72907	184	1.61169	1.25294	2.07315	0.00434858	1.61169	REVEL: Rescued Oncogenic	204	1.25874	0.0810747	0.460282	2.73472	0.00624337	0.356605	2.16088	4	3.52098	1.42847	8.67873	0.0438423	3.52098	REVEL: Rescued Oncogenic	REVEL	767
SMARCA4	VARITY_R_LOO_RescueRescued_Oncogenic	0.486813	0.0214346	0.128942	3.77546	0.00015971	0.234093	0.739534	185	1.62712	1.26376	2.09496	0.0040574	1.62712	VARITY R LOO: Rescued Oncogenic	198	0.441002	0.0651621	0.258842	1.70375	0.0884279	-0.0663191	0.948323	17	1.55426	0.935832	2.58138	0.316377	NA	VARITY R LOO: Rescued Oncogenic	VARITY_R_LOO	767
SMARCA4	gene_of_interest1	0.416038	0.0217064	0.101517	4.09821	4.16e-05	0.217069	0.615007	285	1.51594	1.24243	1.84967	0.00127819	1.51594	Any alteration	322	0.226449	0.0658021	0.182647	1.23981	0.215044	-0.131533	0.58443	54	1.25414	0.87675	1.79397	0.456066	NA	Any alteration	Gene	767
SMARCA4	oncogenic_binaryPathogenic	0.584664	0.0222152	0.23494	2.48856	0.0128261	0.124189	1.04514	36	1.79439	1.13223	2.84379	0.0987292	1.79439	oncogenic binaryPathogenic	23	0.189838	0.0752945	0.352133	0.53911	0.589811	-0.500329	0.880006	13	1.20905	0.606331	2.41091	0.851051	NA	oncogenic binaryPathogenic	OncoKB	767
STK11	AlphaMissense_RescueRescued_Oncogenic	0.366378	0.0212309	0.211544	1.73193	0.0832868	-0.04824	0.780995	95	1.4425	0.952905	2.18364	0.379738	NA	AlphaMissense: Rescued Oncogenic	69	NA	NA	NA	NA	NA	NA	NA	NA	NA	NA	NA	NA	NA	NA	NA	NA
STK11	CADD_RescueRescued_Oncogenic	0.316563	0.0230594	0.262211	1.20728	0.227324	-0.197362	0.830487	64	1.3724	0.820894	2.29444	0.640261	NA	CADD: Rescued Oncogenic	38	NA	NA	NA	NA	NA	NA	NA	NA	NA	NA	NA	NA	NA	NA	NA	NA
STK11	ClinVar_RescueRescued_Oncogenic	-0.542546	0.0278761	0.442126	-1.22713	0.219773	-1.4091	0.324004	24	0.581267	0.244364	1.38265	0.637971	NA	ClinVar: Rescued Oncogenic	11	NA	NA	NA	NA	NA	NA	NA	NA	NA	NA	NA	NA	NA	NA	NA	NA
STK11	ESM1b_RescueRescued_Oncogenic	0.434365	0.0211232	0.223084	1.94709	0.0515238	-0.0028717	0.871601	90	1.54398	0.997132	2.39073	0.269622	NA	ESM1b: Rescued Oncogenic	65	NA	NA	NA	NA	NA	NA	NA	NA	NA	NA	NA	NA	NA	NA	NA	NA
STK11	EVE_RescueRescued_Oncogenic	0.247983	0.021904	0.293446	0.845073	0.39807	-0.327161	0.823127	68	1.28144	0.720968	2.27761	0.723522	NA	EVE: Rescued Oncogenic	47	NA	NA	NA	NA	NA	NA	NA	NA	NA	NA	NA	NA	NA	NA	NA	NA
STK11	FATHMM_RescueRescued_Oncogenic	0.481957	0.0206944	0.232205	2.07557	0.0379341	0.0268434	0.93707	78	1.61924	1.02721	2.55249	0.223957	NA	FATHMM: Rescued Oncogenic	60	NA	NA	NA	NA	NA	NA	NA	NA	NA	NA	NA	NA	NA	NA	NA	NA
STK11	MutationAssessor_RescueRescued_Oncogenic	0.361588	0.021542	0.271133	1.33362	0.182329	-0.169823	0.892999	73	1.43561	0.843814	2.44244	0.595477	NA	MutationAssessor: Rescued Oncogenic	52	NA	NA	NA	NA	NA	NA	NA	NA	NA	NA	NA	NA	NA	NA	NA	NA
STK11	PolyPhen2HDIV_RescueRescued_Oncogenic	0.288728	0.0219049	0.247885	1.16476	0.244115	-0.197119	0.774575	94	1.33473	0.821093	2.16967	0.65548	NA	PolyPhen2HDIV: Rescued Oncogenic	71	NA	NA	NA	NA	NA	NA	NA	NA	NA	NA	NA	NA	NA	NA	NA	NA
STK11	PolyPhen2HVAR_RescueRescued_Oncogenic	0.302264	0.0218728	0.247965	1.21898	0.222853	-0.183739	0.788266	92	1.35292	0.832153	2.19958	0.637971	NA	PolyPhen2HVAR: Rescued Oncogenic	65	NA	NA	NA	NA	NA	NA	NA	NA	NA	NA	NA	NA	NA	NA	NA	NA
STK11	PrimateAI_RescueRescued_Oncogenic	0.247589	0.021594	0.200964	1.23201	0.217946	-0.146293	0.641471	95	1.28093	0.863904	1.89927	0.637971	NA	PrimateAI: Rescued Oncogenic	73	NA	NA	NA	NA	NA	NA	NA	NA	NA	NA	NA	NA	NA	NA	NA	NA
STK11	REVEL_RescueRescued_Oncogenic	0.309396	0.0216977	0.236678	1.30724	0.19113	-0.154484	0.773277	87	1.3626	0.856857	2.16685	0.607001	NA	REVEL: Rescued Oncogenic	61	NA	NA	NA	NA	NA	NA	NA	NA	NA	NA	NA	NA	NA	NA	NA	NA
STK11	SIFT_RescueRescued_Oncogenic	0.31576	0.0216029	0.222785	1.41733	0.156386	-0.120891	0.752411	98	1.3713	0.886131	2.12211	0.549739	NA	SIFT: Rescued Oncogenic	77	NA	NA	NA	NA	NA	NA	NA	NA	NA	NA	NA	NA	NA	NA	NA	NA
STK11	VARITY_R_LOO_RescueRescued_Oncogenic	0.305736	0.0217093	0.226387	1.3505	0.176855	-0.137975	0.749447	98	1.35762	0.871121	2.11583	0.585913	NA	VARITY R LOO: Rescued Oncogenic	74	NA	NA	NA	NA	NA	NA	NA	NA	NA	NA	NA	NA	NA	NA	NA	NA
STK11	gene_of_interest1	0.278318	0.0219287	0.135352	2.05626	0.0397578	0.0130334	0.543603	255	1.32091	1.01312	1.7222	0.230005	NA	Any alteration	150	NA	NA	NA	NA	NA	NA	NA	NA	NA	NA	NA	NA	NA	NA	NA	NA
STK11	oncogenic_binaryPathogenic	0.394103	0.0216126	0.194347	2.02783	0.0425777	0.0131894	0.775016	141	1.48305	1.01328	2.17063	0.240577	NA	oncogenic binaryPathogenic	51	NA	NA	NA	NA	NA	NA	NA	NA	NA	NA	NA	NA	NA	NA	NA	NA
TERT	ESM1b_RescueRescued_Oncogenic	0.518147	0.0222564	0.426019	1.21625	0.223889	-0.316835	1.35313	22	1.67891	0.728451	3.86951	0.637971	NA	ESM1b: Rescued Oncogenic	33	NA	NA	NA	NA	NA	NA	NA	NA	NA	NA	NA	NA	NA	NA	NA	NA
TERT	EVE_RescueRescued_Oncogenic	0.716434	0.0224295	0.455719	1.5721	0.115928	-0.176759	1.60963	16	2.04712	0.837982	5.00095	0.470436	NA	EVE: Rescued Oncogenic	33	NA	NA	NA	NA	NA	NA	NA	NA	NA	NA	NA	NA	NA	NA	NA	NA
TERT	FATHMM_RescueRescued_Oncogenic	0.0999295	0.0229341	0.161442	0.618983	0.535928	-0.21649	0.416349	121	1.10509	0.805341	1.51642	0.810492	NA	FATHMM: Rescued Oncogenic	172	NA	NA	NA	NA	NA	NA	NA	NA	NA	NA	NA	NA	NA	NA	NA	NA
TERT	MutationAssessor_RescueRescued_Oncogenic	0.335436	0.0227163	0.224636	1.49324	0.135374	-0.104843	0.775716	47	1.39855	0.900466	2.17215	0.503845	NA	MutationAssessor: Rescued Oncogenic	80	NA	NA	NA	NA	NA	NA	NA	NA	NA	NA	NA	NA	NA	NA	NA	NA
TERT	PolyPhen2HDIV_RescueRescued_Oncogenic	0.206362	0.0228981	0.246933	0.835702	0.403323	-0.277617	0.690342	66	1.2292	0.757587	1.9944	0.723522	NA	PolyPhen2HDIV: Rescued Oncogenic	102	NA	NA	NA	NA	NA	NA	NA	NA	NA	NA	NA	NA	NA	NA	NA	NA
TERT	PolyPhen2HVAR_RescueRescued_Oncogenic	0.109896	0.0230451	0.271533	0.404725	0.68568	-0.422299	0.642092	52	1.11616	0.655538	1.90045	0.896053	NA	PolyPhen2HVAR: Rescued Oncogenic	77	NA	NA	NA	NA	NA	NA	NA	NA	NA	NA	NA	NA	NA	NA	NA	NA
TERT	PrimateAI_RescueRescued_Oncogenic	0.235375	0.0259973	0.349153	0.674133	0.500227	-0.448951	0.919702	22	1.26538	0.638297	2.50854	0.777341	NA	PrimateAI: Rescued Oncogenic	36	NA	NA	NA	NA	NA	NA	NA	NA	NA	NA	NA	NA	NA	NA	NA	NA
TERT	REVEL_RescueRescued_Oncogenic	-0.406121	0.030211	0.766993	-0.529498	0.59646	-1.9094	1.09716	12	0.666229	0.148169	2.99564	0.853012	NA	REVEL: Rescued Oncogenic	29	NA	NA	NA	NA	NA	NA	NA	NA	NA	NA	NA	NA	NA	NA	NA	NA
TERT	SIFT_RescueRescued_Oncogenic	0.00965375	0.0230978	0.285049	0.033867	0.972983	-0.549032	0.56834	40	1.0097	0.577508	1.76533	0.993478	NA	SIFT: Rescued Oncogenic	65	NA	NA	NA	NA	NA	NA	NA	NA	NA	NA	NA	NA	NA	NA	NA	NA
TERT	VARITY_R_LOO_RescueRescued_Oncogenic	0.230286	0.0231004	0.565879	0.406953	0.684042	-0.878816	1.33939	13	1.25896	0.415274	3.81671	0.896053	NA	VARITY R LOO: Rescued Oncogenic	23	NA	NA	NA	NA	NA	NA	NA	NA	NA	NA	NA	NA	NA	NA	NA	NA
TERT	gene_of_interest1	0.134781	0.0227163	0.160253	0.841054	0.400318	-0.179309	0.448872	130	1.14429	0.835848	1.56654	0.723522	NA	Any alteration	183	NA	NA	NA	NA	NA	NA	NA	NA	NA	NA	NA	NA	NA	NA	NA	NA
TP53	AlphaMissense_RescueRescued_Oncogenic	0.0387016	0.0235928	0.277914	0.139257	0.889247	-0.506001	0.583404	43	1.03946	0.602902	1.79213	0.952321	NA	AlphaMissense: Rescued Oncogenic	11	NA	NA	NA	NA	NA	NA	NA	NA	NA	NA	NA	NA	NA	NA	NA	977
TP53	CADD_RescueRescued_Oncogenic	-0.143738	0.0263317	0.414016	-0.347179	0.728457	-0.955195	0.66772	24	0.866115	0.384737	1.94979	0.904577	NA	CADD: Rescued Oncogenic	5	0.345642	0.0624203	0.454354	0.760733	0.446817	-0.544875	1.23616	7	1.4129	0.579914	3.44237	0.735204	NA	CADD: Rescued Oncogenic	CADD	977
TP53	ClinVar_RescueRescued_Oncogenic	0.248785	0.0233074	0.282185	0.881638	0.377973	-0.304288	0.801859	35	1.28247	0.737649	2.22968	0.723522	NA	ClinVar: Rescued Oncogenic	4	NA	NA	NA	NA	NA	NA	NA	NA	NA	NA	NA	NA	NA	NA	NA	977
TP53	ESM1b_RescueRescued_Oncogenic	0.214021	0.023133	0.290574	0.736546	0.461399	-0.355494	0.783536	38	1.23865	0.700827	2.1892	0.744522	NA	ESM1b: Rescued Oncogenic	7	0.214147	0.0598095	0.429581	0.498503	0.61813	-0.627815	1.05611	16	1.2388	0.533757	2.87516	0.867581	NA	ESM1b: Rescued Oncogenic	ESM1b	977
TP53	EVE_RescueRescued_Oncogenic	0.251763	0.0232734	0.266233	0.945651	0.344327	-0.270043	0.77357	43	1.28629	0.763346	2.16749	0.723522	NA	EVE: Rescued Oncogenic	12	0.147793	0.0622	0.464608	0.318102	0.750407	-0.762822	1.05841	11	1.15927	0.466348	2.88178	0.885801	NA	EVE: Rescued Oncogenic	EVE	977
TP53	FATHMM_RescueRescued_Oncogenic	0.0617619	0.0233808	0.225537	0.273844	0.784205	-0.380282	0.503806	61	1.06371	0.683668	1.65501	0.919579	NA	FATHMM: Rescued Oncogenic	41	0.214147	0.0598095	0.429581	0.498503	0.61813	-0.627815	1.05611	16	1.2388	0.533757	2.87516	0.867581	NA	FATHMM: Rescued Oncogenic	FATHMM	977
TP53	MutationAssessor_RescueRescued_Oncogenic	0.0975184	0.0232804	0.257318	0.37898	0.704702	-0.406815	0.601852	49	1.10243	0.665767	1.8255	0.900044	NA	MutationAssessor: Rescued Oncogenic	19	0.285973	0.0606955	0.390084	0.733107	0.463493	-0.478577	1.05052	12	1.33106	0.619664	2.85915	0.743471	NA	MutationAssessor: Rescued Oncogenic	MutationAssessor	977
TP53	PolyPhen2HDIV_RescueRescued_Oncogenic	-0.0778794	0.024034	0.251575	-0.309567	0.75689	-0.570958	0.415199	52	0.925076	0.564984	1.51467	0.913625	NA	PolyPhen2HDIV: Rescued Oncogenic	23	0.223886	0.0619726	0.424476	0.527441	0.597887	-0.608072	1.05584	12	1.25093	0.5444	2.8744	0.854898	NA	PolyPhen2HDIV: Rescued Oncogenic	PolyPhen	977
TP53	PolyPhen2HVAR_RescueRescued_Oncogenic	-0.145538	0.0240686	0.266909	-0.545274	0.585565	-0.66867	0.377593	50	0.864557	0.51239	1.45877	0.847823	NA	PolyPhen2HVAR: Rescued Oncogenic	20	0.223886	0.0619726	0.424476	0.527441	0.597887	-0.608072	1.05584	12	1.25093	0.5444	2.8744	0.854898	NA	PolyPhen2HVAR: Rescued Oncogenic	PolyPhen	977
TP53	PrimateAI_RescueRescued_Oncogenic	-0.245769	0.0261275	0.351781	-0.698643	0.484775	-0.935247	0.443709	25	0.782103	0.392489	1.55848	0.764517	NA	PrimateAI: Rescued Oncogenic	6	0.425434	0.0575103	0.454228	0.936608	0.34896	-0.464837	1.3157	11	1.53025	0.628237	3.72738	0.618505	NA	PrimateAI: Rescued Oncogenic	PrimateAI	977
TP53	REVEL_RescueRescued_Oncogenic	-0.0616143	0.0238992	0.275572	-0.223587	0.823078	-0.601725	0.478496	46	0.940245	0.547866	1.61365	0.930349	NA	REVEL: Rescued Oncogenic	16	NA	NA	NA	NA	NA	NA	NA	NA	NA	NA	NA	NA	NA	NA	NA	977
TP53	SIFT_RescueRescued_Oncogenic	-0.0134252	0.0236469	0.279043	-0.0481115	0.961627	-0.560339	0.533489	49	0.986665	0.571015	1.70487	0.989708	NA	SIFT: Rescued Oncogenic	20	0.146509	0.0600262	0.409319	0.357933	0.720394	-0.655741	0.948758	12	1.15778	0.519057	2.5825	0.885801	NA	SIFT: Rescued Oncogenic	SIFT	977
TP53	VARITY_R_LOO_RescueRescued_Oncogenic	0.0293119	0.0235397	0.270977	0.108171	0.91386	-0.501792	0.560416	47	1.02975	0.605444	1.7514	0.965212	NA	VARITY R LOO: Rescued Oncogenic	18	0.142588	0.062123	0.466577	0.305605	0.759906	-0.771886	1.05706	11	1.15325	0.462141	2.8779	0.885801	NA	VARITY R LOO: Rescued Oncogenic	VARITY_R_LOO	977
TP53	gene_of_interest1	0.183754	0.0221513	0.0367876	4.99499	5.88e-07	0.111651	0.255856	2583	1.20172	1.11812	1.29157	5.42e-05	1.20172	Any alteration	491	0.257816	0.057881	0.0857614	3.0062	0.00264532	0.089727	0.425905	369	1.2941	1.09388	1.53098	0.020898	1.2941	Any alteration	Gene	977
TP53	oncogenic_binaryPathogenic	0.171876	0.0221628	0.036834	4.66623	3.07e-06	0.0996825	0.244069	2520	1.18753	1.10482	1.27643	0.00014127	1.18753	oncogenic binaryPathogenic	447	0.287626	0.0577564	0.0887618	3.24042	0.00119353	0.113656	0.461596	353	1.33326	1.12037	1.5866	0.0129184	1.33326	oncogenic binaryPathogenic	OncoKB	977
U2AF1	ESM1b_RescueRescued_Oncogenic	-1.22057	0.0323673	0.840791	-1.4517	0.146586	-2.86849	0.427346	10	0.295061	0.0567843	1.53318	0.529434	NA	ESM1b: Rescued Oncogenic	13	NA	NA	NA	NA	NA	NA	NA	NA	NA	NA	NA	NA	NA	NA	NA	NA
U2AF1	MutationAssessor_RescueRescued_Oncogenic	-0.223869	0.02376	0.590712	-0.378982	0.704701	-1.38164	0.933906	10	0.79942	0.251165	2.54443	0.900044	NA	MutationAssessor: Rescued Oncogenic	11	NA	NA	NA	NA	NA	NA	NA	NA	NA	NA	NA	NA	NA	NA	NA	NA
U2AF1	PolyPhen2HDIV_RescueRescued_Oncogenic	-0.0813994	0.0243828	0.475143	-0.171316	0.863976	-1.01266	0.849864	14	0.921825	0.36325	2.33933	0.942798	NA	PolyPhen2HDIV: Rescued Oncogenic	19	NA	NA	NA	NA	NA	NA	NA	NA	NA	NA	NA	NA	NA	NA	NA	NA
U2AF1	PolyPhen2HVAR_RescueRescued_Oncogenic	-0.0710185	0.0238632	0.464076	-0.153032	0.878373	-0.98059	0.838553	16	0.931445	0.37509	2.31302	0.947227	NA	PolyPhen2HVAR: Rescued Oncogenic	19	NA	NA	NA	NA	NA	NA	NA	NA	NA	NA	NA	NA	NA	NA	NA	NA
U2AF1	PrimateAI_RescueRescued_Oncogenic	-0.100697	0.0221591	0.47622	-0.21145	0.832536	-1.03407	0.832678	21	0.904207	0.355557	2.29947	0.930349	NA	PrimateAI: Rescued Oncogenic	28	NA	NA	NA	NA	NA	NA	NA	NA	NA	NA	NA	NA	NA	NA	NA	NA
U2AF1	VARITY_R_LOO_RescueRescued_Oncogenic	-0.636883	0.0266352	0.679897	-0.936735	0.348895	-1.96946	0.69569	11	0.528939	0.139533	2.00509	0.723522	NA	VARITY R LOO: Rescued Oncogenic	15	NA	NA	NA	NA	NA	NA	NA	NA	NA	NA	NA	NA	NA	NA	NA	NA
U2AF1	gene_of_interest1	0.00081233	0.0229316	0.202162	0.00401823	0.996794	-0.395418	0.397042	155	1.00081	0.673399	1.48742	0.997877	NA	Any alteration	33	NA	NA	NA	NA	NA	NA	NA	NA	NA	NA	NA	NA	NA	NA	NA	NA
U2AF1	oncogenic_binaryPathogenic	0.0755004	0.0227657	0.234794	0.32156	0.747786	-0.384688	0.535689	134	1.07842	0.680663	1.70863	0.910455	NA	oncogenic binaryPathogenic	5	NA	NA	NA	NA	NA	NA	NA	NA	NA	NA	NA	NA	NA	NA	NA	NA

## Sheet: Fig 2B - Inset
Figure 2B - inset: Inverse Probability of Treatment Weighted Kaplan Meier curves comparing overall survival from time of diagnosis left-truncated at time of sequencing of patients based on KEAP1 mutations annotation in the MSK-IMPACT NSCLC cohort.
time	n.risk	n.event	n.censor	surv	std.err	upper	lower	strata	AM_Rescue
0.229961	464.335	0	1.05417	1	0	1	1	AM_Rescue=No_mutation	No_mutation
0.591327	1145.25	0	2.13598	1	0	1	1	AM_Rescue=No_mutation	No_mutation
0.624179	1207.94	0	1.0488	1	0	1	1	AM_Rescue=No_mutation	No_mutation
0.65703	1265.31	1.07137	0	0.999153	0.00084637	1	0.997496	AM_Rescue=No_mutation	No_mutation
0.722733	1449.55	0	2.1757	0.999153	0.00084637	1	0.997496	AM_Rescue=No_mutation	No_mutation
0.788436	1620.43	0	1.05112	0.999153	0.00084637	1	0.997496	AM_Rescue=No_mutation	No_mutation
0.821288	1688.09	2.27251	1.36892	0.997808	0.00127175	1	0.995319	AM_Rescue=No_mutation	No_mutation
0.854139	1746.15	1.28926	0	0.997071	0.0014685	0.999954	0.994197	AM_Rescue=No_mutation	No_mutation
0.886991	1826.65	0	1.06464	0.997071	0.0014685	0.999954	0.994197	AM_Rescue=No_mutation	No_mutation
0.985545	2113.37	1.06431	0	0.996569	0.00155107	0.999614	0.993534	AM_Rescue=No_mutation	No_mutation
1.0184	2195.56	2.25435	0	0.995546	0.00171037	0.998904	0.992199	AM_Rescue=No_mutation	No_mutation
1.05125	2259.23	3.26955	0	0.994105	0.00189949	0.997835	0.990389	AM_Rescue=No_mutation	No_mutation
1.0841	2319.74	1.05881	1.05509	0.993652	0.00195208	0.997485	0.989833	AM_Rescue=No_mutation	No_mutation
1.11695	2387.4	2.21358	1.09019	0.99273	0.00205595	0.996768	0.988709	AM_Rescue=No_mutation	No_mutation
1.1498	2476.95	0	2.08359	0.99273	0.00205595	0.996768	0.988709	AM_Rescue=No_mutation	No_mutation
1.18265	2579.2	2.13117	1.0108	0.99191	0.00213417	0.996102	0.987736	AM_Rescue=No_mutation	No_mutation
1.21551	2662.15	1.0615	0	0.991514	0.00216959	0.995776	0.987271	AM_Rescue=No_mutation	No_mutation
1.24836	2730.9	3.3389	0	0.990302	0.0022775	0.994776	0.985848	AM_Rescue=No_mutation	No_mutation
1.28121	2795.63	1.01842	1.04061	0.989941	0.002305	0.99447	0.985434	AM_Rescue=No_mutation	No_mutation
1.31406	2849.85	2.3151	3.26229	0.989137	0.0023722	0.993798	0.984499	AM_Rescue=No_mutation	No_mutation
1.34691	2898.58	2.07885	0	0.988428	0.00242358	0.993189	0.983689	AM_Rescue=No_mutation	No_mutation
1.37976	2971.54	2.14143	1.06949	0.987716	0.00247393	0.992576	0.982879	AM_Rescue=No_mutation	No_mutation
1.41261	3056.78	1.13081	3.16861	0.98735	0.00250036	0.992263	0.982462	AM_Rescue=No_mutation	No_mutation
1.44547	3110.22	1.1291	0	0.986992	0.00252472	0.991953	0.982056	AM_Rescue=No_mutation	No_mutation
1.47832	3161.47	4.34076	0	0.985637	0.00261211	0.99077	0.98053	AM_Rescue=No_mutation	No_mutation
1.51117	3190.71	2.19686	0	0.984958	0.0026536	0.990173	0.979771	AM_Rescue=No_mutation	No_mutation
1.54402	3231.39	7.60036	2.17359	0.982641	0.00278837	0.988122	0.977191	AM_Rescue=No_mutation	No_mutation
1.57687	3279.11	3.36201	1.00651	0.981634	0.00284515	0.987226	0.976073	AM_Rescue=No_mutation	No_mutation
1.60972	3335.09	4.48144	0	0.980315	0.00291758	0.98605	0.974613	AM_Rescue=No_mutation	No_mutation
1.64258	3409.25	2.2637	0	0.979664	0.00295159	0.985466	0.973896	AM_Rescue=No_mutation	No_mutation
1.67543	3455.77	4.82623	1.02167	0.978296	0.00302578	0.984244	0.972383	AM_Rescue=No_mutation	No_mutation
1.70828	3487.98	3.42395	1.19327	0.977335	0.00307279	0.983376	0.971331	AM_Rescue=No_mutation	No_mutation
1.74113	3524.64	3.21907	1.1234	0.976443	0.00311365	0.982564	0.970359	AM_Rescue=No_mutation	No_mutation
1.77398	3556.92	3.37522	1.19836	0.975516	0.00315726	0.981724	0.969348	AM_Rescue=No_mutation	No_mutation
1.80683	3586.03	4.52004	0	0.974287	0.00321278	0.980604	0.96801	AM_Rescue=No_mutation	No_mutation
1.83968	3613.87	4.50404	1.10953	0.973072	0.00326546	0.979494	0.966693	AM_Rescue=No_mutation	No_mutation
1.87254	3654.66	4.38833	0	0.971904	0.00331314	0.978419	0.965432	AM_Rescue=No_mutation	No_mutation
1.90539	3690.78	2.04012	1.09166	0.971367	0.00333386	0.977923	0.964854	AM_Rescue=No_mutation	No_mutation
1.93824	3723.18	6.89761	0	0.969567	0.00340702	0.976268	0.962912	AM_Rescue=No_mutation	No_mutation
1.97109	3754.62	2.26411	0	0.968982	0.00342944	0.975727	0.962284	AM_Rescue=No_mutation	No_mutation
2.00394	3787.46	1.09635	0	0.968702	0.00343979	0.975467	0.961983	AM_Rescue=No_mutation	No_mutation
2.03679	3813.36	2.35031	1.08891	0.968105	0.00346377	0.974918	0.96134	AM_Rescue=No_mutation	No_mutation
2.06965	3843.57	10.194	0	0.965537	0.00356015	0.97254	0.958585	AM_Rescue=No_mutation	No_mutation
2.1025	3863.25	3.36846	1.07646	0.964695	0.00358952	0.971756	0.957686	AM_Rescue=No_mutation	No_mutation
2.13535	3894.65	1.09707	0	0.964424	0.00359889	0.971503	0.957396	AM_Rescue=No_mutation	No_mutation
2.1682	3921.39	2.15315	1.09962	0.963894	0.00361599	0.971007	0.956833	AM_Rescue=No_mutation	No_mutation
2.20105	3947.45	5.52742	0	0.962544	0.00365974	0.969744	0.955398	AM_Rescue=No_mutation	No_mutation
2.2339	3970.73	3.77056	0	0.96163	0.00369399	0.968898	0.954418	AM_Rescue=No_mutation	No_mutation
2.26675	3997.47	1.02103	0	0.961385	0.00370101	0.968666	0.954158	AM_Rescue=No_mutation	No_mutation
2.29961	4022.82	2.11536	1.054	0.960879	0.00371609	0.96819	0.953623	AM_Rescue=No_mutation	No_mutation
2.33246	4063.72	4.29887	1.00656	0.959863	0.00374775	0.967236	0.952545	AM_Rescue=No_mutation	No_mutation
2.36531	4096.05	1.09121	0	0.959607	0.00375519	0.966995	0.952275	AM_Rescue=No_mutation	No_mutation
2.39816	4113.5	7.96345	0	0.957749	0.00381273	0.965251	0.950306	AM_Rescue=No_mutation	No_mutation
2.43101	4123.11	2.15161	1.09616	0.95725	0.00382666	0.964779	0.949779	AM_Rescue=No_mutation	No_mutation
2.46386	4138.85	3.25437	1.07942	0.956497	0.00384835	0.964069	0.948984	AM_Rescue=No_mutation	No_mutation
2.49671	4162.81	4.42093	0	0.955481	0.00387778	0.963112	0.947911	AM_Rescue=No_mutation	No_mutation
2.52957	4194.21	4.66442	0	0.954418	0.00390899	0.962111	0.946788	AM_Rescue=No_mutation	No_mutation
2.56242	4220.37	2.13283	1.25676	0.953936	0.00392139	0.961653	0.946281	AM_Rescue=No_mutation	No_mutation
2.59527	4236.96	3.30264	2.05305	0.953193	0.00394136	0.960949	0.945499	AM_Rescue=No_mutation	No_mutation
2.62812	4247.76	4.40504	0	0.952204	0.0039678	0.960013	0.944459	AM_Rescue=No_mutation	No_mutation
2.66097	4259.9	2.36104	0	0.951676	0.00398312	0.959515	0.943901	AM_Rescue=No_mutation	No_mutation
2.69382	4273.73	2.35784	1.09707	0.951151	0.00399804	0.95902	0.943347	AM_Rescue=No_mutation	No_mutation
2.72668	4284.08	4.33454	1.05002	0.950189	0.00402323	0.958107	0.942336	AM_Rescue=No_mutation	No_mutation
2.75953	4300.35	1.07963	0	0.94995	0.00402923	0.95788	0.942086	AM_Rescue=No_mutation	No_mutation
2.79238	4327.75	6.54812	0	0.948513	0.00406462	0.956513	0.94058	AM_Rescue=No_mutation	No_mutation
2.82523	4342.55	3.59334	1.054	0.947728	0.0040856	0.95577	0.939754	AM_Rescue=No_mutation	No_mutation
2.85808	4350.8	4.27847	1.08072	0.946796	0.00410851	0.954883	0.938778	AM_Rescue=No_mutation	No_mutation
2.89093	4356.47	4.74731	0	0.945764	0.00413684	0.953907	0.937691	AM_Rescue=No_mutation	No_mutation
2.92378	4370.57	7.1635	0	0.944214	0.00417958	0.952442	0.936058	AM_Rescue=No_mutation	No_mutation
2.95664	4380.97	6.99347	0	0.942707	0.00421831	0.951011	0.934475	AM_Rescue=No_mutation	No_mutation
3.02234	4414.07	1.05839	0	0.942481	0.00422311	0.950795	0.93424	AM_Rescue=No_mutation	No_mutation
3.05519	4425.12	4.42253	0	0.941539	0.00424447	0.949895	0.933257	AM_Rescue=No_mutation	No_mutation
3.08804	4432.81	2.11921	0	0.941089	0.00425431	0.949464	0.932787	AM_Rescue=No_mutation	No_mutation
3.12089	4441.84	4.36474	0	0.940164	0.00427566	0.948582	0.931821	AM_Rescue=No_mutation	No_mutation
3.15375	4444	4.37211	0	0.939239	0.00429544	0.947696	0.930858	AM_Rescue=No_mutation	No_mutation
3.1866	4450.66	1.03898	2.07895	0.93902	0.00430042	0.947487	0.930629	AM_Rescue=No_mutation	No_mutation
3.21945	4472.71	8.05625	0	0.937329	0.00433978	0.945873	0.928861	AM_Rescue=No_mutation	No_mutation
3.2523	4480.89	3.18377	0	0.936663	0.00435335	0.945234	0.928169	AM_Rescue=No_mutation	No_mutation
3.28515	4490.78	2.36188	2.06109	0.93617	0.00436474	0.944764	0.927654	AM_Rescue=No_mutation	No_mutation
3.318	4495.04	2.48919	0	0.935652	0.00437703	0.94427	0.927112	AM_Rescue=No_mutation	No_mutation
3.35085	4497.78	5.39369	0	0.93453	0.00440007	0.943193	0.925945	AM_Rescue=No_mutation	No_mutation
3.38371	4499.7	1.12844	2.54491	0.934295	0.00440498	0.942969	0.925701	AM_Rescue=No_mutation	No_mutation
3.41656	4503.93	1.13915	0	0.934059	0.00440997	0.942742	0.925455	AM_Rescue=No_mutation	No_mutation
3.44941	4515.54	2.20347	1.05346	0.933603	0.00441968	0.942306	0.924981	AM_Rescue=No_mutation	No_mutation
3.48226	4526.46	4.52341	0	0.93267	0.00443952	0.941412	0.924009	AM_Rescue=No_mutation	No_mutation
3.51511	4533.96	3.29372	0	0.931993	0.00445308	0.940761	0.923305	AM_Rescue=No_mutation	No_mutation
3.54796	4542.57	5.05029	0	0.930956	0.00447908	0.939777	0.922219	AM_Rescue=No_mutation	No_mutation
3.58081	4547.46	2.1011	0	0.930526	0.00448708	0.939362	0.921773	AM_Rescue=No_mutation	No_mutation
3.61367	4549.8	6.88451	1.0658	0.929118	0.00451682	0.938013	0.920307	AM_Rescue=No_mutation	No_mutation
3.64652	4548.24	1.04536	1.09707	0.928905	0.00452069	0.937807	0.920086	AM_Rescue=No_mutation	No_mutation
3.67937	4558.83	3.39993	2.11696	0.928212	0.00453503	0.937143	0.919366	AM_Rescue=No_mutation	No_mutation
3.71222	4567.23	1.12312	0	0.927984	0.00453988	0.936924	0.919128	AM_Rescue=No_mutation	No_mutation
3.74507	4581.96	3.31588	1.01583	0.927312	0.00455272	0.936278	0.918432	AM_Rescue=No_mutation	No_mutation
3.77792	4587.6	2.22847	1.05188	0.926862	0.0045611	0.935844	0.917965	AM_Rescue=No_mutation	No_mutation
3.81078	4591.66	1.06922	1.00597	0.926646	0.00456496	0.935636	0.917742	AM_Rescue=No_mutation	No_mutation
3.84363	4593.78	2.22231	0	0.926198	0.00457333	0.935205	0.917277	AM_Rescue=No_mutation	No_mutation
3.87648	4604.81	2.26354	0	0.925742	0.0045819	0.934766	0.916805	AM_Rescue=No_mutation	No_mutation
3.90933	4612.53	7.98414	1.14344	0.92414	0.00461453	0.933229	0.91514	AM_Rescue=No_mutation	No_mutation
3.94218	4609.71	1.00887	1.05378	0.923938	0.00461848	0.933034	0.91493	AM_Rescue=No_mutation	No_mutation
3.97503	4626.43	3.37237	1.18279	0.923264	0.0046316	0.932387	0.914231	AM_Rescue=No_mutation	No_mutation
4.00788	4633.1	1.08371	0	0.923048	0.00463527	0.932178	0.914008	AM_Rescue=No_mutation	No_mutation
4.04074	4636.32	2.299	0	0.92259	0.00464354	0.931737	0.913534	AM_Rescue=No_mutation	No_mutation
4.07359	4640.72	4.34712	1.04933	0.921726	0.0046587	0.930902	0.91264	AM_Rescue=No_mutation	No_mutation
4.10644	4642.22	2.18771	0	0.921292	0.00466612	0.930483	0.912192	AM_Rescue=No_mutation	No_mutation
4.13929	4647.66	8.10443	1.07971	0.919685	0.00469779	0.928939	0.910524	AM_Rescue=No_mutation	No_mutation
4.17214	4651.69	5.74413	0	0.91855	0.00471926	0.927846	0.909346	AM_Rescue=No_mutation	No_mutation
4.20499	4654.48	6.7175	0	0.917224	0.00474559	0.926572	0.90797	AM_Rescue=No_mutation	No_mutation
4.23784	4654.16	3.40834	0	0.916552	0.00475735	0.925924	0.907275	AM_Rescue=No_mutation	No_mutation
4.2707	4656.3	5.5066	0	0.915468	0.0047828	0.924891	0.906142	AM_Rescue=No_mutation	No_mutation
4.30355	4655.35	3.24335	0	0.914831	0.00479322	0.924273	0.905484	AM_Rescue=No_mutation	No_mutation
4.3364	4656.64	3.67217	0	0.914109	0.00480821	0.923582	0.904734	AM_Rescue=No_mutation	No_mutation
4.36925	4662.53	3.19457	2.01344	0.913483	0.00481792	0.922975	0.904088	AM_Rescue=No_mutation	No_mutation
4.4021	4663.84	1.06891	0	0.913273	0.00482127	0.922772	0.903873	AM_Rescue=No_mutation	No_mutation
4.43495	4669.22	4.36084	1.07309	0.91242	0.00483537	0.921947	0.902992	AM_Rescue=No_mutation	No_mutation
4.46781	4670.4	2.24721	0	0.911981	0.00484248	0.921522	0.90254	AM_Rescue=No_mutation	No_mutation
4.50066	4674.7	6.78471	1.04881	0.910658	0.00486449	0.920242	0.901173	AM_Rescue=No_mutation	No_mutation
4.56636	4678.14	6.36238	0	0.909419	0.00488904	0.919052	0.899887	AM_Rescue=No_mutation	No_mutation
4.59921	4680.92	5.42319	2.08066	0.908366	0.00490598	0.918032	0.898801	AM_Rescue=No_mutation	No_mutation
4.63206	4678.82	2.21729	0	0.907935	0.00491272	0.917615	0.898357	AM_Rescue=No_mutation	No_mutation
4.66491	4680.89	2.22629	0	0.907503	0.00491969	0.917197	0.897912	AM_Rescue=No_mutation	No_mutation
4.69777	4682.87	2.1831	0	0.90708	0.00492661	0.916788	0.897476	AM_Rescue=No_mutation	No_mutation
4.73062	4688.23	4.70156	0	0.906171	0.00494196	0.915909	0.896536	AM_Rescue=No_mutation	No_mutation
4.76347	4689.85	1.04617	1.01842	0.905969	0.00494556	0.915714	0.896327	AM_Rescue=No_mutation	No_mutation
4.79632	4691.17	3.30484	0	0.90533	0.00495557	0.915095	0.895669	AM_Rescue=No_mutation	No_mutation
4.82917	4693.14	3.25672	1.01416	0.904702	0.0049654	0.914487	0.895022	AM_Rescue=No_mutation	No_mutation
4.86202	4697.38	1.36155	1.00912	0.90444	0.00497071	0.914235	0.89475	AM_Rescue=No_mutation	No_mutation
4.89488	4700.45	3.73585	2.11129	0.903721	0.00498367	0.913542	0.894006	AM_Rescue=No_mutation	No_mutation
4.92773	4698.94	3.36911	1.16191	0.903073	0.0049941	0.912915	0.893338	AM_Rescue=No_mutation	No_mutation
4.99343	4706.38	5.63341	1.03865	0.901992	0.00501236	0.91187	0.892221	AM_Rescue=No_mutation	No_mutation
5.02628	4706.61	2.1513	2.21425	0.90158	0.00501934	0.911471	0.891796	AM_Rescue=No_mutation	No_mutation
5.05913	4708.46	4.29279	1.1195	0.900758	0.00503239	0.910675	0.890948	AM_Rescue=No_mutation	No_mutation
5.09198	4706.58	3.32039	0	0.900122	0.00504264	0.91006	0.890293	AM_Rescue=No_mutation	No_mutation
5.12484	4708.83	2.20427	0	0.899701	0.00504959	0.909653	0.889858	AM_Rescue=No_mutation	No_mutation
5.15769	4712.45	4.9993	0	0.898746	0.00506686	0.908732	0.88887	AM_Rescue=No_mutation	No_mutation
5.19054	4715.25	3.26282	0	0.898125	0.00507652	0.90813	0.88823	AM_Rescue=No_mutation	No_mutation
5.22339	4714.55	2.18237	1.30312	0.897709	0.00508287	0.907727	0.887802	AM_Rescue=No_mutation	No_mutation
5.25624	4713.1	1.12394	1.07073	0.897495	0.00508609	0.907519	0.887581	AM_Rescue=No_mutation	No_mutation
5.28909	4718.42	2.38148	1.0211	0.897042	0.00509448	0.907083	0.887112	AM_Rescue=No_mutation	No_mutation
5.32194	4722.4	2.40799	0	0.896584	0.00510178	0.90664	0.886641	AM_Rescue=No_mutation	No_mutation
5.3548	4725.27	2.02535	0	0.8962	0.00510665	0.906265	0.886247	AM_Rescue=No_mutation	No_mutation
5.38765	4728.63	6.58222	2.06971	0.894953	0.00512544	0.905055	0.884963	AM_Rescue=No_mutation	No_mutation
5.4205	4723.06	1.11093	0	0.894742	0.00512845	0.90485	0.884747	AM_Rescue=No_mutation	No_mutation
5.45335	4724.35	3.41105	0	0.894096	0.00513735	0.904222	0.884084	AM_Rescue=No_mutation	No_mutation
5.4862	4726.54	1.01777	1.11212	0.893904	0.00514019	0.904035	0.883885	AM_Rescue=No_mutation	No_mutation
5.51905	4732.11	2.36783	0	0.893456	0.0051471	0.903602	0.883425	AM_Rescue=No_mutation	No_mutation
5.55191	4737.69	5.32386	1.02412	0.892452	0.00516044	0.902624	0.882395	AM_Rescue=No_mutation	No_mutation
5.58476	4734.62	2.30009	0	0.892019	0.0051671	0.902204	0.881949	AM_Rescue=No_mutation	No_mutation
5.61761	4741.73	2.1804	1.08447	0.891609	0.00517353	0.901806	0.881526	AM_Rescue=No_mutation	No_mutation
5.65046	4740.81	2.44028	1.39388	0.89115	0.00518218	0.901365	0.88105	AM_Rescue=No_mutation	No_mutation
5.68331	4744.25	6.79467	0	0.889873	0.0051995	0.900123	0.879741	AM_Rescue=No_mutation	No_mutation
5.71616	4746.26	3.25119	2.07695	0.889264	0.00520737	0.899529	0.879116	AM_Rescue=No_mutation	No_mutation
5.74901	4748.56	1.09812	0	0.889058	0.00520994	0.899328	0.878905	AM_Rescue=No_mutation	No_mutation
5.78187	4751.76	3.21145	1.10466	0.888457	0.00521738	0.898742	0.87829	AM_Rescue=No_mutation	No_mutation
5.81472	4749.58	4.33733	0	0.887646	0.00522826	0.897952	0.877458	AM_Rescue=No_mutation	No_mutation
5.84757	4750.85	3.27923	0	0.887033	0.00523612	0.897355	0.87683	AM_Rescue=No_mutation	No_mutation
5.88042	4749.72	1.12093	1.00917	0.886824	0.00523875	0.897151	0.876615	AM_Rescue=No_mutation	No_mutation
5.91327	4754.25	2.22636	0	0.886409	0.00524436	0.896747	0.876189	AM_Rescue=No_mutation	No_mutation
5.94612	4757.71	1.00949	1.03069	0.88622	0.00524673	0.896564	0.875996	AM_Rescue=No_mutation	No_mutation
5.97898	4758.98	3.34865	0	0.885597	0.00525543	0.895957	0.875356	AM_Rescue=No_mutation	No_mutation
6.01183	4762.17	1.08441	0	0.885395	0.00525782	0.895761	0.87515	AM_Rescue=No_mutation	No_mutation
6.04468	4767.48	1.04898	1.00671	0.8852	0.00526073	0.895572	0.874949	AM_Rescue=No_mutation	No_mutation
6.07753	4771.17	6.83691	0	0.883932	0.00527837	0.894338	0.873647	AM_Rescue=No_mutation	No_mutation
6.11038	4765.42	1.55421	0	0.883644	0.00528368	0.89406	0.873348	AM_Rescue=No_mutation	No_mutation
6.14323	4767.28	2.14074	0	0.883247	0.0052888	0.893674	0.872942	AM_Rescue=No_mutation	No_mutation
6.17608	4767.18	2.28823	1.07334	0.882823	0.00529525	0.893263	0.872505	AM_Rescue=No_mutation	No_mutation
6.20894	4768.17	8.00423	1.07733	0.881341	0.00531435	0.891819	0.870986	AM_Rescue=No_mutation	No_mutation
6.24179	4761.35	5.79879	2.11878	0.880268	0.00532864	0.890774	0.869885	AM_Rescue=No_mutation	No_mutation
6.27464	4762.98	4.5125	0	0.879434	0.00533873	0.88996	0.869032	AM_Rescue=No_mutation	No_mutation
6.30749	4763.7	2.15592	0	0.879036	0.00534348	0.889571	0.868625	AM_Rescue=No_mutation	No_mutation
6.34034	4767.89	2.24936	0	0.878621	0.00534984	0.889169	0.868198	AM_Rescue=No_mutation	No_mutation
6.37319	4767.81	2.17121	0	0.878221	0.00535432	0.888778	0.867789	AM_Rescue=No_mutation	No_mutation
6.40604	4767.83	3.04633	0	0.87766	0.00536031	0.888229	0.867216	AM_Rescue=No_mutation	No_mutation
6.4389	4768.21	3.25615	0	0.87706	0.00536845	0.887646	0.866601	AM_Rescue=No_mutation	No_mutation
6.47175	4768.12	1.01628	0	0.876873	0.00537055	0.887463	0.86641	AM_Rescue=No_mutation	No_mutation
6.5046	4772.84	3.43578	1.03991	0.876242	0.00537917	0.886849	0.865762	AM_Rescue=No_mutation	No_mutation
6.5703	4773.03	4.30959	0	0.875451	0.00538917	0.886077	0.864952	AM_Rescue=No_mutation	No_mutation
6.60315	4770.85	2.66055	3.28731	0.874963	0.0053961	0.885603	0.86445	AM_Rescue=No_mutation	No_mutation
6.63601	4767.02	6.77341	1.13616	0.873719	0.00541312	0.884394	0.863174	AM_Rescue=No_mutation	No_mutation
6.66886	4760.19	1.0494	0	0.873527	0.00541585	0.884207	0.862976	AM_Rescue=No_mutation	No_mutation
6.70171	4764.45	3.36305	2.09379	0.87291	0.00542352	0.883605	0.862345	AM_Rescue=No_mutation	No_mutation
6.73456	4768.61	4.3721	0	0.87211	0.00543408	0.882826	0.861524	AM_Rescue=No_mutation	No_mutation
6.76741	4768.58	3.34083	2.12246	0.871499	0.00544126	0.882229	0.860899	AM_Rescue=No_mutation	No_mutation
6.80026	4765.48	4.58603	2.16923	0.87066	0.00545229	0.881412	0.860039	AM_Rescue=No_mutation	No_mutation
6.83311	4761.04	3.41452	1.00975	0.870036	0.00545996	0.880803	0.8594	AM_Rescue=No_mutation	No_mutation
6.86597	4760.16	4.30625	0	0.869249	0.00546964	0.880035	0.858594	AM_Rescue=No_mutation	No_mutation
6.89882	4761.3	4.78492	0	0.868375	0.00548143	0.879185	0.857698	AM_Rescue=No_mutation	No_mutation
6.93167	4758.72	3.44894	4.19429	0.867746	0.00548947	0.878572	0.857053	AM_Rescue=No_mutation	No_mutation
6.96452	4756.33	5.68489	2.17957	0.866709	0.00550251	0.877561	0.855991	AM_Rescue=No_mutation	No_mutation
6.99737	4749.53	2.10262	3.2024	0.866325	0.00550661	0.877185	0.855599	AM_Rescue=No_mutation	No_mutation
7.03022	4747.82	6.50102	0	0.865139	0.00552042	0.876027	0.854386	AM_Rescue=No_mutation	No_mutation
7.06307	4744.83	4.31286	1.03333	0.864352	0.0055289	0.875257	0.853584	AM_Rescue=No_mutation	No_mutation
7.09593	4741.59	3.24818	0	0.86376	0.00553629	0.87468	0.852977	AM_Rescue=No_mutation	No_mutation
7.12878	4740.64	1.0664	0	0.863566	0.00553857	0.87449	0.852779	AM_Rescue=No_mutation	No_mutation
7.16163	4743.07	3.46211	2.05817	0.862936	0.00554669	0.873876	0.852133	AM_Rescue=No_mutation	No_mutation
7.19448	4740.13	4.45563	1.00975	0.862125	0.00555637	0.873084	0.851303	AM_Rescue=No_mutation	No_mutation
7.22733	4739.34	5.55568	4.54392	0.861114	0.00556846	0.872097	0.850269	AM_Rescue=No_mutation	No_mutation
7.26018	4730.31	4.73108	2.15379	0.860253	0.00558007	0.871259	0.849385	AM_Rescue=No_mutation	No_mutation
7.29304	4724.51	2.38295	0	0.859819	0.00558622	0.870838	0.848939	AM_Rescue=No_mutation	No_mutation
7.32589	4723.35	3.30248	1.01121	0.859218	0.00559252	0.870249	0.848326	AM_Rescue=No_mutation	No_mutation
7.35874	4721.11	2.29956	1.04937	0.858799	0.00559689	0.869839	0.847899	AM_Rescue=No_mutation	No_mutation
7.39159	4720.38	5.23354	1.00975	0.857847	0.00560799	0.868909	0.846926	AM_Rescue=No_mutation	No_mutation
7.42444	4717.39	2.10798	1.0488	0.857464	0.00561221	0.868534	0.846534	AM_Rescue=No_mutation	No_mutation
7.45729	4716.36	1.61079	1.00611	0.857171	0.00561848	0.868254	0.846229	AM_Rescue=No_mutation	No_mutation
7.49014	4717.4	4.55693	0	0.856343	0.00562851	0.867446	0.845382	AM_Rescue=No_mutation	No_mutation
7.523	4717.17	2.20806	1.03528	0.855942	0.00563442	0.867057	0.84497	AM_Rescue=No_mutation	No_mutation
7.55585	4716.16	4.58717	2.14197	0.855109	0.00564398	0.866243	0.844119	AM_Rescue=No_mutation	No_mutation
7.5887	4710.56	0	1.12467	0.855109	0.00564398	0.866243	0.844119	AM_Rescue=No_mutation	No_mutation
7.62155	4712.71	5.34343	0	0.85414	0.00565457	0.865295	0.843129	AM_Rescue=No_mutation	No_mutation
7.6544	4711.64	1.06922	2.15641	0.853946	0.00565636	0.865104	0.842931	AM_Rescue=No_mutation	No_mutation
7.68725	4712.12	6.91072	1.07435	0.852694	0.00567159	0.863882	0.84165	AM_Rescue=No_mutation	No_mutation
7.72011	4706.29	1.11481	0	0.852492	0.00567437	0.863686	0.841442	AM_Rescue=No_mutation	No_mutation
7.75296	4706.27	3.69124	1.08117	0.851823	0.0056829	0.863034	0.840757	AM_Rescue=No_mutation	No_mutation
7.78581	4706.96	2.15118	0	0.851434	0.00568723	0.862654	0.84036	AM_Rescue=No_mutation	No_mutation
7.81866	4705.83	7.10651	0	0.850148	0.00570245	0.861398	0.839044	AM_Rescue=No_mutation	No_mutation
7.85151	4707.39	1.0907	2.14399	0.849951	0.00570425	0.861205	0.838844	AM_Rescue=No_mutation	No_mutation
7.88436	4705.3	4.19276	2.16107	0.849194	0.00571217	0.860463	0.838071	AM_Rescue=No_mutation	No_mutation
7.91721	4698.94	6.8283	1.08997	0.84796	0.00572537	0.859256	0.836812	AM_Rescue=No_mutation	No_mutation
7.95007	4696.35	3.22912	0	0.847376	0.00573225	0.858686	0.836216	AM_Rescue=No_mutation	No_mutation
7.98292	4694.23	5.36298	0	0.846408	0.0057419	0.857737	0.835229	AM_Rescue=No_mutation	No_mutation
8.01577	4691.3	1.11026	4.26138	0.846208	0.00574373	0.857541	0.835025	AM_Rescue=No_mutation	No_mutation
8.04862	4692.46	3.18383	2.10609	0.845634	0.00574987	0.856979	0.834439	AM_Rescue=No_mutation	No_mutation
8.08147	4691.49	3.30187	0	0.845039	0.00575629	0.856397	0.833832	AM_Rescue=No_mutation	No_mutation
8.11432	4689.25	3.40172	2.19275	0.844426	0.00576287	0.855797	0.833206	AM_Rescue=No_mutation	No_mutation
8.14717	4684.67	1.06217	1.04054	0.844234	0.00576519	0.85561	0.83301	AM_Rescue=No_mutation	No_mutation
8.18003	4685.63	0	3.24696	0.844234	0.00576519	0.85561	0.83301	AM_Rescue=No_mutation	No_mutation
8.21288	4683.47	3.41198	2.10383	0.843619	0.00577145	0.855007	0.832383	AM_Rescue=No_mutation	No_mutation
8.24573	4681.36	4.52822	1.11508	0.842803	0.0057802	0.854209	0.83155	AM_Rescue=No_mutation	No_mutation
8.27858	4680.36	2.18212	0	0.84241	0.00578408	0.853823	0.83115	AM_Rescue=No_mutation	No_mutation
8.31143	4685.1	7.99675	3.3219	0.840972	0.0058035	0.852424	0.829674	AM_Rescue=No_mutation	No_mutation
8.34428	4674.85	0	1.05196	0.840972	0.0058035	0.852424	0.829674	AM_Rescue=No_mutation	No_mutation
8.37714	4675.34	2.12727	0	0.84059	0.00580702	0.852049	0.829285	AM_Rescue=No_mutation	No_mutation
8.40999	4673.21	4.69901	2.02752	0.839745	0.00581677	0.851223	0.828421	AM_Rescue=No_mutation	No_mutation
8.44284	4667.5	3.24392	3.14321	0.839161	0.00582246	0.850651	0.827826	AM_Rescue=No_mutation	No_mutation
8.47569	4664.2	2.19433	4.1944	0.838766	0.00582595	0.850263	0.827425	AM_Rescue=No_mutation	No_mutation
8.50854	4661.12	4.14465	4.17372	0.83802	0.00583216	0.849529	0.826667	AM_Rescue=No_mutation	No_mutation
8.54139	4654.99	3.22816	1.22575	0.837439	0.00583774	0.848959	0.826075	AM_Rescue=No_mutation	No_mutation
8.57424	4654.95	3.37968	0	0.836831	0.00584457	0.848365	0.825454	AM_Rescue=No_mutation	No_mutation
8.6071	4655	1.00722	1.12309	0.83665	0.00584704	0.848189	0.825268	AM_Rescue=No_mutation	No_mutation
8.63995	4656.34	3.17706	0	0.836079	0.0058531	0.84763	0.824686	AM_Rescue=No_mutation	No_mutation
8.6728	4654.23	1.04814	3.13368	0.835891	0.00585482	0.847445	0.824494	AM_Rescue=No_mutation	No_mutation
8.70565	4651.11	2.3211	2.18174	0.835474	0.00585917	0.847037	0.824069	AM_Rescue=No_mutation	No_mutation
8.7385	4650.9	2.15703	1.0244	0.835086	0.00586334	0.846658	0.823673	AM_Rescue=No_mutation	No_mutation
8.77135	4652.38	2.32663	1.02674	0.834669	0.00586774	0.846249	0.823247	AM_Rescue=No_mutation	No_mutation
8.8042	4653.46	2.29978	0	0.834256	0.00587261	0.845846	0.822825	AM_Rescue=No_mutation	No_mutation
8.83706	4654.36	2.18726	2.1396	0.833864	0.00587682	0.845462	0.822425	AM_Rescue=No_mutation	No_mutation
8.86991	4652.46	1.41126	3.21638	0.833611	0.0058797	0.845215	0.822166	AM_Rescue=No_mutation	No_mutation
8.90276	4648.84	4.32181	3.14515	0.832836	0.00588641	0.844454	0.821379	AM_Rescue=No_mutation	No_mutation
8.93561	4643.4	4.44787	6.34655	0.832038	0.00589375	0.843671	0.820567	AM_Rescue=No_mutation	No_mutation
8.96846	4634.97	5.52289	2.16807	0.831047	0.00590299	0.842698	0.819558	AM_Rescue=No_mutation	No_mutation
9.00131	4632.78	4.39053	2.11531	0.830259	0.00591049	0.841925	0.818756	AM_Rescue=No_mutation	No_mutation
9.03417	4628.47	3.31707	1.0173	0.829664	0.0059169	0.841343	0.818148	AM_Rescue=No_mutation	No_mutation
9.06702	4627.83	6.02931	1.09965	0.828583	0.00592831	0.840285	0.817045	AM_Rescue=No_mutation	No_mutation
9.09987	4623.81	1.08766	2.21064	0.828389	0.0059299	0.840093	0.816847	AM_Rescue=No_mutation	No_mutation
9.13272	4621.52	4.38358	0	0.827603	0.00593816	0.839324	0.816046	AM_Rescue=No_mutation	No_mutation
9.16557	4620.49	2.13577	4.28811	0.82722	0.00594148	0.838948	0.815657	AM_Rescue=No_mutation	No_mutation
9.19842	4617.25	3.40475	2.05639	0.82661	0.00594791	0.838351	0.815034	AM_Rescue=No_mutation	No_mutation
9.23127	4617.76	3.59537	1.04881	0.825967	0.00595376	0.837719	0.81438	AM_Rescue=No_mutation	No_mutation
9.26413	4618.65	3.82821	1.04636	0.825282	0.00596144	0.837049	0.81368	AM_Rescue=No_mutation	No_mutation
9.29698	4615.96	4.64598	1.01532	0.824451	0.00596877	0.836233	0.812835	AM_Rescue=No_mutation	No_mutation
9.32983	4614.67	3.27531	1.05353	0.823866	0.00597586	0.835662	0.812237	AM_Rescue=No_mutation	No_mutation
9.36268	4612.53	0	1.04253	0.823866	0.00597586	0.835662	0.812237	AM_Rescue=No_mutation	No_mutation
9.39553	4613.56	2.18877	1.03507	0.823475	0.0059789	0.835278	0.81184	AM_Rescue=No_mutation	No_mutation
9.42838	4613.77	5.34996	0	0.822521	0.00598759	0.83434	0.810868	AM_Rescue=No_mutation	No_mutation
9.46124	4610.87	2.21301	1.14862	0.822126	0.00599116	0.833952	0.810467	AM_Rescue=No_mutation	No_mutation
9.49409	4610.81	0	1.14631	0.822126	0.00599116	0.833952	0.810467	AM_Rescue=No_mutation	No_mutation
9.52694	4611.8	3.20631	2.11168	0.821554	0.00599646	0.833391	0.809885	AM_Rescue=No_mutation	No_mutation
9.55979	4606.48	3.33922	1.03161	0.820959	0.00600267	0.832808	0.809278	AM_Rescue=No_mutation	No_mutation
9.59264	4602.11	4.59179	2.09308	0.82014	0.00600994	0.832004	0.808444	AM_Rescue=No_mutation	No_mutation
9.62549	4596.45	2.30994	1.04687	0.819727	0.00601498	0.831602	0.808023	AM_Rescue=No_mutation	No_mutation
9.65834	4600.55	2.21069	2.11798	0.819333	0.00601806	0.831214	0.807623	AM_Rescue=No_mutation	No_mutation
9.6912	4598.33	4.607	1.06421	0.818513	0.00602502	0.830407	0.806789	AM_Rescue=No_mutation	No_mutation
9.72405	4599.55	3.20044	1.09906	0.817943	0.0060305	0.829848	0.806208	AM_Rescue=No_mutation	No_mutation
9.7569	4597.47	3.20087	1.01657	0.817374	0.00603558	0.829289	0.805629	AM_Rescue=No_mutation	No_mutation
9.78975	4594.4	3.58547	2.05768	0.816736	0.0060413	0.828663	0.80498	AM_Rescue=No_mutation	No_mutation
9.8226	4589.84	2.28429	0	0.816329	0.00604556	0.828265	0.804566	AM_Rescue=No_mutation	No_mutation
9.85545	4591.15	3.3889	1.02575	0.815727	0.00605021	0.827671	0.803954	AM_Rescue=No_mutation	No_mutation
9.8883	4588.99	4.68832	2.1762	0.814893	0.00605818	0.826854	0.803106	AM_Rescue=No_mutation	No_mutation
9.92116	4584.69	2.19323	1.10723	0.814503	0.00606111	0.82647	0.80271	AM_Rescue=No_mutation	No_mutation
9.95401	4581.39	2.14545	1.01289	0.814122	0.00606439	0.826095	0.802322	AM_Rescue=No_mutation	No_mutation
9.98686	4579.37	3.20382	1.00969	0.813552	0.00606963	0.825536	0.801743	AM_Rescue=No_mutation	No_mutation
10.0197	4577.27	2.26383	1.08468	0.81315	0.00607448	0.825143	0.801331	AM_Rescue=No_mutation	No_mutation
10.0526	4578.54	2.13394	1.18709	0.812771	0.00607713	0.82477	0.800947	AM_Rescue=No_mutation	No_mutation
10.0854	4576.36	5.53027	2.15025	0.811789	0.00608441	0.823802	0.799951	AM_Rescue=No_mutation	No_mutation
10.1183	4574.05	0	2.06396	0.811789	0.00608441	0.823802	0.799951	AM_Rescue=No_mutation	No_mutation
10.1511	4575.36	3.38486	1.03115	0.811188	0.00609121	0.823215	0.799337	AM_Rescue=No_mutation	No_mutation
10.184	4574.34	2.11086	5.44449	0.810814	0.00609391	0.822846	0.798958	AM_Rescue=No_mutation	No_mutation
10.2168	4567.94	4.39926	1.00996	0.810033	0.00610059	0.822079	0.798164	AM_Rescue=No_mutation	No_mutation
10.2497	4563.59	5.35975	4.20642	0.809082	0.00610957	0.821145	0.797195	AM_Rescue=No_mutation	No_mutation
10.2825	4556.16	3.29026	1.0676	0.808498	0.00611395	0.82057	0.796603	AM_Rescue=No_mutation	No_mutation
10.3154	4552.94	4.33277	3.16988	0.807728	0.00612075	0.819814	0.79582	AM_Rescue=No_mutation	No_mutation
10.3482	4547.61	0	3.14065	0.807728	0.00612075	0.819814	0.79582	AM_Rescue=No_mutation	No_mutation
10.3811	4550.1	4.28008	1.0054	0.806968	0.0061259	0.819065	0.795051	AM_Rescue=No_mutation	No_mutation
10.4139	4548.94	5.23926	1.04373	0.806039	0.00613424	0.818152	0.794105	AM_Rescue=No_mutation	No_mutation
10.4468	4543.93	2.21924	1.15655	0.805645	0.00613794	0.817766	0.793704	AM_Rescue=No_mutation	No_mutation
10.4796	4542.61	3.25754	1.07631	0.805067	0.00614208	0.817196	0.793119	AM_Rescue=No_mutation	No_mutation
10.5125	4543.81	2.56752	1.04617	0.804613	0.00614589	0.816749	0.792657	AM_Rescue=No_mutation	No_mutation
10.5453	4542.32	3.32132	1.02922	0.804024	0.00615154	0.816172	0.792057	AM_Rescue=No_mutation	No_mutation
10.5782	4542.23	3.39412	3.28535	0.803423	0.00615646	0.815581	0.791447	AM_Rescue=No_mutation	No_mutation
10.611	4536.6	1.15653	1.00978	0.803219	0.00615868	0.815381	0.791238	AM_Rescue=No_mutation	No_mutation
10.6439	4537.68	4.51771	2.12598	0.802419	0.00616417	0.814592	0.790428	AM_Rescue=No_mutation	No_mutation
10.6767	4531.03	5.38094	2.04834	0.801466	0.00617276	0.813656	0.789458	AM_Rescue=No_mutation	No_mutation
10.7096	4525.67	3.71909	0	0.800807	0.00617892	0.81301	0.788788	AM_Rescue=No_mutation	No_mutation
10.7424	4523.19	2.03582	2.145	0.800447	0.00618148	0.812655	0.788423	AM_Rescue=No_mutation	No_mutation
10.7753	4522.21	3.33036	3.07687	0.799857	0.00618581	0.812074	0.787825	AM_Rescue=No_mutation	No_mutation
10.8081	4521.48	3.3392	1.09337	0.799267	0.00619061	0.811493	0.787225	AM_Rescue=No_mutation	No_mutation
10.841	4522.59	1.08913	4.23706	0.799074	0.00619268	0.811304	0.787029	AM_Rescue=No_mutation	No_mutation
10.8739	4521.67	4.52109	0	0.798275	0.00619902	0.810518	0.786217	AM_Rescue=No_mutation	No_mutation
10.9067	4518.37	5.21418	4.46105	0.797354	0.00620511	0.809609	0.785285	AM_Rescue=No_mutation	No_mutation
10.9396	4514.11	3.15816	2.06908	0.796796	0.00620983	0.809061	0.784718	AM_Rescue=No_mutation	No_mutation
10.9724	4512.14	2.34539	3.39903	0.796382	0.00621363	0.808654	0.784296	AM_Rescue=No_mutation	No_mutation
11.0053	4508.64	2.2721	1.01216	0.795981	0.00621656	0.808259	0.783889	AM_Rescue=No_mutation	No_mutation
11.0381	4507.59	2.29486	1.01422	0.795576	0.00622041	0.807861	0.783477	AM_Rescue=No_mutation	No_mutation
11.071	4506.44	1.01709	0	0.795396	0.00622141	0.807684	0.783295	AM_Rescue=No_mutation	No_mutation
11.1038	4506.45	1.1071	4.14549	0.795201	0.00622301	0.807491	0.783097	AM_Rescue=No_mutation	No_mutation
11.1367	4502.26	1.16317	0	0.794995	0.00622583	0.807292	0.782886	AM_Rescue=No_mutation	No_mutation
11.1695	4504.36	4.36122	3.21355	0.794225	0.0062318	0.806534	0.782105	AM_Rescue=No_mutation	No_mutation
11.2024	4500.18	1.08278	1.01151	0.794034	0.00623355	0.806346	0.78191	AM_Rescue=No_mutation	No_mutation
11.2352	4500.42	1.01509	0	0.793855	0.00623456	0.806169	0.781729	AM_Rescue=No_mutation	No_mutation
11.2681	4501.71	3.23518	0	0.793285	0.00623995	0.80561	0.781148	AM_Rescue=No_mutation	No_mutation
11.3009	4498.48	4.25263	2.1356	0.792535	0.00624567	0.804871	0.780388	AM_Rescue=No_mutation	No_mutation
11.3338	4493.09	3.26539	2.10216	0.791959	0.00625044	0.804305	0.779802	AM_Rescue=No_mutation	No_mutation
11.3666	4488.84	2.40387	3.16888	0.791535	0.0062544	0.803888	0.779371	AM_Rescue=No_mutation	No_mutation
11.3995	4485.41	1.20138	1.02821	0.791323	0.00625585	0.803679	0.779156	AM_Rescue=No_mutation	No_mutation
11.4323	4485.4	2.12861	0	0.790947	0.00625838	0.803309	0.778776	AM_Rescue=No_mutation	No_mutation
11.4652	4483.27	1.05977	3.29335	0.79076	0.00626007	0.803125	0.778585	AM_Rescue=No_mutation	No_mutation
11.5309	4485.79	3.32053	0	0.790175	0.00626386	0.802548	0.777993	AM_Rescue=No_mutation	No_mutation
11.5637	4483.6	2.14536	5.16578	0.789797	0.00626759	0.802177	0.777607	AM_Rescue=No_mutation	No_mutation
11.5966	4478.73	3.3281	1.11568	0.78921	0.00627129	0.801598	0.777014	AM_Rescue=No_mutation	No_mutation
11.6294	4474.29	2.21175	1.07106	0.78882	0.00627379	0.801212	0.776619	AM_Rescue=No_mutation	No_mutation
11.6623	4473.34	2.46419	4.26862	0.788385	0.00627889	0.800788	0.776174	AM_Rescue=No_mutation	No_mutation
11.6951	4466.61	1.14323	1.15245	0.788183	0.00628138	0.800591	0.775968	AM_Rescue=No_mutation	No_mutation
11.728	4467.66	2.18088	2.06019	0.787799	0.00628548	0.800215	0.775575	AM_Rescue=No_mutation	No_mutation
11.7608	4465.58	5.5013	1.12639	0.786828	0.00629304	0.799259	0.77459	AM_Rescue=No_mutation	No_mutation
11.7937	4463.25	8.96679	1.05606	0.785247	0.00630515	0.797703	0.772986	AM_Rescue=No_mutation	No_mutation
11.8265	4453.22	3.3341	2.15853	0.784659	0.00630993	0.797125	0.772389	AM_Rescue=No_mutation	No_mutation
11.8594	4449.81	0	2.059	0.784659	0.00630993	0.797125	0.772389	AM_Rescue=No_mutation	No_mutation
11.8922	4451.2	1.13222	5.40927	0.78446	0.00631176	0.796929	0.772186	AM_Rescue=No_mutation	No_mutation
11.9251	4446.85	1.09389	2.07841	0.784267	0.00631286	0.796738	0.771991	AM_Rescue=No_mutation	No_mutation
11.958	4445.95	2.44561	0	0.783835	0.00631585	0.796313	0.771554	AM_Rescue=No_mutation	No_mutation
11.9908	4450.21	2.39608	1.01059	0.783413	0.00631977	0.795898	0.771124	AM_Rescue=No_mutation	No_mutation
12.0237	4446.8	4.69101	3.23771	0.782587	0.00632581	0.795084	0.770286	AM_Rescue=No_mutation	No_mutation
12.0565	4439.96	3.36126	2.05276	0.781995	0.00632963	0.794499	0.769687	AM_Rescue=No_mutation	No_mutation
12.0894	4434.55	3.05793	1.00597	0.781455	0.00633359	0.793968	0.76914	AM_Rescue=No_mutation	No_mutation
12.1222	4431.58	3.25906	4.33778	0.780881	0.00633725	0.793401	0.768558	AM_Rescue=No_mutation	No_mutation
12.1551	4425	4.59524	3.26891	0.78007	0.00634344	0.792602	0.767735	AM_Rescue=No_mutation	No_mutation
12.1879	4421.49	3.31901	1.06718	0.779484	0.00634751	0.792025	0.767142	AM_Rescue=No_mutation	No_mutation
12.2208	4418.12	0	3.36185	0.779484	0.00634751	0.792025	0.767142	AM_Rescue=No_mutation	No_mutation
12.2536	4415.9	2.24755	2.27547	0.779087	0.00635045	0.791634	0.76674	AM_Rescue=No_mutation	No_mutation
12.2865	4415.96	3.53992	1.08627	0.778463	0.00635463	0.791018	0.766107	AM_Rescue=No_mutation	No_mutation
12.3193	4411.33	6.80079	1.00975	0.777263	0.00636314	0.789835	0.764891	AM_Rescue=No_mutation	No_mutation
12.3522	4405.64	2.12929	0	0.776887	0.00636631	0.789466	0.764509	AM_Rescue=No_mutation	No_mutation
12.385	4403.51	3.39549	1.04933	0.776288	0.00637012	0.788874	0.763903	AM_Rescue=No_mutation	No_mutation
12.4179	4402.27	4.82791	2.18521	0.775437	0.00638061	0.788044	0.763031	AM_Rescue=No_mutation	No_mutation
12.4507	4397.41	6.42651	1.06624	0.774303	0.00638951	0.786928	0.761881	AM_Rescue=No_mutation	No_mutation
12.4836	4391.2	2.14594	1.09246	0.773925	0.00639151	0.786554	0.761499	AM_Rescue=No_mutation	No_mutation
12.5164	4392.4	2.11986	0	0.773552	0.0063934	0.786184	0.761122	AM_Rescue=No_mutation	No_mutation
12.5493	4394.3	1.08973	2.09082	0.77336	0.00639512	0.785996	0.760927	AM_Rescue=No_mutation	No_mutation
12.5821	4392.18	2.07729	3.1148	0.772994	0.00639724	0.785635	0.760557	AM_Rescue=No_mutation	No_mutation
12.615	4388.07	5.70956	1.09599	0.771988	0.00640456	0.784643	0.759537	AM_Rescue=No_mutation	No_mutation
12.6478	4381.26	3.14503	0	0.771434	0.00640755	0.784095	0.758977	AM_Rescue=No_mutation	No_mutation
12.6807	4380.23	0	4.29383	0.771434	0.00640755	0.784095	0.758977	AM_Rescue=No_mutation	No_mutation
12.7135	4379.49	2.24457	3.20305	0.771039	0.00641019	0.783705	0.758577	AM_Rescue=No_mutation	No_mutation
12.7464	4375.35	5.37149	4.22195	0.770092	0.00641703	0.782772	0.757617	AM_Rescue=No_mutation	No_mutation
12.7792	4369.11	3.56212	0	0.769464	0.00642184	0.782154	0.75698	AM_Rescue=No_mutation	No_mutation
12.8121	4367.62	2.21796	1.02095	0.769073	0.00642453	0.781769	0.756584	AM_Rescue=No_mutation	No_mutation
12.8449	4366.54	5.52916	1.09732	0.7681	0.00643191	0.78081	0.755596	AM_Rescue=No_mutation	No_mutation
12.8778	4363.18	1.09372	1.11621	0.767907	0.00643289	0.780619	0.755402	AM_Rescue=No_mutation	No_mutation
12.9106	4363.2	1.07585	4.52299	0.767718	0.00643382	0.780432	0.755211	AM_Rescue=No_mutation	No_mutation
12.9435	4361.85	2.46107	2.48346	0.767285	0.00643744	0.780006	0.754771	AM_Rescue=No_mutation	No_mutation
12.9763	4356.91	4.54366	1.05928	0.766484	0.00644416	0.779219	0.753958	AM_Rescue=No_mutation	No_mutation
13.0092	4353.5	5.7328	0	0.765475	0.00645142	0.778225	0.752934	AM_Rescue=No_mutation	No_mutation
13.042	4349.94	3.17477	2.06093	0.764916	0.00645511	0.777673	0.752369	AM_Rescue=No_mutation	No_mutation
13.0749	4345.77	1.11064	1.03165	0.764721	0.00645643	0.777481	0.752171	AM_Rescue=No_mutation	No_mutation
13.1078	4345.69	5.62537	2.40167	0.763731	0.00646554	0.776509	0.751163	AM_Rescue=No_mutation	No_mutation
13.1406	4340.97	2.7208	3.18298	0.763252	0.00647071	0.776041	0.750675	AM_Rescue=No_mutation	No_mutation
13.1735	4335.07	5.43509	1.10802	0.762295	0.00647813	0.775099	0.749704	AM_Rescue=No_mutation	No_mutation
13.2063	4332.86	1.10296	0	0.762101	0.00647911	0.774907	0.749508	AM_Rescue=No_mutation	No_mutation
13.2392	4332.78	4.24479	1.01975	0.761355	0.0064842	0.77417	0.748751	AM_Rescue=No_mutation	No_mutation
13.272	4327.51	1.23785	1.06462	0.761137	0.00648558	0.773955	0.748531	AM_Rescue=No_mutation	No_mutation
13.3377	4331.05	2.32077	3.14743	0.760729	0.00648766	0.773551	0.748119	AM_Rescue=No_mutation	No_mutation
13.3706	4326.6	3.45453	2.14727	0.760122	0.00649371	0.772956	0.7475	AM_Rescue=No_mutation	No_mutation
13.4034	4324.17	3.38142	0	0.759527	0.00649735	0.772369	0.746899	AM_Rescue=No_mutation	No_mutation
13.4363	4323.2	0	1.16341	0.759527	0.00649735	0.772369	0.746899	AM_Rescue=No_mutation	No_mutation
13.4691	4325.16	5.33925	1.10786	0.75859	0.00650393	0.771445	0.745949	AM_Rescue=No_mutation	No_mutation
13.502	4324.3	3.22521	1.24831	0.758024	0.00650673	0.770885	0.745378	AM_Rescue=No_mutation	No_mutation
13.5348	4320.89	1.03671	2.18345	0.757842	0.0065075	0.770704	0.745194	AM_Rescue=No_mutation	No_mutation
13.5677	4321.07	3.25234	5.62531	0.757272	0.00651055	0.77014	0.744618	AM_Rescue=No_mutation	No_mutation
13.6005	4313.25	3.23011	0	0.756704	0.00651326	0.769579	0.744046	AM_Rescue=No_mutation	No_mutation
13.6334	4312.32	1.01201	3.12729	0.756527	0.00651399	0.769402	0.743867	AM_Rescue=No_mutation	No_mutation
13.6662	4310.44	2.40323	2.01658	0.756105	0.00651693	0.768987	0.743439	AM_Rescue=No_mutation	No_mutation
13.6991	4306.02	2.3558	1.01267	0.755691	0.00652048	0.76858	0.743019	AM_Rescue=No_mutation	No_mutation
13.7319	4303.72	2.13699	2.06354	0.755316	0.00652214	0.768208	0.742641	AM_Rescue=No_mutation	No_mutation
13.7648	4300.61	6.7927	2.06469	0.754123	0.00653306	0.767037	0.741427	AM_Rescue=No_mutation	No_mutation
13.7976	4293.95	4.49848	3.24102	0.753333	0.00653674	0.766254	0.74063	AM_Rescue=No_mutation	No_mutation
13.8305	4291.45	2.35798	1.01298	0.752919	0.00653933	0.765846	0.740211	AM_Rescue=No_mutation	No_mutation
13.8633	4291.28	2.21164	2.01909	0.752531	0.00654105	0.765461	0.73982	AM_Rescue=No_mutation	No_mutation
13.8962	4288.27	4.4637	1.03127	0.751748	0.00654527	0.764686	0.739028	AM_Rescue=No_mutation	No_mutation
13.929	4282.78	5.8626	1.1103	0.750719	0.00655279	0.763673	0.737985	AM_Rescue=No_mutation	No_mutation
13.9619	4275.8	2.2181	1.03622	0.750329	0.00655534	0.763288	0.737591	AM_Rescue=No_mutation	No_mutation
13.9947	4274.66	3.34063	2.18866	0.749743	0.00655961	0.76271	0.736996	AM_Rescue=No_mutation	No_mutation
14.0276	4270.14	1.16065	2.09339	0.749539	0.00656056	0.762509	0.73679	AM_Rescue=No_mutation	No_mutation
14.0604	4269.14	1.1255	1.01511	0.749342	0.00656274	0.762315	0.736589	AM_Rescue=No_mutation	No_mutation
14.0933	4269.08	3.38445	2.27816	0.748748	0.0065668	0.761729	0.735987	AM_Rescue=No_mutation	No_mutation
14.1261	4264.54	1.01676	0	0.748569	0.00656866	0.761555	0.735805	AM_Rescue=No_mutation	No_mutation
14.159	4265.69	2.15792	3.14896	0.74819	0.00657061	0.76118	0.735422	AM_Rescue=No_mutation	No_mutation
14.1919	4263.51	4.34468	1.06122	0.747428	0.00657501	0.760426	0.734652	AM_Rescue=No_mutation	No_mutation
14.2247	4260.26	1.01752	2.13209	0.747249	0.00657576	0.760249	0.734472	AM_Rescue=No_mutation	No_mutation
14.2576	4259.36	1.03009	3.10245	0.747069	0.00657644	0.76007	0.73429	AM_Rescue=No_mutation	No_mutation
14.2904	4259.53	4.35158	2.19341	0.746305	0.00658249	0.759319	0.733515	AM_Rescue=No_mutation	No_mutation
14.3233	4256.25	3.20352	5.33009	0.745744	0.0065848	0.758762	0.732949	AM_Rescue=No_mutation	No_mutation
14.3561	4248.76	1.03057	1.01041	0.745563	0.00658556	0.758583	0.732767	AM_Rescue=No_mutation	No_mutation
14.389	4248.02	4.16359	0	0.744832	0.00659119	0.757863	0.732025	AM_Rescue=No_mutation	No_mutation
14.4218	4245.99	6.84228	3.07304	0.743632	0.00659944	0.75668	0.730809	AM_Rescue=No_mutation	No_mutation
14.4547	4236.07	3.29786	4.20688	0.743053	0.00660319	0.756108	0.730223	AM_Rescue=No_mutation	No_mutation
14.4875	4229.63	2.13511	2.06468	0.742678	0.00660507	0.755737	0.729844	AM_Rescue=No_mutation	No_mutation
14.5204	4228.68	5.56201	3.36352	0.741701	0.00660989	0.75477	0.728858	AM_Rescue=No_mutation	No_mutation
14.5532	4220.88	2.06879	1.14593	0.741337	0.00661213	0.754411	0.728491	AM_Rescue=No_mutation	No_mutation
14.5861	4217.67	4.73071	2.17024	0.740506	0.00661897	0.753593	0.727646	AM_Rescue=No_mutation	No_mutation
14.6189	4211.79	2.21373	2.1247	0.740117	0.00662083	0.753208	0.727253	AM_Rescue=No_mutation	No_mutation
14.6518	4208.53	2.10556	4.41245	0.739746	0.0066222	0.75284	0.72688	AM_Rescue=No_mutation	No_mutation
14.6846	4204.29	3.13013	0	0.739196	0.00662611	0.752297	0.726322	AM_Rescue=No_mutation	No_mutation
14.7175	4202.24	3.15836	4.27077	0.73864	0.00662978	0.751749	0.72576	AM_Rescue=No_mutation	No_mutation
14.7503	4197	4.53428	1.20658	0.737842	0.00663469	0.750961	0.724952	AM_Rescue=No_mutation	No_mutation
14.7832	4192.34	5.52128	1.00954	0.73687	0.00664072	0.750002	0.723969	AM_Rescue=No_mutation	No_mutation
14.816	4190.13	6.10735	1.00562	0.735796	0.00665172	0.74895	0.722874	AM_Rescue=No_mutation	No_mutation
14.8489	4185.13	3.63667	0	0.735157	0.00665607	0.748319	0.722226	AM_Rescue=No_mutation	No_mutation
14.8817	4183.76	4.57529	1.07733	0.734353	0.00665941	0.747522	0.721416	AM_Rescue=No_mutation	No_mutation
14.9146	4182.73	6.54412	1.12685	0.733204	0.00666503	0.746384	0.720257	AM_Rescue=No_mutation	No_mutation
14.9474	4180.27	2.11526	6.38968	0.732833	0.00666639	0.746016	0.719883	AM_Rescue=No_mutation	No_mutation
14.9803	4175.22	3.47763	3.11059	0.732223	0.00667174	0.745417	0.719262	AM_Rescue=No_mutation	No_mutation
15.0131	4171.71	1.01832	1.02922	0.732044	0.00667235	0.745239	0.719083	AM_Rescue=No_mutation	No_mutation
15.046	4173.14	3.96756	0	0.731348	0.00667718	0.744553	0.718377	AM_Rescue=No_mutation	No_mutation
15.0788	4170.42	1.04281	0	0.731165	0.00667779	0.744371	0.718193	AM_Rescue=No_mutation	No_mutation
15.1117	4170.39	2.34371	1.10856	0.730754	0.00668088	0.743966	0.717777	AM_Rescue=No_mutation	No_mutation
15.1445	4167.95	5.49022	1.01114	0.729792	0.00668656	0.743015	0.716803	AM_Rescue=No_mutation	No_mutation
15.1774	4163.91	4.46917	1.09158	0.729008	0.00669071	0.742241	0.716012	AM_Rescue=No_mutation	No_mutation
15.2102	4159.51	0	1.00581	0.729008	0.00669071	0.742241	0.716012	AM_Rescue=No_mutation	No_mutation
15.2431	4158.5	1.14673	3.28872	0.728807	0.00669262	0.742043	0.715807	AM_Rescue=No_mutation	No_mutation
15.276	4154.06	4.41358	2.11969	0.728033	0.00669711	0.741278	0.715024	AM_Rescue=No_mutation	No_mutation
15.3088	4149.95	2.22866	2.12401	0.727642	0.00670004	0.740893	0.714628	AM_Rescue=No_mutation	No_mutation
15.3417	4146.65	4.41575	3.20914	0.726867	0.00670476	0.740128	0.713844	AM_Rescue=No_mutation	No_mutation
15.3745	4140.21	2.20948	3.21865	0.726479	0.00670821	0.739747	0.71345	AM_Rescue=No_mutation	No_mutation
15.4074	4137.97	1.09121	2.02583	0.726288	0.00670891	0.739557	0.713257	AM_Rescue=No_mutation	No_mutation
15.4402	4138.07	2.16035	1.09595	0.725908	0.00671018	0.73918	0.712875	AM_Rescue=No_mutation	No_mutation
15.4731	4134.82	6.68146	2.3062	0.724735	0.00671945	0.738026	0.711685	AM_Rescue=No_mutation	No_mutation
15.5059	4130.36	1.14103	2.03331	0.724535	0.00672016	0.737827	0.711483	AM_Rescue=No_mutation	No_mutation
15.5388	4127.19	1.01413	2.05889	0.724357	0.00672133	0.737651	0.711303	AM_Rescue=No_mutation	No_mutation
15.5716	4124.12	2.41866	0	0.723932	0.00672419	0.737232	0.710872	AM_Rescue=No_mutation	No_mutation
15.6045	4121.7	2.52216	2.17896	0.723489	0.00672639	0.736794	0.710425	AM_Rescue=No_mutation	No_mutation
15.6373	4118.38	3.43924	1.01706	0.722885	0.00673036	0.736198	0.709814	AM_Rescue=No_mutation	No_mutation
15.6702	4117.22	4.63104	1.08441	0.722072	0.00673788	0.7354	0.708986	AM_Rescue=No_mutation	No_mutation
15.703	4112.63	1.0207	1.00917	0.721893	0.00673841	0.735222	0.708806	AM_Rescue=No_mutation	No_mutation
15.7359	4113.17	3.16938	2.05785	0.721337	0.0067421	0.734673	0.708243	AM_Rescue=No_mutation	No_mutation
15.7687	4112.26	2.25503	5.33363	0.720941	0.00674504	0.734283	0.707842	AM_Rescue=No_mutation	No_mutation
15.8016	4105.69	3.25079	2.08836	0.72037	0.00674876	0.73372	0.707264	AM_Rescue=No_mutation	No_mutation
15.8344	4101.5	2.09161	1.02047	0.720003	0.00674985	0.733355	0.706894	AM_Rescue=No_mutation	No_mutation
15.8673	4100.59	3.11702	0	0.719456	0.00675292	0.732814	0.706341	AM_Rescue=No_mutation	No_mutation
15.9001	4098.48	1.09058	1.06377	0.719264	0.00675352	0.732623	0.706149	AM_Rescue=No_mutation	No_mutation
15.933	4097.39	2.68111	1.06098	0.718794	0.0067593	0.732164	0.705667	AM_Rescue=No_mutation	No_mutation
15.9658	4093.65	1.11328	3.09499	0.718598	0.00676161	0.731974	0.705467	AM_Rescue=No_mutation	No_mutation
15.9987	4089.44	1.27717	2.17257	0.718374	0.00676291	0.731752	0.70524	AM_Rescue=No_mutation	No_mutation
16.0315	4085.99	1.14103	1.20676	0.718173	0.00676388	0.731553	0.705038	AM_Rescue=No_mutation	No_mutation
16.0644	4085.78	3.19586	0	0.717611	0.00676613	0.730996	0.704472	AM_Rescue=No_mutation	No_mutation
16.0972	4084.71	3.22776	6.39587	0.717044	0.00676998	0.730437	0.703897	AM_Rescue=No_mutation	No_mutation
16.1301	4076.12	2.21933	1.04863	0.716654	0.00677144	0.730049	0.703504	AM_Rescue=No_mutation	No_mutation
16.1629	4072.85	4.44519	0	0.715872	0.00677594	0.729276	0.702713	AM_Rescue=No_mutation	No_mutation
16.1958	4072.86	1.05559	0	0.715686	0.00677806	0.729095	0.702524	AM_Rescue=No_mutation	No_mutation
16.2286	4073.92	2.11254	3.22391	0.715315	0.00678178	0.728731	0.702146	AM_Rescue=No_mutation	No_mutation
16.2615	4069.66	2.08735	2.23301	0.714948	0.00678306	0.728367	0.701776	AM_Rescue=No_mutation	No_mutation
16.2943	4068.01	0	1.12837	0.714948	0.00678306	0.728367	0.701776	AM_Rescue=No_mutation	No_mutation
16.3272	4069.1	3.75051	2.16943	0.714289	0.00678718	0.727716	0.70111	AM_Rescue=No_mutation	No_mutation
16.3601	4066.49	3.44528	1.04437	0.713684	0.0067909	0.727119	0.700497	AM_Rescue=No_mutation	No_mutation
16.3929	4063.4	3.42134	4.11496	0.713083	0.00679379	0.726524	0.699891	AM_Rescue=No_mutation	No_mutation
16.4258	4059.45	3.10623	5.34483	0.712537	0.00679666	0.725984	0.69934	AM_Rescue=No_mutation	No_mutation
16.4586	4052.07	4.48153	2.18978	0.711749	0.00680219	0.725207	0.698541	AM_Rescue=No_mutation	No_mutation
16.4915	4045.4	2.1798	1.11983	0.711366	0.00680596	0.724831	0.698151	AM_Rescue=No_mutation	No_mutation
16.5243	4043.16	4.37811	0	0.710596	0.00680982	0.724069	0.697373	AM_Rescue=No_mutation	No_mutation
16.5572	4041.35	3.33573	2.24599	0.710009	0.00681246	0.723488	0.696782	AM_Rescue=No_mutation	No_mutation
16.59	4039.17	1.09507	1.01435	0.709817	0.00681304	0.723296	0.696588	AM_Rescue=No_mutation	No_mutation
16.6229	4039.43	4.74896	1.21036	0.708982	0.00681762	0.722471	0.695745	AM_Rescue=No_mutation	No_mutation
16.6557	4033.48	1.09836	5.20858	0.708789	0.00681881	0.72228	0.69555	AM_Rescue=No_mutation	No_mutation
16.6886	4030.42	3.14897	1.07883	0.708235	0.00682179	0.721733	0.69499	AM_Rescue=No_mutation	No_mutation
16.7214	4027.33	2.48312	1.07634	0.707798	0.00682536	0.721303	0.694547	AM_Rescue=No_mutation	No_mutation
16.7543	4026.15	8.83249	3.17655	0.706246	0.00683314	0.719766	0.692979	AM_Rescue=No_mutation	No_mutation
16.7871	4015.25	3.26521	2.19201	0.705671	0.00683735	0.7192	0.692397	AM_Rescue=No_mutation	No_mutation
16.82	4010.81	5.45165	1.03923	0.704712	0.0068428	0.718252	0.691427	AM_Rescue=No_mutation	No_mutation
16.8528	4006.59	0	2.07015	0.704712	0.0068428	0.718252	0.691427	AM_Rescue=No_mutation	No_mutation
16.8857	4005.62	3.13878	2.18884	0.70416	0.00684621	0.717707	0.690869	AM_Rescue=No_mutation	No_mutation
16.9185	4000.29	1.04613	2.26174	0.703976	0.00684707	0.717525	0.690683	AM_Rescue=No_mutation	No_mutation
16.9514	3999.17	2.24291	2.31989	0.703581	0.00684879	0.717133	0.690285	AM_Rescue=No_mutation	No_mutation
16.9842	3995.78	2.26389	1.0852	0.703182	0.00685001	0.716737	0.689884	AM_Rescue=No_mutation	No_mutation
17.0171	3992.43	1.04303	2.06108	0.702999	0.00685067	0.716555	0.689699	AM_Rescue=No_mutation	No_mutation
17.0499	3992.79	1.02717	1.00952	0.702818	0.00685169	0.716376	0.689516	AM_Rescue=No_mutation	No_mutation
17.0828	3990.76	1.22818	0	0.702602	0.00685295	0.716162	0.689298	AM_Rescue=No_mutation	No_mutation
17.1156	3989.53	2.1597	0	0.702221	0.00685495	0.715786	0.688913	AM_Rescue=No_mutation	No_mutation
17.1485	3987.37	2.4965	1.00563	0.701782	0.00685877	0.715354	0.688467	AM_Rescue=No_mutation	No_mutation
17.1813	3987.08	1.083	2.19109	0.701591	0.0068598	0.715166	0.688274	AM_Rescue=No_mutation	No_mutation
17.2142	3984.83	3.19041	1.06095	0.701029	0.00686295	0.71461	0.687706	AM_Rescue=No_mutation	No_mutation
17.247	3981.72	6.59418	2.11918	0.699868	0.00686844	0.71346	0.686535	AM_Rescue=No_mutation	No_mutation
17.2799	3973.01	1.05964	4.41778	0.699682	0.00686988	0.713277	0.686346	AM_Rescue=No_mutation	No_mutation
17.3127	3969.6	0	3.16732	0.699682	0.00686988	0.713277	0.686346	AM_Rescue=No_mutation	No_mutation
17.3456	3966.44	7.49229	1.10574	0.69836	0.00687854	0.711973	0.685008	AM_Rescue=No_mutation	No_mutation
17.3784	3958.85	2.10649	1.0511	0.697988	0.00687939	0.711603	0.684634	AM_Rescue=No_mutation	No_mutation
17.4113	3957.93	0	2.06588	0.697988	0.00687939	0.711603	0.684634	AM_Rescue=No_mutation	No_mutation
17.4442	3955.86	4.52617	3.20535	0.69719	0.00688331	0.710812	0.683828	AM_Rescue=No_mutation	No_mutation
17.477	3950.17	2.10515	0	0.696818	0.00688423	0.710442	0.683455	AM_Rescue=No_mutation	No_mutation
17.5099	3948.06	2.19986	1.05074	0.69643	0.00688626	0.710058	0.683063	AM_Rescue=No_mutation	No_mutation
17.5427	3944.81	3.23902	0	0.695858	0.00688899	0.709492	0.682486	AM_Rescue=No_mutation	No_mutation
17.5756	3941.57	3.46301	1.06603	0.695247	0.00689317	0.708889	0.681867	AM_Rescue=No_mutation	No_mutation
17.6084	3939.12	3.10087	1.11811	0.694699	0.00689433	0.708344	0.681317	AM_Rescue=No_mutation	No_mutation
17.6413	3936.04	3.20258	2.13925	0.694134	0.00689647	0.707783	0.680748	AM_Rescue=No_mutation	No_mutation
17.6741	3930.7	0	1.10255	0.694134	0.00689647	0.707783	0.680748	AM_Rescue=No_mutation	No_mutation
17.707	3931.97	7.31198	1.04785	0.692843	0.00690512	0.70651	0.679441	AM_Rescue=No_mutation	No_mutation
17.7398	3924.71	4.52141	1.04933	0.692045	0.00690875	0.705719	0.678636	AM_Rescue=No_mutation	No_mutation
17.7727	3920.25	3.15843	6.82555	0.691488	0.0069102	0.705165	0.678076	AM_Rescue=No_mutation	No_mutation
17.8055	3911.32	1.32745	1.00952	0.691253	0.0069127	0.704935	0.677836	AM_Rescue=No_mutation	No_mutation
17.8384	3911.14	1.10419	3.18769	0.691058	0.00691419	0.704743	0.677638	AM_Rescue=No_mutation	No_mutation
17.8712	3906.85	2.14024	2.15187	0.690679	0.00691662	0.704369	0.677255	AM_Rescue=No_mutation	No_mutation
17.9041	3905.7	0	2.13663	0.690679	0.00691662	0.704369	0.677255	AM_Rescue=No_mutation	No_mutation
17.9369	3904.64	5.52496	2.39316	0.689702	0.00692195	0.703403	0.676268	AM_Rescue=No_mutation	No_mutation
17.9698	3897.89	2.12207	3.20735	0.689326	0.00692334	0.70303	0.67589	AM_Rescue=No_mutation	No_mutation
18.0026	3896.15	3.26354	4.13984	0.688749	0.00692683	0.70246	0.675306	AM_Rescue=No_mutation	No_mutation
18.0355	3888.74	2.10057	3.18706	0.688377	0.00692785	0.70209	0.674932	AM_Rescue=No_mutation	No_mutation
18.0683	3886.67	3.25376	1.09735	0.687801	0.00693206	0.701522	0.674347	AM_Rescue=No_mutation	No_mutation
18.1012	3885.57	2.37543	0	0.68738	0.00693516	0.701108	0.673921	AM_Rescue=No_mutation	No_mutation
18.134	3886.54	3.57909	2.05861	0.686747	0.00694015	0.700485	0.673279	AM_Rescue=No_mutation	No_mutation
18.1669	3883	1.12016	3.0826	0.686549	0.00694181	0.700291	0.673077	AM_Rescue=No_mutation	No_mutation
18.1997	3879.93	1.41132	2.10241	0.686299	0.00694327	0.700044	0.672825	AM_Rescue=No_mutation	No_mutation
18.2326	3878.81	1.0231	1.22627	0.686118	0.00694383	0.699864	0.672643	AM_Rescue=No_mutation	No_mutation
18.2654	3878.83	2.0939	3.39303	0.685748	0.00694606	0.699498	0.672268	AM_Rescue=No_mutation	No_mutation
18.2983	3874.49	2.12146	3.11237	0.685372	0.00694702	0.699125	0.671891	AM_Rescue=No_mutation	No_mutation
18.3311	3873.47	2.16962	3.29614	0.684989	0.00694923	0.698745	0.671503	AM_Rescue=No_mutation	No_mutation
18.364	3871.29	2.1828	2.12016	0.684602	0.00695026	0.698361	0.671115	AM_Rescue=No_mutation	No_mutation
18.3968	3868	2.19792	0	0.684213	0.00695239	0.697976	0.670722	AM_Rescue=No_mutation	No_mutation
18.4297	3865.8	2.19437	0	0.683825	0.00695483	0.697593	0.670329	AM_Rescue=No_mutation	No_mutation
18.4625	3864.64	2.05219	1.09107	0.683462	0.00695554	0.697231	0.669964	AM_Rescue=No_mutation	No_mutation
18.4954	3862.58	2.04932	0	0.683099	0.00695622	0.69687	0.6696	AM_Rescue=No_mutation	No_mutation
18.5283	3860.53	2.10118	2.38124	0.682727	0.00695707	0.6965	0.669227	AM_Rescue=No_mutation	No_mutation
18.5611	3858.26	3.08936	2.12148	0.682181	0.00695919	0.695958	0.668676	AM_Rescue=No_mutation	No_mutation
18.594	3854.13	2.12987	2.08967	0.681804	0.00696109	0.695585	0.668296	AM_Rescue=No_mutation	No_mutation
18.6268	3852.04	5.64522	2.17307	0.680805	0.00696581	0.694595	0.667288	AM_Rescue=No_mutation	No_mutation
18.6597	3846.42	2.22941	0	0.68041	0.00696852	0.694206	0.666888	AM_Rescue=No_mutation	No_mutation
18.6925	3845.2	4.23288	2.17035	0.679661	0.00697103	0.693462	0.666134	AM_Rescue=No_mutation	No_mutation
18.7254	3841.92	4.24099	0	0.678911	0.00697395	0.692718	0.665379	AM_Rescue=No_mutation	No_mutation
18.7582	3838.71	3.22495	2.23416	0.67834	0.00697528	0.69215	0.664806	AM_Rescue=No_mutation	No_mutation
18.7911	3834.31	3.29429	2.08496	0.677758	0.00697813	0.691573	0.664218	AM_Rescue=No_mutation	No_mutation
18.8239	3831.03	1.07424	1.04848	0.677568	0.00697854	0.691384	0.664027	AM_Rescue=No_mutation	No_mutation
18.8568	3829.98	2.09732	2.24648	0.677196	0.00697921	0.691015	0.663655	AM_Rescue=No_mutation	No_mutation
18.9225	3831.13	2.40655	0	0.676771	0.00698211	0.690595	0.663224	AM_Rescue=No_mutation	No_mutation
18.9553	3830.88	1.10895	2.02911	0.676575	0.00698246	0.6904	0.663027	AM_Rescue=No_mutation	No_mutation
18.9882	3829.97	4.54944	4.29278	0.675771	0.0069857	0.689603	0.662218	AM_Rescue=No_mutation	No_mutation
19.021	3822.14	2.12331	2.01968	0.675396	0.00698682	0.68923	0.66184	AM_Rescue=No_mutation	No_mutation
19.0539	3819	4.41681	1.00584	0.674615	0.006989	0.688453	0.661055	AM_Rescue=No_mutation	No_mutation
19.0867	3816.72	0	3.28632	0.674615	0.006989	0.688453	0.661055	AM_Rescue=No_mutation	No_mutation
19.1196	3814.67	4.53986	0	0.673812	0.00699472	0.687662	0.660241	AM_Rescue=No_mutation	No_mutation
19.1524	3811.15	3.28504	1.17617	0.673231	0.00699696	0.687086	0.659656	AM_Rescue=No_mutation	No_mutation
19.1853	3808.88	3.18827	0	0.672668	0.00699799	0.686524	0.659091	AM_Rescue=No_mutation	No_mutation
19.2181	3806.82	3.20258	3.07177	0.672102	0.00699982	0.685962	0.658522	AM_Rescue=No_mutation	No_mutation
19.251	3801.59	2.14328	1.03	0.671723	0.0070014	0.685587	0.65814	AM_Rescue=No_mutation	No_mutation
19.2838	3801.83	4.57622	2.14175	0.670914	0.00700549	0.684786	0.657323	AM_Rescue=No_mutation	No_mutation
19.3167	3796.15	2.13861	2.1724	0.670536	0.00700715	0.684412	0.656942	AM_Rescue=No_mutation	No_mutation
19.3495	3793.87	1.0152	4.44936	0.670357	0.00700738	0.684233	0.656763	AM_Rescue=No_mutation	No_mutation
19.3824	3792.02	3.33724	2.13851	0.669767	0.0070108	0.68365	0.656166	AM_Rescue=No_mutation	No_mutation
19.4481	3787.62	1.14103	6.67792	0.669565	0.00701244	0.683451	0.655961	AM_Rescue=No_mutation	No_mutation
19.4809	3783.03	1.30993	0	0.669333	0.00701309	0.683221	0.655728	AM_Rescue=No_mutation	No_mutation
19.5138	3781.72	2.3338	2.22383	0.66892	0.00701473	0.682811	0.655312	AM_Rescue=No_mutation	No_mutation
19.5466	3779.32	1.07512	2.16974	0.66873	0.00701516	0.682622	0.655121	AM_Rescue=No_mutation	No_mutation
19.5795	3777.19	0	1.07606	0.66873	0.00701516	0.682622	0.655121	AM_Rescue=No_mutation	No_mutation
19.6124	3776.12	3.47161	1.07646	0.668115	0.00701809	0.682013	0.654501	AM_Rescue=No_mutation	No_mutation
19.6452	3772.58	2.10446	2.08171	0.667743	0.00701966	0.681644	0.654125	AM_Rescue=No_mutation	No_mutation
19.6781	3769.46	3.23562	3.15241	0.667169	0.00702245	0.681076	0.653547	AM_Rescue=No_mutation	No_mutation
19.7438	3766.26	3.46123	3.25782	0.666556	0.00702412	0.680466	0.65293	AM_Rescue=No_mutation	No_mutation
19.7766	3759.54	1.08265	2.21283	0.666364	0.00702551	0.680277	0.652736	AM_Rescue=No_mutation	No_mutation
19.8095	3759.53	5.4118	1.03642	0.665405	0.00703148	0.67933	0.651765	AM_Rescue=No_mutation	No_mutation
19.8423	3755.24	1.01277	1.00952	0.665226	0.00703175	0.679151	0.651585	AM_Rescue=No_mutation	No_mutation
19.8752	3754.27	2.12501	0	0.664849	0.00703277	0.678777	0.651207	AM_Rescue=No_mutation	No_mutation
19.908	3752.15	2.11833	1.0488	0.664474	0.00703349	0.678403	0.65083	AM_Rescue=No_mutation	No_mutation
19.9409	3751.32	3.10264	1.0488	0.663924	0.00703489	0.677856	0.650278	AM_Rescue=No_mutation	No_mutation
19.9737	3750.36	0	4.29272	0.663924	0.00703489	0.677856	0.650278	AM_Rescue=No_mutation	No_mutation
20.0066	3748.21	1.05122	5.31147	0.663738	0.00703513	0.677671	0.650092	AM_Rescue=No_mutation	No_mutation
20.0394	3743.09	0	1.0074	0.663738	0.00703513	0.677671	0.650092	AM_Rescue=No_mutation	No_mutation
20.0723	3744.32	3.17157	3.13555	0.663176	0.00703715	0.677113	0.649526	AM_Rescue=No_mutation	No_mutation
20.1051	3739.11	4.34539	2.1557	0.662405	0.00703854	0.676345	0.648752	AM_Rescue=No_mutation	No_mutation
20.138	3734.68	0	1.03403	0.662405	0.00703854	0.676345	0.648752	AM_Rescue=No_mutation	No_mutation
20.1708	3734.69	1.05251	4.4419	0.662218	0.0070388	0.676159	0.648565	AM_Rescue=No_mutation	No_mutation
20.2037	3731.48	2.18937	4.48045	0.66183	0.00704155	0.675776	0.648172	AM_Rescue=No_mutation	No_mutation
20.2365	3725.9	3.19932	3.35339	0.661262	0.00704467	0.675214	0.647597	AM_Rescue=No_mutation	No_mutation
20.2694	3721.72	0	1.06803	0.661262	0.00704467	0.675214	0.647597	AM_Rescue=No_mutation	No_mutation
20.3022	3722.74	1.05523	3.26566	0.661074	0.00704489	0.675027	0.64741	AM_Rescue=No_mutation	No_mutation
20.3351	3719.56	0	3.4329	0.661074	0.00704489	0.675027	0.64741	AM_Rescue=No_mutation	No_mutation
20.3679	3716.13	1.02497	3.21797	0.660892	0.00704575	0.674846	0.647226	AM_Rescue=No_mutation	No_mutation
20.4008	3711.89	2.47426	0	0.660451	0.00704697	0.674408	0.646783	AM_Rescue=No_mutation	No_mutation
20.4336	3710.43	4.48224	4.57133	0.659653	0.00705048	0.673618	0.645978	AM_Rescue=No_mutation	No_mutation
20.4665	3701.37	1.08367	5.21038	0.65946	0.00705097	0.673426	0.645784	AM_Rescue=No_mutation	No_mutation
20.4993	3697.15	0	2.1374	0.65946	0.00705097	0.673426	0.645784	AM_Rescue=No_mutation	No_mutation
20.5322	3698.36	0	3.23516	0.65946	0.00705097	0.673426	0.645784	AM_Rescue=No_mutation	No_mutation
20.565	3696.66	4.39278	3.30698	0.658677	0.00705581	0.672652	0.644992	AM_Rescue=No_mutation	No_mutation
20.5979	3691.11	1.06666	1.00765	0.658486	0.00705609	0.672462	0.644801	AM_Rescue=No_mutation	No_mutation
20.6307	3689.04	3.33541	2.1375	0.657891	0.00705732	0.671869	0.644203	AM_Rescue=No_mutation	No_mutation
20.6636	3686.07	1.12822	0	0.65769	0.00705935	0.671672	0.643998	AM_Rescue=No_mutation	No_mutation
20.6965	3684.94	2.10842	4.20569	0.657313	0.00706155	0.6713	0.643618	AM_Rescue=No_mutation	No_mutation
20.7293	3679.64	1.1364	4.20072	0.65711	0.00706187	0.671098	0.643414	AM_Rescue=No_mutation	No_mutation
20.7622	3674.3	1.44732	1.04373	0.656851	0.00706359	0.670843	0.643152	AM_Rescue=No_mutation	No_mutation
20.795	3671.81	2.08403	1.17978	0.656479	0.00706504	0.670473	0.642776	AM_Rescue=No_mutation	No_mutation
20.8279	3669.87	1.07137	0	0.656287	0.00706534	0.670282	0.642584	AM_Rescue=No_mutation	No_mutation
20.8607	3668.8	2.02857	1.09707	0.655924	0.00706569	0.66992	0.642221	AM_Rescue=No_mutation	No_mutation
20.8936	3666.86	1.11621	3.3943	0.655724	0.00706705	0.669723	0.642019	AM_Rescue=No_mutation	No_mutation
20.9264	3662.34	0	2.03582	0.655724	0.00706705	0.669723	0.642019	AM_Rescue=No_mutation	No_mutation
20.9593	3661.41	1.10057	1.04987	0.655527	0.00706738	0.669527	0.641821	AM_Rescue=No_mutation	No_mutation
20.9921	3661.29	3.25452	1.0158	0.654945	0.00707159	0.668952	0.64123	AM_Rescue=No_mutation	No_mutation
21.025	3657.02	3.28245	3.11551	0.654357	0.00707264	0.668367	0.64064	AM_Rescue=No_mutation	No_mutation
21.0578	3651.69	4.17801	2.20415	0.653608	0.00707691	0.667627	0.639884	AM_Rescue=No_mutation	No_mutation
21.1235	3647.36	1.08913	3.15652	0.653413	0.00707725	0.667432	0.639688	AM_Rescue=No_mutation	No_mutation
21.1564	3643.12	1.10509	1.03266	0.653215	0.00707879	0.667237	0.639487	AM_Rescue=No_mutation	No_mutation
21.1892	3640.98	4.53013	1.054	0.652402	0.00708046	0.666428	0.638671	AM_Rescue=No_mutation	No_mutation
21.2221	3636.48	4.1721	0	0.651653	0.00708479	0.665688	0.637914	AM_Rescue=No_mutation	No_mutation
21.2549	3633.33	3.37109	3.19225	0.651049	0.00708576	0.665086	0.637308	AM_Rescue=No_mutation	No_mutation
21.2878	3626.77	3.56332	1.19377	0.650409	0.00708942	0.664454	0.636662	AM_Rescue=No_mutation	No_mutation
21.3206	3624.26	1.12529	1.00883	0.650207	0.00708986	0.664253	0.636459	AM_Rescue=No_mutation	No_mutation
21.3535	3623.3	1.07186	1.10953	0.650015	0.0070907	0.664062	0.636265	AM_Rescue=No_mutation	No_mutation
21.3863	3622.36	3.35728	4.27948	0.649412	0.00709427	0.663467	0.635656	AM_Rescue=No_mutation	No_mutation
21.4192	3619.28	5.33107	1.06442	0.648456	0.00709719	0.662516	0.634694	AM_Rescue=No_mutation	No_mutation
21.452	3613.92	3.27311	0	0.647869	0.00709993	0.661935	0.634101	AM_Rescue=No_mutation	No_mutation
21.4849	3612.79	5.34513	0	0.64691	0.00710349	0.660984	0.633136	AM_Rescue=No_mutation	No_mutation
21.5177	3609.82	1.12093	0	0.646709	0.00710464	0.660785	0.632933	AM_Rescue=No_mutation	No_mutation
21.5506	3610.79	1.0126	2.07262	0.646528	0.00710483	0.660604	0.632752	AM_Rescue=No_mutation	No_mutation
21.5834	3609.93	2.29611	1.07971	0.646117	0.00710796	0.660199	0.632334	AM_Rescue=No_mutation	No_mutation
21.6163	3611.14	1.0195	1.07402	0.645934	0.00710845	0.660018	0.632151	AM_Rescue=No_mutation	No_mutation
21.6491	3609.04	1.04194	5.23742	0.645748	0.00710875	0.659832	0.631964	AM_Rescue=No_mutation	No_mutation
21.682	3602.76	3.28953	2.10114	0.645158	0.00711109	0.659247	0.63137	AM_Rescue=No_mutation	No_mutation
21.7148	3599.46	6.90081	2.06352	0.643921	0.00711545	0.658019	0.630125	AM_Rescue=No_mutation	No_mutation
21.7477	3594.12	3.20893	0	0.643346	0.00711643	0.657447	0.629548	AM_Rescue=No_mutation	No_mutation
21.7806	3592.01	1.01069	2.08853	0.643165	0.00711656	0.657266	0.629367	AM_Rescue=No_mutation	No_mutation
21.8134	3590.07	1.05757	1.00952	0.642976	0.00711768	0.657079	0.629176	AM_Rescue=No_mutation	No_mutation
21.8463	3590.19	3.1397	4.2947	0.642414	0.00712107	0.656523	0.628607	AM_Rescue=No_mutation	No_mutation
21.8791	3587.12	1.03008	0	0.642229	0.00712118	0.656339	0.628422	AM_Rescue=No_mutation	No_mutation
21.912	3589.32	2.22621	1.01458	0.641831	0.00712271	0.655944	0.628021	AM_Rescue=No_mutation	No_mutation
21.9448	3588.29	1.05843	5.32109	0.641641	0.0071231	0.655755	0.627831	AM_Rescue=No_mutation	No_mutation
21.9777	3582.98	4.39779	0	0.640854	0.0071264	0.654975	0.627037	AM_Rescue=No_mutation	No_mutation
22.0105	3579.72	2.20443	1.06807	0.640459	0.00712771	0.654583	0.62664	AM_Rescue=No_mutation	No_mutation
22.0434	3576.45	0	2.25225	0.640459	0.00712771	0.654583	0.62664	AM_Rescue=No_mutation	No_mutation
22.0762	3574.2	1.17	0	0.64025	0.00713024	0.654378	0.626426	AM_Rescue=No_mutation	No_mutation
22.1091	3573.03	0	2.0842	0.64025	0.00713024	0.654378	0.626426	AM_Rescue=No_mutation	No_mutation
22.1419	3570.95	2.23232	3.39112	0.639849	0.00713402	0.653986	0.626019	AM_Rescue=No_mutation	No_mutation
22.1748	3565.32	2.3309	3.54785	0.639431	0.00713453	0.653568	0.625599	AM_Rescue=No_mutation	No_mutation
22.2076	3559.44	0	5.40304	0.639431	0.00713453	0.653568	0.625599	AM_Rescue=No_mutation	No_mutation
22.2405	3554.04	1.07922	1.19949	0.639237	0.00713475	0.653375	0.625405	AM_Rescue=No_mutation	No_mutation
22.2733	3552.78	2.32726	0	0.638818	0.00713816	0.652963	0.62498	AM_Rescue=No_mutation	No_mutation
22.3062	3553.74	1.15242	1.06989	0.638611	0.00713846	0.652756	0.624772	AM_Rescue=No_mutation	No_mutation
22.339	3553.65	1.33606	1.30764	0.638371	0.00713879	0.652517	0.624531	AM_Rescue=No_mutation	No_mutation
22.3719	3555.17	2.11218	0	0.637992	0.00713916	0.652139	0.624151	AM_Rescue=No_mutation	No_mutation
22.4047	3554.14	2.28914	1.04603	0.637581	0.00714038	0.65173	0.623738	AM_Rescue=No_mutation	No_mutation
22.4376	3551.92	1.08734	0	0.637385	0.00714245	0.651539	0.623539	AM_Rescue=No_mutation	No_mutation
22.4704	3554.04	3.1779	1.24131	0.636816	0.00714406	0.650973	0.622966	AM_Rescue=No_mutation	No_mutation
22.5361	3551.78	4.29816	1.03936	0.636045	0.00714652	0.650207	0.622191	AM_Rescue=No_mutation	No_mutation
22.569	3548.73	5.49671	1.0173	0.63506	0.00715142	0.649232	0.621197	AM_Rescue=No_mutation	No_mutation
22.6018	3542.21	3.23658	0	0.634479	0.0071522	0.648654	0.620615	AM_Rescue=No_mutation	No_mutation
22.6347	3540.18	2.05249	3.16594	0.634112	0.00715239	0.648286	0.620247	AM_Rescue=No_mutation	No_mutation
22.6675	3534.96	2.10936	2.31403	0.633733	0.00715469	0.647912	0.619864	AM_Rescue=No_mutation	No_mutation
22.7004	3531.59	4.46256	4.27304	0.632932	0.0071597	0.647122	0.619054	AM_Rescue=No_mutation	No_mutation
22.7332	3523.95	3.53772	3.44268	0.632297	0.0071632	0.646494	0.618412	AM_Rescue=No_mutation	No_mutation
22.7661	3519.02	1.01839	0	0.632114	0.00716475	0.646314	0.618226	AM_Rescue=No_mutation	No_mutation
22.7989	3520.18	1.37515	3.24747	0.631867	0.00716651	0.64607	0.617976	AM_Rescue=No_mutation	No_mutation
22.8647	3518.7	4.24683	1.19851	0.631104	0.00716807	0.645311	0.617211	AM_Rescue=No_mutation	No_mutation
22.8975	3514.27	1.1534	0	0.630897	0.00716894	0.645106	0.617002	AM_Rescue=No_mutation	No_mutation
22.9304	3514.31	0	1.0488	0.630897	0.00716894	0.645106	0.617002	AM_Rescue=No_mutation	No_mutation
22.9632	3514.34	3.47933	1.07406	0.630273	0.00717036	0.644484	0.616375	AM_Rescue=No_mutation	No_mutation
22.9961	3510.96	2.19968	1.07399	0.629878	0.00717137	0.644091	0.615978	AM_Rescue=No_mutation	No_mutation
23.0289	3509.83	1.13605	0	0.629674	0.0071725	0.64389	0.615772	AM_Rescue=No_mutation	No_mutation
23.0618	3512.52	3.15905	0	0.629108	0.00717311	0.643325	0.615205	AM_Rescue=No_mutation	No_mutation
23.0946	3510.72	0	2.07161	0.629108	0.00717311	0.643325	0.615205	AM_Rescue=No_mutation	No_mutation
23.1275	3510.83	2.26606	1.04443	0.628702	0.00717429	0.642921	0.614796	AM_Rescue=No_mutation	No_mutation
23.1603	3509.57	3.20448	1.0086	0.628128	0.00717611	0.642351	0.614219	AM_Rescue=No_mutation	No_mutation
23.1932	3506.39	2.13062	1.07331	0.627746	0.00717908	0.641976	0.613832	AM_Rescue=No_mutation	No_mutation
23.226	3504.41	0	4.30714	0.627746	0.00717908	0.641976	0.613832	AM_Rescue=No_mutation	No_mutation
23.2589	3502.38	1.1117	1.08427	0.627547	0.00717963	0.641777	0.613631	AM_Rescue=No_mutation	No_mutation
23.2917	3502.52	3.16614	1.06293	0.626979	0.00718149	0.641214	0.613061	AM_Rescue=No_mutation	No_mutation
23.3246	3498.29	2.15099	2.24507	0.626594	0.00718231	0.64083	0.612674	AM_Rescue=No_mutation	No_mutation
23.3574	3496	1.07866	2.13443	0.626401	0.00718242	0.640637	0.61248	AM_Rescue=No_mutation	No_mutation
23.3903	3493.91	1.0705	2.19339	0.626209	0.00718245	0.640445	0.612288	AM_Rescue=No_mutation	No_mutation
23.4231	3490.65	1.10524	1.10296	0.62601	0.00718297	0.640248	0.612089	AM_Rescue=No_mutation	No_mutation
23.456	3488.44	1.11079	3.2953	0.625811	0.00718302	0.640049	0.61189	AM_Rescue=No_mutation	No_mutation
23.4888	3485.05	1.01709	4.21307	0.625628	0.00718304	0.639866	0.611707	AM_Rescue=No_mutation	No_mutation
23.5217	3482.99	3.2601	3.17636	0.625043	0.00718354	0.639282	0.611121	AM_Rescue=No_mutation	No_mutation
23.5545	3478.76	1.0116	1.31393	0.624861	0.0071836	0.6391	0.610939	AM_Rescue=No_mutation	No_mutation
23.5874	3479.59	2.17306	1.0607	0.624471	0.00718534	0.638714	0.610545	AM_Rescue=No_mutation	No_mutation
23.6202	3478.56	1.16228	2.32504	0.624262	0.00718551	0.638506	0.610336	AM_Rescue=No_mutation	No_mutation
23.6531	3477.26	6.63767	3.18662	0.62307	0.00718726	0.637318	0.609142	AM_Rescue=No_mutation	No_mutation
23.6859	3467.43	3.30996	2.06619	0.622476	0.00719131	0.636731	0.608539	AM_Rescue=No_mutation	No_mutation
23.7188	3463.16	1.08973	0	0.62228	0.00719138	0.636536	0.608343	AM_Rescue=No_mutation	No_mutation
23.7516	3466.42	1.13759	1.01961	0.622076	0.00719173	0.636332	0.608139	AM_Rescue=No_mutation	No_mutation
23.7845	3464.26	2.18698	1.05176	0.621683	0.00719208	0.63594	0.607745	AM_Rescue=No_mutation	No_mutation
23.8173	3461.02	1.16336	0	0.621474	0.00719266	0.635732	0.607535	AM_Rescue=No_mutation	No_mutation
23.8502	3459.86	2.21026	3.17967	0.621077	0.00719341	0.635337	0.607137	AM_Rescue=No_mutation	No_mutation
23.883	3456.57	2.39591	0	0.620646	0.00719616	0.634912	0.606701	AM_Rescue=No_mutation	No_mutation
23.9159	3459.84	3.44406	2.19468	0.620029	0.00719968	0.634302	0.606077	AM_Rescue=No_mutation	No_mutation
23.9488	3455.22	1.01508	1.05077	0.619846	0.0072005	0.634121	0.605893	AM_Rescue=No_mutation	No_mutation
24.0145	3456.61	0	1.04961	0.619846	0.0072005	0.634121	0.605893	AM_Rescue=No_mutation	No_mutation
24.0473	3455.56	2.43384	2.06148	0.61941	0.00720178	0.633687	0.605454	AM_Rescue=No_mutation	No_mutation
24.0802	3452.08	1.09911	2.12746	0.619213	0.0072036	0.633494	0.605254	AM_Rescue=No_mutation	No_mutation
24.113	3448.85	1.12867	4.37087	0.61901	0.00720555	0.633295	0.605047	AM_Rescue=No_mutation	No_mutation
24.1459	3444.41	1.0346	3.24679	0.618824	0.00720726	0.633113	0.604858	AM_Rescue=No_mutation	No_mutation
24.1787	3441.19	2.13929	1.0488	0.618439	0.00720788	0.632729	0.604472	AM_Rescue=No_mutation	No_mutation
24.2116	3438	4.23923	1.00954	0.617677	0.00721004	0.631971	0.603706	AM_Rescue=No_mutation	No_mutation
24.2444	3436.01	1.18074	1.01466	0.617465	0.00721225	0.631763	0.603489	AM_Rescue=No_mutation	No_mutation
24.2773	3435.86	1.11239	0	0.617265	0.00721297	0.631565	0.603288	AM_Rescue=No_mutation	No_mutation
24.3101	3434.75	1.09876	4.39912	0.617067	0.00721384	0.631369	0.603089	AM_Rescue=No_mutation	No_mutation
24.343	3429.25	2.10942	2.07199	0.616688	0.00721405	0.63099	0.602709	AM_Rescue=No_mutation	No_mutation
24.3758	3425.07	4.57012	4.26757	0.615865	0.00721885	0.630177	0.601877	AM_Rescue=No_mutation	No_mutation
24.4087	3420.58	2.40105	4.35579	0.615432	0.00722322	0.629754	0.601437	AM_Rescue=No_mutation	No_mutation
24.5072	3421.24	2.08783	2.12486	0.615057	0.00722446	0.629381	0.601059	AM_Rescue=No_mutation	No_mutation
24.5401	3417.03	2.17364	2.18765	0.614666	0.00722442	0.62899	0.600668	AM_Rescue=No_mutation	No_mutation
24.5729	3414.89	2.26627	3.31065	0.614258	0.00722457	0.628582	0.60026	AM_Rescue=No_mutation	No_mutation
24.6058	3409.32	1.21299	4.29647	0.614039	0.00722459	0.628364	0.600041	AM_Rescue=No_mutation	No_mutation
24.6386	3405.89	1.42382	5.64007	0.613782	0.00722571	0.628109	0.599782	AM_Rescue=No_mutation	No_mutation
24.6715	3399.93	3.4208	2.12526	0.613165	0.00722623	0.627493	0.599164	AM_Rescue=No_mutation	No_mutation
24.7043	3395.54	2.54555	0	0.612705	0.00722836	0.627038	0.5987	AM_Rescue=No_mutation	No_mutation
24.7372	3395.15	2.23604	0	0.612302	0.00723069	0.626639	0.598293	AM_Rescue=No_mutation	No_mutation
24.77	3395.16	3.14218	3.22606	0.611735	0.00723256	0.626076	0.597722	AM_Rescue=No_mutation	No_mutation
24.8029	3391.99	4.44441	5.32761	0.610934	0.0072352	0.62528	0.596916	AM_Rescue=No_mutation	No_mutation
24.8357	3383.29	3.48026	0	0.610305	0.00723741	0.624656	0.596284	AM_Rescue=No_mutation	No_mutation
24.8686	3381.86	2.16861	2.02039	0.609914	0.00723884	0.624268	0.59589	AM_Rescue=No_mutation	No_mutation
24.9014	3378.78	2.10732	2.11686	0.609533	0.00724051	0.623891	0.595506	AM_Rescue=No_mutation	No_mutation
24.9343	3374.56	2.27469	2.06916	0.609122	0.00724088	0.623481	0.595095	AM_Rescue=No_mutation	No_mutation
24.9671	3370.21	1.07971	1.17941	0.608927	0.00724083	0.623286	0.5949	AM_Rescue=No_mutation	No_mutation
25	3367.95	0	3.26099	0.608927	0.00724083	0.623286	0.5949	AM_Rescue=No_mutation	No_mutation
25.0329	3364.69	1.13237	2.05919	0.608722	0.00724185	0.623083	0.594693	AM_Rescue=No_mutation	No_mutation
25.0657	3362.52	1.03422	1.06237	0.608535	0.0072418	0.622896	0.594506	AM_Rescue=No_mutation	No_mutation
25.0986	3360.42	6.37097	1.03655	0.607381	0.0072451	0.621749	0.593346	AM_Rescue=No_mutation	No_mutation
25.1314	3353.02	2.09621	1.00954	0.607002	0.00724531	0.62137	0.592966	AM_Rescue=No_mutation	No_mutation
25.1643	3350.92	1.29499	3.2285	0.606767	0.00724635	0.621137	0.592729	AM_Rescue=No_mutation	No_mutation
25.1971	3346.4	3.28063	1.02556	0.606172	0.0072478	0.620545	0.592132	AM_Rescue=No_mutation	No_mutation
25.23	3343.16	1.08474	3.18436	0.605976	0.00724874	0.620351	0.591934	AM_Rescue=No_mutation	No_mutation
25.2628	3340	2.11647	3.32048	0.605592	0.00725044	0.61997	0.591546	AM_Rescue=No_mutation	No_mutation
25.2957	3336.7	3.1733	3.27682	0.605016	0.0072539	0.619401	0.590964	AM_Rescue=No_mutation	No_mutation
25.3285	3331.32	2.35303	0	0.604588	0.00725803	0.618982	0.590529	AM_Rescue=No_mutation	No_mutation
25.3614	3328.97	2.30102	1.03936	0.60417	0.00725806	0.618565	0.590111	AM_Rescue=No_mutation	No_mutation
25.3942	3325.63	4.31985	1.03266	0.603386	0.00725852	0.617781	0.589326	AM_Rescue=No_mutation	No_mutation
25.4271	3321.29	2.06445	2.13956	0.603011	0.00726015	0.617409	0.588948	AM_Rescue=No_mutation	No_mutation
25.4599	3319.19	2.07676	1.05449	0.602633	0.00726132	0.617035	0.588568	AM_Rescue=No_mutation	No_mutation
25.4928	3318.22	1.01664	2.05916	0.602449	0.00726192	0.616851	0.588382	AM_Rescue=No_mutation	No_mutation
25.5256	3316.24	1.19516	4.29715	0.602232	0.00726344	0.616637	0.588162	AM_Rescue=No_mutation	No_mutation
25.5585	3311.85	3.25483	0	0.60164	0.00726336	0.616045	0.587571	AM_Rescue=No_mutation	No_mutation
25.5913	3309.6	1.17302	4.25391	0.601426	0.00726552	0.615837	0.587354	AM_Rescue=No_mutation	No_mutation
25.6242	3306.28	4.25847	1.04785	0.600652	0.00726683	0.615065	0.586577	AM_Rescue=No_mutation	No_mutation
25.657	3302.05	2.11964	1.01789	0.600266	0.0072684	0.614682	0.586188	AM_Rescue=No_mutation	No_mutation
25.6899	3301.14	0	3.34266	0.600266	0.0072684	0.614682	0.586188	AM_Rescue=No_mutation	No_mutation
25.7227	3297.8	4.54434	3.1881	0.599439	0.00727207	0.613863	0.585354	AM_Rescue=No_mutation	No_mutation
25.7556	3291.15	3.35633	2.08921	0.598828	0.00727218	0.613252	0.584743	AM_Rescue=No_mutation	No_mutation
25.7884	3287.91	3.19649	2.02795	0.598246	0.00727401	0.612674	0.584157	AM_Rescue=No_mutation	No_mutation
25.8541	3283.84	2.09906	2.01611	0.597863	0.00727573	0.612295	0.583772	AM_Rescue=No_mutation	No_mutation
25.887	3280.79	3.27696	1.07525	0.597266	0.00727988	0.611706	0.583167	AM_Rescue=No_mutation	No_mutation
25.9198	3277.58	1.02119	2.06537	0.59708	0.00728093	0.611522	0.582979	AM_Rescue=No_mutation	No_mutation
25.9527	3275.66	3.23696	2.22045	0.59649	0.00728115	0.610933	0.582388	AM_Rescue=No_mutation	No_mutation
25.9855	3270.21	4.21731	1.0488	0.595721	0.00728291	0.610167	0.581616	AM_Rescue=No_mutation	No_mutation
26.0184	3266	1.277	4.52143	0.595488	0.00728287	0.609934	0.581383	AM_Rescue=No_mutation	No_mutation
26.0512	3261.33	1.12942	1.0415	0.595282	0.00728298	0.609728	0.581177	AM_Rescue=No_mutation	No_mutation
26.0841	3260.18	2.24728	0	0.594871	0.0072839	0.60932	0.580765	AM_Rescue=No_mutation	No_mutation
26.117	3259	3.20194	1.09178	0.594287	0.00728591	0.60874	0.580177	AM_Rescue=No_mutation	No_mutation
26.1498	3254.71	2.24707	0	0.593876	0.00728571	0.608329	0.579767	AM_Rescue=No_mutation	No_mutation
26.1827	3252.46	2.18762	2.10309	0.593477	0.00728679	0.607932	0.579366	AM_Rescue=No_mutation	No_mutation
26.2155	3248.17	0	1.07646	0.593477	0.00728679	0.607932	0.579366	AM_Rescue=No_mutation	No_mutation
26.2484	3247.09	2.18264	4.12713	0.593078	0.00728743	0.607535	0.578966	AM_Rescue=No_mutation	No_mutation
26.2812	3241.9	1.01479	2.02121	0.592892	0.00728841	0.607351	0.578778	AM_Rescue=No_mutation	No_mutation
26.3141	3239.93	2.14392	1.15287	0.5925	0.00728843	0.606959	0.578386	AM_Rescue=No_mutation	No_mutation
26.3469	3237.66	2.07808	4.25034	0.59212	0.00728869	0.606579	0.578005	AM_Rescue=No_mutation	No_mutation
26.4126	3233.47	4.37819	2.15212	0.591318	0.0072901	0.60578	0.577201	AM_Rescue=No_mutation	No_mutation
26.4455	3229.31	4.59621	5.37245	0.590476	0.00729255	0.604944	0.576355	AM_Rescue=No_mutation	No_mutation
26.4783	3221.5	1.08406	0	0.590278	0.0072935	0.604747	0.576154	AM_Rescue=No_mutation	No_mutation
26.5112	3220.41	5.55645	2.20192	0.589259	0.00729486	0.603732	0.575134	AM_Rescue=No_mutation	No_mutation
26.544	3212.65	3.39222	0	0.588637	0.00729518	0.60311	0.574511	AM_Rescue=No_mutation	No_mutation
26.5769	3209.26	2.03558	2.07148	0.588264	0.0072957	0.602738	0.574137	AM_Rescue=No_mutation	No_mutation
26.6097	3205.16	0	2.06818	0.588264	0.0072957	0.602738	0.574137	AM_Rescue=No_mutation	No_mutation
26.6426	3205.31	0	2.09531	0.588264	0.0072957	0.602738	0.574137	AM_Rescue=No_mutation	No_mutation
26.6754	3207.43	1.10286	2.10996	0.588061	0.0072956	0.602536	0.573935	AM_Rescue=No_mutation	No_mutation
26.7083	3204.22	2.14808	1.0391	0.587667	0.00729611	0.602143	0.57354	AM_Rescue=No_mutation	No_mutation
26.7411	3201.03	4.44249	1.04785	0.586852	0.00729777	0.601331	0.572721	AM_Rescue=No_mutation	No_mutation
26.774	3195.54	3.11679	0	0.586279	0.00730107	0.600765	0.572143	AM_Rescue=No_mutation	No_mutation
26.8068	3192.43	0	2.03621	0.586279	0.00730107	0.600765	0.572143	AM_Rescue=No_mutation	No_mutation
26.8397	3190.39	3.50927	1.00952	0.585634	0.00730128	0.600121	0.571498	AM_Rescue=No_mutation	No_mutation
26.8725	3188.07	0	1.01061	0.585634	0.00730128	0.600121	0.571498	AM_Rescue=No_mutation	No_mutation
26.9054	3187.06	3.25135	0	0.585037	0.00730472	0.599531	0.570894	AM_Rescue=No_mutation	No_mutation
26.9382	3185.93	1.10345	2.02892	0.584834	0.00730547	0.599329	0.57069	AM_Rescue=No_mutation	No_mutation
26.9711	3183.89	2.23744	1.02478	0.584423	0.00730518	0.598918	0.570279	AM_Rescue=No_mutation	No_mutation
27.0039	3181.71	1.01669	4.17108	0.584237	0.00730597	0.598733	0.570091	AM_Rescue=No_mutation	No_mutation
27.0368	3178.64	2.10401	1.04641	0.58385	0.00730705	0.598349	0.569703	AM_Rescue=No_mutation	No_mutation
27.0696	3175.49	1.19949	3.16826	0.583629	0.00730709	0.598128	0.569482	AM_Rescue=No_mutation	No_mutation
27.1025	3171.13	4.46023	0	0.582808	0.00730865	0.597311	0.568658	AM_Rescue=No_mutation	No_mutation
27.1353	3166.67	2.27354	4.30908	0.58239	0.00730853	0.596892	0.56824	AM_Rescue=No_mutation	No_mutation
27.1682	3162.24	1.04302	0	0.582198	0.00730834	0.5967	0.568049	AM_Rescue=No_mutation	No_mutation
27.2011	3162.41	2.29961	0	0.581775	0.00731014	0.59628	0.567622	AM_Rescue=No_mutation	No_mutation
27.2339	3161.18	1.07123	1.09094	0.581577	0.00731079	0.596084	0.567424	AM_Rescue=No_mutation	No_mutation
27.2668	3160.04	2.17341	0	0.581177	0.00731166	0.595686	0.567022	AM_Rescue=No_mutation	No_mutation
27.2996	3158.96	1.09615	1.04785	0.580976	0.00731311	0.595487	0.566818	AM_Rescue=No_mutation	No_mutation
27.3325	3156.81	3.23887	2.17382	0.58038	0.00731446	0.594894	0.566219	AM_Rescue=No_mutation	No_mutation
27.3653	3152.46	4.29825	2.17749	0.579588	0.00731572	0.594106	0.565426	AM_Rescue=No_mutation	No_mutation
27.3982	3145.99	2.75643	2.25469	0.579081	0.00731665	0.5936	0.564916	AM_Rescue=No_mutation	No_mutation
27.431	3142.1	3.5786	1.07496	0.578421	0.00731628	0.59294	0.564258	AM_Rescue=No_mutation	No_mutation
27.4639	3139.53	1.23943	2.04212	0.578193	0.00731777	0.592715	0.564026	AM_Rescue=No_mutation	No_mutation
27.4967	3136.25	1.01209	1.20177	0.578006	0.00731891	0.59253	0.563838	AM_Rescue=No_mutation	No_mutation
27.5296	3135.16	2.14967	0	0.57761	0.00731951	0.592135	0.56344	AM_Rescue=No_mutation	No_mutation
27.5624	3135.18	1.1154	1.05767	0.577404	0.00731959	0.59193	0.563235	AM_Rescue=No_mutation	No_mutation
27.5953	3134.14	4.3307	3.15804	0.576606	0.00732279	0.591139	0.562431	AM_Rescue=No_mutation	No_mutation
27.6281	3127.8	3.51975	1.07646	0.575958	0.00732495	0.590495	0.561778	AM_Rescue=No_mutation	No_mutation
27.661	3123.2	1.01674	2.19297	0.57577	0.00732508	0.590307	0.561591	AM_Rescue=No_mutation	No_mutation
27.6938	3121.03	4.33864	0	0.57497	0.00732779	0.589513	0.560785	AM_Rescue=No_mutation	No_mutation
27.7267	3116.69	0	2.25726	0.57497	0.00732779	0.589513	0.560785	AM_Rescue=No_mutation	No_mutation
27.7595	3114.44	3.7029	0	0.574286	0.00733055	0.588835	0.560097	AM_Rescue=No_mutation	No_mutation
27.7924	3110.73	0	1.14593	0.574286	0.00733055	0.588835	0.560097	AM_Rescue=No_mutation	No_mutation
27.8252	3111.98	0	2.33567	0.574286	0.00733055	0.588835	0.560097	AM_Rescue=No_mutation	No_mutation
27.8581	3110.72	1.28879	2.07961	0.574048	0.00733036	0.588597	0.559859	AM_Rescue=No_mutation	No_mutation
27.8909	3107.35	1.1226	2.17777	0.573841	0.00733018	0.588389	0.559652	AM_Rescue=No_mutation	No_mutation
27.9238	3106.21	3.10037	1.03936	0.573268	0.00733155	0.587819	0.559077	AM_Rescue=No_mutation	No_mutation
27.9566	3103.35	1.1407	1.04785	0.573057	0.00733134	0.587608	0.558867	AM_Rescue=No_mutation	No_mutation
27.9895	3101.16	2.14874	1.06734	0.57266	0.00733308	0.587215	0.558466	AM_Rescue=No_mutation	No_mutation
28.0223	3101.13	2.49622	0	0.572199	0.00733473	0.586757	0.558002	AM_Rescue=No_mutation	No_mutation
28.0552	3099.68	1.07655	3.27709	0.572	0.00733563	0.58656	0.557802	AM_Rescue=No_mutation	No_mutation
28.088	3097.47	2.0814	0	0.571616	0.00733516	0.586175	0.557419	AM_Rescue=No_mutation	No_mutation
28.1537	3096.44	2.10253	1.07862	0.571228	0.00733472	0.585786	0.557032	AM_Rescue=No_mutation	No_mutation
28.1866	3093.26	6.54707	1.04785	0.570019	0.00733962	0.584587	0.555814	AM_Rescue=No_mutation	No_mutation
28.2194	3090.01	3.21984	2.10223	0.569425	0.00734334	0.584001	0.555213	AM_Rescue=No_mutation	No_mutation
28.2523	3084.69	0	1.07646	0.569425	0.00734334	0.584001	0.555213	AM_Rescue=No_mutation	No_mutation
28.2852	3084.67	0	2.10039	0.569425	0.00734334	0.584001	0.555213	AM_Rescue=No_mutation	No_mutation
28.318	3082.57	2.09298	4.18616	0.569038	0.00734465	0.583617	0.554824	AM_Rescue=No_mutation	No_mutation
28.3509	3076.3	1.10767	1.07038	0.568833	0.00734449	0.583412	0.554619	AM_Rescue=No_mutation	No_mutation
28.3837	3074.12	1.01154	1.11929	0.568646	0.00734431	0.583225	0.554432	AM_Rescue=No_mutation	No_mutation
28.4166	3073.09	0	2.23085	0.568646	0.00734431	0.583225	0.554432	AM_Rescue=No_mutation	No_mutation
28.4823	3071.98	3.51273	4.29824	0.567996	0.00734463	0.582575	0.553782	AM_Rescue=No_mutation	No_mutation
28.5151	3064.17	1.04294	3.04399	0.567803	0.00734623	0.582385	0.553585	AM_Rescue=No_mutation	No_mutation
28.548	3062.22	2.16076	2.08899	0.567402	0.00734768	0.581988	0.553182	AM_Rescue=No_mutation	No_mutation
28.5808	3060.47	4.16099	5.41446	0.566631	0.0073499	0.581221	0.552407	AM_Rescue=No_mutation	No_mutation
28.6137	3050.89	4.27443	2.08544	0.565837	0.00735219	0.580432	0.551609	AM_Rescue=No_mutation	No_mutation
28.6465	3047.79	1.0722	1.01193	0.565638	0.00735227	0.580233	0.55141	AM_Rescue=No_mutation	No_mutation
28.6794	3045.71	1.1066	1.06998	0.565432	0.00735292	0.580029	0.551203	AM_Rescue=No_mutation	No_mutation
28.7122	3043.53	0	1.4623	0.565432	0.00735292	0.580029	0.551203	AM_Rescue=No_mutation	No_mutation
28.7451	3044.42	3.668	0	0.564751	0.007355	0.579352	0.550518	AM_Rescue=No_mutation	No_mutation
28.7779	3040.76	1.04747	3.19061	0.564556	0.00735621	0.57916	0.550321	AM_Rescue=No_mutation	No_mutation
28.8108	3038.85	1.15256	0	0.564342	0.0073586	0.578951	0.550102	AM_Rescue=No_mutation	No_mutation
28.8436	3038.71	3.1317	0	0.563761	0.00736139	0.578375	0.549516	AM_Rescue=No_mutation	No_mutation
28.8765	3036.59	2.08924	0	0.563373	0.00736245	0.577989	0.549126	AM_Rescue=No_mutation	No_mutation
28.9093	3036.65	0	2.1848	0.563373	0.00736245	0.577989	0.549126	AM_Rescue=No_mutation	No_mutation
28.9422	3035.47	0	2.1404	0.563373	0.00736245	0.577989	0.549126	AM_Rescue=No_mutation	No_mutation
28.975	3034.36	2.03402	2.13856	0.562995	0.00736401	0.577615	0.548745	AM_Rescue=No_mutation	No_mutation
29.0079	3031.23	2.15727	0	0.562594	0.0073655	0.577217	0.548342	AM_Rescue=No_mutation	No_mutation
29.0407	3031.44	3.14933	1.012	0.56201	0.00736673	0.576636	0.547755	AM_Rescue=No_mutation	No_mutation
29.0736	3028.42	5.91526	0	0.560912	0.00737033	0.575545	0.546651	AM_Rescue=No_mutation	No_mutation
29.1064	3022.51	5.81274	1.01162	0.559834	0.00737466	0.574476	0.545564	AM_Rescue=No_mutation	No_mutation
29.1393	3015.68	3.17751	1.00872	0.559244	0.00737465	0.573886	0.544975	AM_Rescue=No_mutation	No_mutation
29.1721	3013.69	2.1155	3.17351	0.558851	0.00737658	0.573498	0.544579	AM_Rescue=No_mutation	No_mutation
29.205	3009.42	4.37495	6.36246	0.558039	0.00737739	0.572687	0.543765	AM_Rescue=No_mutation	No_mutation
29.2378	2998.69	0	1.12771	0.558039	0.00737739	0.572687	0.543765	AM_Rescue=No_mutation	No_mutation
29.2707	2998.66	2.38985	0	0.557594	0.00737741	0.572242	0.54332	AM_Rescue=No_mutation	No_mutation
29.3035	2997.32	2.38582	2.20595	0.55715	0.00737897	0.571802	0.542874	AM_Rescue=No_mutation	No_mutation
29.3364	2993.83	1.0152	1.01382	0.556961	0.00737893	0.571613	0.542685	AM_Rescue=No_mutation	No_mutation
29.3693	2992.91	3.13074	0	0.556379	0.00737917	0.571031	0.542102	AM_Rescue=No_mutation	No_mutation
29.4021	2992.05	1.23696	1.0488	0.556149	0.00737978	0.570802	0.541871	AM_Rescue=No_mutation	No_mutation
29.435	2989.76	4.29222	2.14452	0.55535	0.00738319	0.570011	0.541066	AM_Rescue=No_mutation	No_mutation
29.4678	2983.33	1.12816	0	0.55514	0.00738445	0.569804	0.540854	AM_Rescue=No_mutation	No_mutation
29.5007	2983.24	1.0138	0	0.554951	0.00738442	0.569615	0.540665	AM_Rescue=No_mutation	No_mutation
29.5335	2983.24	2.18478	1.01239	0.554545	0.00738631	0.569213	0.540255	AM_Rescue=No_mutation	No_mutation
29.5664	2982.17	0	2.38065	0.554545	0.00738631	0.569213	0.540255	AM_Rescue=No_mutation	No_mutation
29.5992	2979.79	3.46531	1.05705	0.5539	0.00738698	0.568569	0.539609	AM_Rescue=No_mutation	No_mutation
29.6321	2976.32	1.08743	0	0.553698	0.00738665	0.568366	0.539408	AM_Rescue=No_mutation	No_mutation
29.6649	2975.23	1.32396	2.13058	0.553451	0.00738702	0.568121	0.539161	AM_Rescue=No_mutation	No_mutation
29.6978	2972.85	1.02679	0	0.55326	0.00738693	0.567929	0.53897	AM_Rescue=No_mutation	No_mutation
29.7306	2972.94	3.30179	1.12241	0.552646	0.0073885	0.567318	0.538353	AM_Rescue=No_mutation	No_mutation
29.7635	2969.53	3.11387	2.02439	0.552066	0.00738874	0.566739	0.537773	AM_Rescue=No_mutation	No_mutation
29.7963	2965.56	1.13865	2.42795	0.551854	0.00738851	0.566527	0.537561	AM_Rescue=No_mutation	No_mutation
29.862	2964.12	3.35136	2.13465	0.55123	0.0073898	0.565906	0.536935	AM_Rescue=No_mutation	No_mutation
29.8949	2958.64	2.17987	3.07955	0.550824	0.0073895	0.565499	0.53653	AM_Rescue=No_mutation	No_mutation
29.9277	2956.77	5.28903	0	0.549839	0.0073911	0.564518	0.535542	AM_Rescue=No_mutation	No_mutation
29.9934	2956.04	1.09221	1.04383	0.549636	0.00739074	0.564314	0.535339	AM_Rescue=No_mutation	No_mutation
30.0263	2955.04	4.47631	2.04357	0.548803	0.00739084	0.563482	0.534507	AM_Rescue=No_mutation	No_mutation
30.0591	2950.78	3.48408	0	0.548155	0.00739159	0.562836	0.533858	AM_Rescue=No_mutation	No_mutation
30.092	2948.31	1.28165	3.26017	0.547917	0.00739448	0.562603	0.533614	AM_Rescue=No_mutation	No_mutation
30.1248	2944.92	2.34428	0	0.547481	0.00739611	0.56217	0.533175	AM_Rescue=No_mutation	No_mutation
30.1577	2944.76	1.07374	1.01193	0.547281	0.00739789	0.561974	0.532972	AM_Rescue=No_mutation	No_mutation
30.1905	2942.68	1.17497	1.05196	0.547063	0.00739758	0.561755	0.532754	AM_Rescue=No_mutation	No_mutation
30.2234	2940.45	2.22158	1.09935	0.546649	0.00739714	0.561341	0.532342	AM_Rescue=No_mutation	No_mutation
30.2562	2938.2	0	2.23067	0.546649	0.00739714	0.561341	0.532342	AM_Rescue=No_mutation	No_mutation
30.2891	2936.99	0	2.11038	0.546649	0.00739714	0.561341	0.532342	AM_Rescue=No_mutation	No_mutation
30.3219	2934.88	1.16439	0	0.546432	0.00739694	0.561124	0.532125	AM_Rescue=No_mutation	No_mutation
30.3548	2935.81	2.35226	1.04785	0.545995	0.00739779	0.560688	0.531686	AM_Rescue=No_mutation	No_mutation
30.3876	2932.41	1.06139	4.22265	0.545797	0.00739745	0.56049	0.531489	AM_Rescue=No_mutation	No_mutation
30.4205	2928.4	2.34809	0	0.545359	0.00739939	0.560056	0.531048	AM_Rescue=No_mutation	No_mutation
30.4862	2929.26	1.04904	0	0.545164	0.00740113	0.559865	0.530849	AM_Rescue=No_mutation	No_mutation
30.5519	2932.64	0	2.0821	0.545164	0.00740113	0.559865	0.530849	AM_Rescue=No_mutation	No_mutation
30.5848	2930.56	1.16065	2.33226	0.544948	0.00740282	0.559652	0.53063	AM_Rescue=No_mutation	No_mutation
30.6176	2928.17	2.16821	0	0.544545	0.00740205	0.559247	0.530228	AM_Rescue=No_mutation	No_mutation
30.6505	2926	1.21509	0	0.544318	0.0074031	0.559023	0.53	AM_Rescue=No_mutation	No_mutation
30.6833	2925.91	2.71562	1.04065	0.543813	0.00740595	0.558524	0.52949	AM_Rescue=No_mutation	No_mutation
30.7162	2924.18	5.4038	1.04289	0.542808	0.00740567	0.557519	0.528486	AM_Rescue=No_mutation	No_mutation
30.749	2917.74	2.11402	0	0.542415	0.00740501	0.557124	0.528094	AM_Rescue=No_mutation	No_mutation
30.7819	2916.83	2.05187	1.05843	0.542033	0.00740449	0.556742	0.527713	AM_Rescue=No_mutation	No_mutation
30.8147	2919.11	3.32008	1.05491	0.541417	0.00740562	0.556128	0.527095	AM_Rescue=No_mutation	No_mutation
30.8476	2918.84	0	1.08441	0.541417	0.00740562	0.556128	0.527095	AM_Rescue=No_mutation	No_mutation
30.8804	2919.79	1.15655	0	0.541202	0.00740521	0.555913	0.526881	AM_Rescue=No_mutation	No_mutation
30.9461	2920.77	0	3.18198	0.541202	0.00740521	0.555913	0.526881	AM_Rescue=No_mutation	No_mutation
30.979	2920.91	1.21274	0	0.540978	0.00740472	0.555687	0.526658	AM_Rescue=No_mutation	No_mutation
31.0447	2925.12	0	6.38134	0.540978	0.00740472	0.555687	0.526658	AM_Rescue=No_mutation	No_mutation
31.0775	2918.74	1.09084	0	0.540776	0.00740433	0.555484	0.526456	AM_Rescue=No_mutation	No_mutation
31.1104	2919.73	2.28481	2.07582	0.540352	0.00740418	0.555061	0.526034	AM_Rescue=No_mutation	No_mutation
31.1432	2916.42	4.50908	0	0.539517	0.00740484	0.554227	0.525197	AM_Rescue=No_mutation	No_mutation
31.1761	2911.91	3.28697	3.26455	0.538908	0.00740377	0.553616	0.52459	AM_Rescue=No_mutation	No_mutation
31.2418	2905.36	3.41227	1.07971	0.538275	0.00740466	0.552985	0.523956	AM_Rescue=No_mutation	No_mutation
31.2746	2902.98	3.25284	2.10512	0.537672	0.00740383	0.552381	0.523355	AM_Rescue=No_mutation	No_mutation
31.3075	2897.62	2.11345	0	0.53728	0.00740344	0.551988	0.522963	AM_Rescue=No_mutation	No_mutation
31.3403	2896.6	2.21315	0	0.536869	0.00740413	0.551579	0.522552	AM_Rescue=No_mutation	No_mutation
31.3732	2894.39	1.10521	0	0.536664	0.0074041	0.551374	0.522347	AM_Rescue=No_mutation	No_mutation
31.406	2893.28	2.10444	0	0.536274	0.00740321	0.550982	0.521958	AM_Rescue=No_mutation	No_mutation
31.4389	2894.44	2.42817	2.42373	0.535824	0.00740635	0.550539	0.521503	AM_Rescue=No_mutation	No_mutation
31.4717	2890.73	1.00772	0	0.535637	0.00740737	0.550354	0.521314	AM_Rescue=No_mutation	No_mutation
31.5046	2892.88	4.3655	2.14234	0.534829	0.00740604	0.549543	0.520508	AM_Rescue=No_mutation	No_mutation
31.5375	2889.96	3.42454	2.15178	0.534195	0.00740857	0.548915	0.51987	AM_Rescue=No_mutation	No_mutation
31.5703	2885.45	1.00872	1.05509	0.534008	0.0074081	0.548727	0.519684	AM_Rescue=No_mutation	No_mutation
31.6032	2883.39	2.42717	0	0.533559	0.00740754	0.548277	0.519236	AM_Rescue=No_mutation	No_mutation
31.636	2880.96	1.11957	0	0.533351	0.00740784	0.54807	0.519028	AM_Rescue=No_mutation	No_mutation
31.6689	2880.91	4.42612	0	0.532532	0.00741303	0.547261	0.518199	AM_Rescue=No_mutation	No_mutation
31.7017	2876.48	0	2.01719	0.532532	0.00741303	0.547261	0.518199	AM_Rescue=No_mutation	No_mutation
31.7346	2874.47	4.47371	2.07206	0.531703	0.00741181	0.54643	0.517373	AM_Rescue=No_mutation	No_mutation
31.7674	2867.92	3.38166	0	0.531076	0.00741335	0.545807	0.516743	AM_Rescue=No_mutation	No_mutation
31.8003	2865.67	0	1.01968	0.531076	0.00741335	0.545807	0.516743	AM_Rescue=No_mutation	No_mutation
31.8331	2864.65	1.01753	1.1871	0.530888	0.0074134	0.545618	0.516555	AM_Rescue=No_mutation	No_mutation
31.866	2864.58	1.01508	1.00825	0.5307	0.0074129	0.545429	0.516368	AM_Rescue=No_mutation	No_mutation
31.8988	2862.55	2.12216	1.06837	0.530306	0.00741593	0.545042	0.515969	AM_Rescue=No_mutation	No_mutation
31.9317	2860.45	1.02507	1.1025	0.530116	0.00741545	0.544851	0.515779	AM_Rescue=No_mutation	No_mutation
31.9645	2858.32	2.09788	0	0.529727	0.00741444	0.54446	0.515392	AM_Rescue=No_mutation	No_mutation
32.0302	2859.3	1.11996	2.29742	0.529519	0.00741517	0.544254	0.515184	AM_Rescue=No_mutation	No_mutation
32.0631	2855.88	2.27316	0	0.529098	0.00741584	0.543834	0.514761	AM_Rescue=No_mutation	No_mutation
32.0959	2855.67	1.14102	1.15576	0.528887	0.00741529	0.543622	0.514551	AM_Rescue=No_mutation	No_mutation
32.1288	2853.37	1.07497	3.24066	0.528687	0.00741481	0.543422	0.514352	AM_Rescue=No_mutation	No_mutation
32.1616	2851.14	1.01416	0	0.528499	0.00741437	0.543233	0.514165	AM_Rescue=No_mutation	No_mutation
32.1945	2850.13	1.05226	2.08583	0.528304	0.00741428	0.543038	0.51397	AM_Rescue=No_mutation	No_mutation
32.2273	2848.14	0	1.11508	0.528304	0.00741428	0.543038	0.51397	AM_Rescue=No_mutation	No_mutation
32.2602	2849.44	2.18687	2.27632	0.527899	0.00741321	0.54263	0.513567	AM_Rescue=No_mutation	No_mutation
32.293	2846	1.0152	1.12253	0.52771	0.00741295	0.542441	0.513379	AM_Rescue=No_mutation	No_mutation
32.3259	2843.86	1.33494	4.18813	0.527463	0.00741256	0.542193	0.513133	AM_Rescue=No_mutation	No_mutation
32.3916	2838.34	0	1.11381	0.527463	0.00741256	0.542193	0.513133	AM_Rescue=No_mutation	No_mutation
32.4244	2838.37	0	3.27931	0.527463	0.00741256	0.542193	0.513133	AM_Rescue=No_mutation	No_mutation
32.4573	2835.09	0	2.12555	0.527463	0.00741256	0.542193	0.513133	AM_Rescue=No_mutation	No_mutation
32.4901	2834.11	2.17756	1.00694	0.527057	0.00741359	0.54179	0.512726	AM_Rescue=No_mutation	No_mutation
32.523	2830.92	2.13466	1.0488	0.52666	0.00741492	0.541395	0.512326	AM_Rescue=No_mutation	No_mutation
32.5558	2831.23	1.07027	0	0.526461	0.00741579	0.541198	0.512125	AM_Rescue=No_mutation	No_mutation
32.5887	2830.16	1.03577	0	0.526268	0.00741532	0.541005	0.511933	AM_Rescue=No_mutation	No_mutation
32.6216	2829.13	2.27314	2.1281	0.525845	0.00741457	0.54058	0.511512	AM_Rescue=No_mutation	No_mutation
32.6544	2824.73	0	3.15293	0.525845	0.00741457	0.54058	0.511512	AM_Rescue=No_mutation	No_mutation
32.6873	2823.6	3.20537	1.08441	0.525248	0.00741544	0.539985	0.510914	AM_Rescue=No_mutation	No_mutation
32.7201	2820.38	3.52661	3.19736	0.524592	0.00741989	0.539338	0.510249	AM_Rescue=No_mutation	No_mutation
32.753	2816.76	2.18938	1.01082	0.524184	0.00742042	0.538931	0.50984	AM_Rescue=No_mutation	No_mutation
32.7858	2813.56	2.1359	1.44202	0.523786	0.00741944	0.538532	0.509444	AM_Rescue=No_mutation	No_mutation
32.8187	2811.18	3.25606	0	0.523179	0.00742182	0.53793	0.508833	AM_Rescue=No_mutation	No_mutation
32.8515	2810.44	0	1.36994	0.523179	0.00742182	0.53793	0.508833	AM_Rescue=No_mutation	No_mutation
32.9829	2811.25	2.12009	3.23066	0.522785	0.00742125	0.537534	0.50844	AM_Rescue=No_mutation	No_mutation
33.0158	2805.9	2.25076	1.03522	0.522365	0.00742013	0.537113	0.508023	AM_Rescue=No_mutation	No_mutation
33.0486	2802.62	0	1.22766	0.522365	0.00742013	0.537113	0.508023	AM_Rescue=No_mutation	No_mutation
33.0815	2802.56	5.36059	0	0.521366	0.00742386	0.536122	0.507017	AM_Rescue=No_mutation	No_mutation
33.1143	2800.43	1.11765	1.06584	0.521158	0.00742343	0.535913	0.50681	AM_Rescue=No_mutation	No_mutation
33.1472	2798.25	2.25046	1.0196	0.520739	0.007425	0.535497	0.506388	AM_Rescue=No_mutation	No_mutation
33.18	2797.16	1.10885	1.07646	0.520533	0.00742463	0.53529	0.506182	AM_Rescue=No_mutation	No_mutation
33.2129	2794.98	1.02764	1.04437	0.520341	0.00742452	0.535098	0.505991	AM_Rescue=No_mutation	No_mutation
33.2457	2794.99	2.02576	2.26186	0.519964	0.00742468	0.534722	0.505614	AM_Rescue=No_mutation	No_mutation
33.2786	2790.7	1.08792	2.17436	0.519761	0.0074241	0.534518	0.505412	AM_Rescue=No_mutation	No_mutation
33.3114	2787.44	2.0881	2.07137	0.519372	0.00742459	0.53413	0.505022	AM_Rescue=No_mutation	No_mutation
33.3443	2783.28	3.66351	3.21595	0.518688	0.00742731	0.533452	0.504334	AM_Rescue=No_mutation	No_mutation
33.3771	2776.4	1.13906	0	0.518476	0.00742776	0.53324	0.50412	AM_Rescue=No_mutation	No_mutation
33.41	2775.26	1.07975	1.09622	0.518274	0.00742959	0.533042	0.503915	AM_Rescue=No_mutation	No_mutation
33.4428	2775.19	1.02719	0	0.518082	0.00742902	0.532849	0.503724	AM_Rescue=No_mutation	No_mutation
33.4757	2774.16	1.01508	1.12801	0.517892	0.00743056	0.532663	0.503532	AM_Rescue=No_mutation	No_mutation
33.5085	2773.04	1.01941	0	0.517702	0.00743127	0.532474	0.50334	AM_Rescue=No_mutation	No_mutation
33.5742	2774.29	3.14289	1.08293	0.517116	0.00743128	0.531888	0.502754	AM_Rescue=No_mutation	No_mutation
33.6071	2771.12	0	2.23506	0.517116	0.00743128	0.531888	0.502754	AM_Rescue=No_mutation	No_mutation
33.6399	2771.01	2.10285	1.04061	0.516723	0.00743412	0.531501	0.502356	AM_Rescue=No_mutation	No_mutation
33.6728	2769.89	3.3752	2.13216	0.516094	0.00743426	0.530872	0.501726	AM_Rescue=No_mutation	No_mutation
33.7057	2764.38	1.11166	3.20152	0.515886	0.00743365	0.530663	0.50152	AM_Rescue=No_mutation	No_mutation
33.7385	2762.2	1.0152	0	0.515696	0.00743458	0.530476	0.501329	AM_Rescue=No_mutation	No_mutation
33.7714	2761.18	3.21254	2.0693	0.515096	0.00743371	0.529874	0.500731	AM_Rescue=No_mutation	No_mutation
33.8371	2757	1.01246	2.11773	0.514907	0.00743312	0.529684	0.500543	AM_Rescue=No_mutation	No_mutation
33.8699	2754.92	2.12598	0	0.51451	0.0074323	0.529285	0.500147	AM_Rescue=No_mutation	No_mutation
33.9028	2755.1	0	2.04764	0.51451	0.0074323	0.529285	0.500147	AM_Rescue=No_mutation	No_mutation
33.9356	2753.05	2.03695	1.23805	0.514129	0.00743259	0.528905	0.499766	AM_Rescue=No_mutation	No_mutation
33.9685	2749.78	3.50259	2.14464	0.513474	0.00743212	0.52825	0.499112	AM_Rescue=No_mutation	No_mutation
34.0342	2746.16	0	2.18472	0.513474	0.00743212	0.52825	0.499112	AM_Rescue=No_mutation	No_mutation
34.067	2745.22	1.09611	2.27679	0.513269	0.00743382	0.528048	0.498904	AM_Rescue=No_mutation	No_mutation
34.0999	2743.02	1.14008	0	0.513056	0.00743496	0.527837	0.498689	AM_Rescue=No_mutation	No_mutation
34.1327	2742.98	2.49528	1.054	0.512589	0.00743593	0.527373	0.49822	AM_Rescue=No_mutation	No_mutation
34.1656	2740.5	0	1.31145	0.512589	0.00743593	0.527373	0.49822	AM_Rescue=No_mutation	No_mutation
34.1984	2741.46	2.28966	1.08696	0.512161	0.00743742	0.526948	0.49779	AM_Rescue=No_mutation	No_mutation
34.2313	2739.19	2.41025	3.06844	0.51171	0.00744013	0.526503	0.497334	AM_Rescue=No_mutation	No_mutation
34.2641	2733.71	1.00755	0	0.511522	0.00743961	0.526313	0.497146	AM_Rescue=No_mutation	No_mutation
34.297	2732.71	1.11219	2.08373	0.511314	0.00744064	0.526107	0.496936	AM_Rescue=No_mutation	No_mutation
34.3298	2730.57	1.01223	2.19766	0.511124	0.00744014	0.525917	0.496748	AM_Rescue=No_mutation	No_mutation
34.3627	2729.55	1.07905	1.07596	0.510922	0.0074415	0.525717	0.496543	AM_Rescue=No_mutation	No_mutation
34.3955	2727.4	2.26135	0	0.510498	0.00744327	0.525297	0.496116	AM_Rescue=No_mutation	No_mutation
34.4284	2725.13	2.22618	2.24834	0.510081	0.00744501	0.524884	0.495696	AM_Rescue=No_mutation	No_mutation
34.4612	2722.74	1.20339	2.34346	0.509856	0.00744427	0.524657	0.495472	AM_Rescue=No_mutation	No_mutation
34.4941	2720.21	1.09872	0	0.50965	0.00744482	0.524453	0.495265	AM_Rescue=No_mutation	No_mutation
34.5269	2722.21	2.16249	2.08315	0.509245	0.00744594	0.52405	0.494859	AM_Rescue=No_mutation	No_mutation
34.5926	2721.53	1.03041	1.05654	0.509052	0.00744724	0.52386	0.494663	AM_Rescue=No_mutation	No_mutation
34.6255	2720.58	1.01023	1.05196	0.508863	0.0074488	0.523674	0.494471	AM_Rescue=No_mutation	No_mutation
34.6583	2718.52	1.0182	1.03846	0.508673	0.00745042	0.523487	0.494278	AM_Rescue=No_mutation	No_mutation
34.6912	2716.47	3.40932	0	0.508034	0.00745116	0.52285	0.493638	AM_Rescue=No_mutation	No_mutation
34.724	2714.34	1.46795	4.17154	0.50776	0.00745039	0.522574	0.493365	AM_Rescue=No_mutation	No_mutation
34.7569	2711.05	0	3.22868	0.50776	0.00745039	0.522574	0.493365	AM_Rescue=No_mutation	No_mutation
34.7898	2707.82	1.22759	0	0.507529	0.00745045	0.522344	0.493135	AM_Rescue=No_mutation	No_mutation
34.8226	2707.6	2.23371	1.10702	0.507111	0.00745065	0.521926	0.492716	AM_Rescue=No_mutation	No_mutation
34.8555	2705.29	2.20702	0	0.506697	0.00744924	0.52151	0.492305	AM_Rescue=No_mutation	No_mutation
34.8883	2703.08	3.52408	2.16574	0.506036	0.00744834	0.520848	0.491646	AM_Rescue=No_mutation	No_mutation
34.9212	2698.62	0	2.15132	0.506036	0.00744834	0.520848	0.491646	AM_Rescue=No_mutation	No_mutation
34.954	2697.53	1.04908	1.0488	0.50584	0.00744767	0.520649	0.491451	AM_Rescue=No_mutation	No_mutation
34.9869	2700.12	1.19707	0	0.505615	0.00744705	0.520424	0.491228	AM_Rescue=No_mutation	No_mutation
35.0197	2700.01	1.25777	2.05181	0.50538	0.00744634	0.520187	0.490994	AM_Rescue=No_mutation	No_mutation
35.0526	2696.7	1.07883	2.28465	0.505178	0.00744564	0.519984	0.490793	AM_Rescue=No_mutation	No_mutation
35.0854	2693.34	0	1.07646	0.505178	0.00744564	0.519984	0.490793	AM_Rescue=No_mutation	No_mutation
35.1183	2692.26	1.05134	1.07167	0.50498	0.00744495	0.519785	0.490597	AM_Rescue=No_mutation	No_mutation
35.1511	2691.25	1.08517	4.37255	0.504777	0.00744428	0.51958	0.490395	AM_Rescue=No_mutation	No_mutation
35.184	2685.79	2.10909	0	0.50438	0.00744305	0.519181	0.490001	AM_Rescue=No_mutation	No_mutation
35.2168	2683.68	1.12869	1.04785	0.504168	0.00744343	0.51897	0.489788	AM_Rescue=No_mutation	No_mutation
35.2825	2683.98	2.10842	0	0.503772	0.0074443	0.518576	0.489391	AM_Rescue=No_mutation	No_mutation
35.3154	2682.92	2.2056	2.094	0.503358	0.00744609	0.518166	0.488973	AM_Rescue=No_mutation	No_mutation
35.3482	2679.75	2.21628	0	0.502942	0.00744549	0.517748	0.488559	AM_Rescue=No_mutation	No_mutation
35.3811	2678.6	1.28189	1.12131	0.502701	0.00744471	0.517506	0.488319	AM_Rescue=No_mutation	No_mutation
35.4139	2677.21	1.14593	1.02181	0.502486	0.00744677	0.517295	0.4881	AM_Rescue=No_mutation	No_mutation
35.4468	2675.04	4.20512	2.09898	0.501696	0.00744889	0.51651	0.487307	AM_Rescue=No_mutation	No_mutation
35.4796	2668.74	4.44392	0	0.500861	0.00745171	0.515681	0.486466	AM_Rescue=No_mutation	No_mutation
35.5125	2664.29	1.04421	2.06504	0.500664	0.00745289	0.515487	0.486268	AM_Rescue=No_mutation	No_mutation
35.5453	2661.18	3.30322	1.29974	0.500043	0.00745247	0.514865	0.485648	AM_Rescue=No_mutation	No_mutation
35.5782	2656.58	2.06434	0	0.499654	0.0074515	0.514474	0.485261	AM_Rescue=No_mutation	No_mutation
35.6439	2655.57	1.10569	1.10321	0.499446	0.00745297	0.514269	0.48505	AM_Rescue=No_mutation	No_mutation
35.6767	2653.36	1.16631	2.02884	0.499227	0.00745249	0.514049	0.484832	AM_Rescue=No_mutation	No_mutation
35.7096	2651.33	1.01516	0	0.499036	0.0074518	0.513857	0.484642	AM_Rescue=No_mutation	No_mutation
35.7424	2650.31	2.16691	3.16545	0.498627	0.00745131	0.513448	0.484235	AM_Rescue=No_mutation	No_mutation
35.7753	2646.03	1.14624	1.14593	0.498411	0.00745219	0.513234	0.484017	AM_Rescue=No_mutation	No_mutation
35.8081	2645.01	1.10524	1.0488	0.498203	0.00745153	0.513024	0.48381	AM_Rescue=No_mutation	No_mutation
35.841	2642.85	1.01503	0	0.498012	0.00745239	0.512835	0.483618	AM_Rescue=No_mutation	No_mutation
35.8739	2641.84	1.07895	3.2465	0.497808	0.00745272	0.512632	0.483414	AM_Rescue=No_mutation	No_mutation
35.9067	2637.51	0	2.02131	0.497808	0.00745272	0.512632	0.483414	AM_Rescue=No_mutation	No_mutation
35.9396	2636.5	1.11381	0	0.497598	0.00745209	0.51242	0.483205	AM_Rescue=No_mutation	No_mutation
35.9724	2637.48	1.07733	2.22055	0.497395	0.00745271	0.512219	0.483	AM_Rescue=No_mutation	No_mutation
36.0053	2636.27	3.14886	0	0.496801	0.00745293	0.511625	0.482406	AM_Rescue=No_mutation	No_mutation
36.071	2635.38	0	2.0909	0.496801	0.00745293	0.511625	0.482406	AM_Rescue=No_mutation	No_mutation
36.1038	2634.36	1.01435	3.16332	0.49661	0.00745368	0.511435	0.482213	AM_Rescue=No_mutation	No_mutation
36.1367	2632.37	0	3.1737	0.49661	0.00745368	0.511435	0.482213	AM_Rescue=No_mutation	No_mutation
36.1695	2630.49	2.39993	1.22655	0.496156	0.00745487	0.510985	0.481758	AM_Rescue=No_mutation	No_mutation
36.2024	2627.99	3.12395	0	0.495567	0.0074561	0.510398	0.481166	AM_Rescue=No_mutation	No_mutation
36.2352	2626.08	1.01395	2.16388	0.495375	0.00745767	0.51021	0.480972	AM_Rescue=No_mutation	No_mutation
36.2681	2623.91	0	3.16592	0.495375	0.00745767	0.51021	0.480972	AM_Rescue=No_mutation	No_mutation
36.3009	2620.74	1.11206	3.33836	0.495165	0.00745975	0.510004	0.480758	AM_Rescue=No_mutation	No_mutation
36.3338	2619.48	1.02119	2.05939	0.494972	0.00745908	0.50981	0.480566	AM_Rescue=No_mutation	No_mutation
36.3666	2618.85	3.27314	1.01716	0.494353	0.00746106	0.509195	0.479944	AM_Rescue=No_mutation	No_mutation
36.3995	2615.62	1.08545	3.42256	0.494148	0.00746029	0.508989	0.479741	AM_Rescue=No_mutation	No_mutation
36.498	2614.61	2.12226	0	0.493747	0.00745885	0.508585	0.479342	AM_Rescue=No_mutation	No_mutation
36.5309	2613.55	2.16436	1.00581	0.493338	0.00745768	0.508174	0.478936	AM_Rescue=No_mutation	No_mutation
36.5637	2610.38	0	6.31543	0.493338	0.00745768	0.508174	0.478936	AM_Rescue=No_mutation	No_mutation
36.5966	2606.39	3.34501	3.19968	0.492705	0.00745981	0.507545	0.478299	AM_Rescue=No_mutation	No_mutation
36.6294	2600.86	0	2.08248	0.492705	0.00745981	0.507545	0.478299	AM_Rescue=No_mutation	No_mutation
36.6623	2598.78	2.12459	3.21523	0.492302	0.00746009	0.507143	0.477896	AM_Rescue=No_mutation	No_mutation
36.6951	2594.45	1.17451	2.06271	0.492079	0.00745924	0.506919	0.477675	AM_Rescue=No_mutation	No_mutation
36.728	2591.22	0	5.17125	0.492079	0.00745924	0.506919	0.477675	AM_Rescue=No_mutation	No_mutation
36.7608	2586.04	1.10062	2.20457	0.49187	0.00745887	0.506709	0.477466	AM_Rescue=No_mutation	No_mutation
36.7937	2582.74	1.07	1.0693	0.491666	0.00746085	0.506509	0.477259	AM_Rescue=No_mutation	No_mutation
36.8265	2583.93	0	1.20735	0.491666	0.00746085	0.506509	0.477259	AM_Rescue=No_mutation	No_mutation
36.8594	2583.76	1.21308	0	0.491435	0.00746024	0.506277	0.477029	AM_Rescue=No_mutation	No_mutation
36.8922	2582.54	2.11134	3.17576	0.491034	0.00745892	0.505873	0.47663	AM_Rescue=No_mutation	No_mutation
36.9251	2578.41	3.03828	3.1354	0.490455	0.00745911	0.505295	0.476051	AM_Rescue=No_mutation	No_mutation
36.958	2572.23	1.06363	0	0.490252	0.00746013	0.505094	0.475847	AM_Rescue=No_mutation	No_mutation
36.9908	2572.18	0	7.30125	0.490252	0.00746013	0.505094	0.475847	AM_Rescue=No_mutation	No_mutation
37.0237	2566.01	2.32591	4.30072	0.489808	0.00745897	0.504648	0.475405	AM_Rescue=No_mutation	No_mutation
37.0565	2559.38	1.08545	3.39536	0.4896	0.00745838	0.504439	0.475198	AM_Rescue=No_mutation	No_mutation
37.0894	2555.96	2.14916	2.24774	0.489188	0.00745827	0.504027	0.474787	AM_Rescue=No_mutation	No_mutation
37.1222	2551.57	2.1049	0	0.488785	0.00745705	0.503621	0.474386	AM_Rescue=No_mutation	No_mutation
37.1551	2550.68	1.15912	1.03936	0.488563	0.00745913	0.503403	0.47416	AM_Rescue=No_mutation	No_mutation
37.1879	2550.65	0	2.05461	0.488563	0.00745913	0.503403	0.47416	AM_Rescue=No_mutation	No_mutation
37.2208	2549.68	3.33796	0	0.487923	0.00745855	0.502763	0.473522	AM_Rescue=No_mutation	No_mutation
37.2536	2548.5	2.11931	4.26492	0.487517	0.00745832	0.502357	0.473116	AM_Rescue=No_mutation	No_mutation
37.2865	2542.11	0	2.17131	0.487517	0.00745832	0.502357	0.473116	AM_Rescue=No_mutation	No_mutation
37.3193	2539.94	1.13791	4.41544	0.487299	0.00746001	0.502142	0.472895	AM_Rescue=No_mutation	No_mutation
37.3522	2535.71	1.19689	1.09421	0.487069	0.00746114	0.501914	0.472663	AM_Rescue=No_mutation	No_mutation
37.385	2534.62	0	2.23264	0.487069	0.00746114	0.501914	0.472663	AM_Rescue=No_mutation	No_mutation
37.4179	2532.39	1.22309	0	0.486834	0.00746023	0.501677	0.472429	AM_Rescue=No_mutation	No_mutation
37.4507	2532.19	0	2.06445	0.486834	0.00746023	0.501677	0.472429	AM_Rescue=No_mutation	No_mutation
37.4836	2530.13	0	2.22696	0.486834	0.00746023	0.501677	0.472429	AM_Rescue=No_mutation	No_mutation
37.5493	2528.92	2.45323	1.12529	0.486362	0.00746036	0.501206	0.471957	AM_Rescue=No_mutation	No_mutation
37.5821	2525.34	1.16866	3.32304	0.486136	0.00746277	0.500985	0.471728	AM_Rescue=No_mutation	No_mutation
37.615	2520.85	0	1.11508	0.486136	0.00746277	0.500985	0.471728	AM_Rescue=No_mutation	No_mutation
37.6478	2519.73	1.07399	3.1857	0.485929	0.00746201	0.500777	0.471522	AM_Rescue=No_mutation	No_mutation
37.6807	2516.48	3.36609	1.19177	0.485279	0.0074656	0.500134	0.470865	AM_Rescue=No_mutation	No_mutation
37.7135	2513.18	0	3.39779	0.485279	0.0074656	0.500134	0.470865	AM_Rescue=No_mutation	No_mutation
37.7464	2511.88	0	3.15223	0.485279	0.0074656	0.500134	0.470865	AM_Rescue=No_mutation	No_mutation
37.7792	2508.73	3.23017	1.0488	0.484654	0.00746556	0.49951	0.470241	AM_Rescue=No_mutation	No_mutation
37.8121	2504.45	0	3.14129	0.484654	0.00746556	0.49951	0.470241	AM_Rescue=No_mutation	No_mutation
37.8449	2501.31	1.09927	0	0.484441	0.00746543	0.499297	0.470028	AM_Rescue=No_mutation	No_mutation
37.8778	2500.21	1.13552	2.01663	0.484221	0.00746666	0.499079	0.469806	AM_Rescue=No_mutation	No_mutation
37.9106	2499.58	1.01192	2.13403	0.484025	0.00746731	0.498885	0.469609	AM_Rescue=No_mutation	No_mutation
37.9435	2496.44	2.52438	0	0.483536	0.0074671	0.498395	0.46912	AM_Rescue=No_mutation	No_mutation
37.9763	2494.95	1.12953	2.20525	0.483317	0.00746923	0.49818	0.468897	AM_Rescue=No_mutation	No_mutation
38.0092	2491.62	2.26077	3.08127	0.482878	0.00747227	0.497748	0.468453	AM_Rescue=No_mutation	No_mutation
38.042	2486.27	2.33397	4.18395	0.482425	0.00747219	0.497295	0.468	AM_Rescue=No_mutation	No_mutation
38.1078	2484.04	1.00745	3.32063	0.48223	0.00747143	0.497098	0.467806	AM_Rescue=No_mutation	No_mutation
38.1406	2481.97	2.15177	2.1874	0.481811	0.00747295	0.496683	0.467385	AM_Rescue=No_mutation	No_mutation
38.1735	2478.69	0	3.2108	0.481811	0.00747295	0.496683	0.467385	AM_Rescue=No_mutation	No_mutation
38.2063	2477.6	0	2.03419	0.481811	0.00747295	0.496683	0.467385	AM_Rescue=No_mutation	No_mutation
38.2392	2476.63	1.05648	1.06875	0.481606	0.00747425	0.49648	0.467177	AM_Rescue=No_mutation	No_mutation
38.272	2475.61	1.01192	0	0.481409	0.00747405	0.496283	0.466981	AM_Rescue=No_mutation	No_mutation
38.3049	2475.64	1.03218	2.10042	0.481208	0.00747333	0.496081	0.466782	AM_Rescue=No_mutation	No_mutation
38.3377	2472.51	1.10049	0	0.480994	0.00747459	0.495869	0.466565	AM_Rescue=No_mutation	No_mutation
38.3706	2471.41	1.2523	2.08816	0.48075	0.00747361	0.495624	0.466323	AM_Rescue=No_mutation	No_mutation
38.4034	2469.34	0	4.19428	0.48075	0.00747361	0.495624	0.466323	AM_Rescue=No_mutation	No_mutation
38.4363	2466.27	0	1.09935	0.48075	0.00747361	0.495624	0.466323	AM_Rescue=No_mutation	No_mutation
38.4691	2466.22	0	4.33196	0.48075	0.00747361	0.495624	0.466323	AM_Rescue=No_mutation	No_mutation
38.502	2461.89	2.0174	3.2066	0.480356	0.00747397	0.495231	0.465929	AM_Rescue=No_mutation	No_mutation
38.5348	2456.67	2.21734	1.16688	0.479923	0.00747504	0.4948	0.465493	AM_Rescue=No_mutation	No_mutation
38.5677	2454.36	3.12508	2.05747	0.479312	0.00747547	0.49419	0.464882	AM_Rescue=No_mutation	No_mutation
38.6005	2450.19	1.04677	1.054	0.479107	0.0074748	0.493984	0.464678	AM_Rescue=No_mutation	No_mutation
38.6334	2448.09	2.43835	2.09407	0.47863	0.00747553	0.493508	0.4642	AM_Rescue=No_mutation	No_mutation
38.6662	2444.62	2.04743	3.32946	0.478229	0.00747544	0.493107	0.4638	AM_Rescue=No_mutation	No_mutation
38.6991	2440.27	0	2.05747	0.478229	0.00747544	0.493107	0.4638	AM_Rescue=No_mutation	No_mutation
38.7319	2440.37	0	1.00581	0.478229	0.00747544	0.493107	0.4638	AM_Rescue=No_mutation	No_mutation
38.7648	2440.44	3.39839	0	0.477563	0.00747486	0.492441	0.463135	AM_Rescue=No_mutation	No_mutation
38.7976	2438.07	1.07366	1.00954	0.477353	0.00747401	0.492229	0.462926	AM_Rescue=No_mutation	No_mutation
38.8305	2435.99	3.32552	3.16121	0.476701	0.00747336	0.491576	0.462276	AM_Rescue=No_mutation	No_mutation
38.8633	2429.5	2.16047	2.01904	0.476277	0.00747272	0.491151	0.461854	AM_Rescue=No_mutation	No_mutation
38.8962	2425.32	0	4.23764	0.476277	0.00747272	0.491151	0.461854	AM_Rescue=No_mutation	No_mutation
38.929	2421.08	1.41598	1.01148	0.475999	0.00747172	0.490871	0.461577	AM_Rescue=No_mutation	No_mutation
[truncated: 1,028 more rows]

## Sheet: Fig 2C
Figure 2C. Alteration frequencies and overlap of AlphaMissense reclassified pathogenic mutations (red) with oncogenic alterations of genes in the same pathway (blue) in MSK-IMPACT NSCLC cohort (N=7,965 patients).
[truncated: 7 more rows]

[truncated: 38 more sheets: Fig 2C - Inset, Fig S1A, Fig S1B-F, Fig S2A, Fig S2B, Fig S2C, Fig S2D, Fig S3A, Fig S3B, Fig S4, Fig S5, Fig S6, Fig S7, Fig S8A, Fig S8B, Fig S9A, Fig S9B, Fig S10A, Fig S10B, Fig S11 …]
